# Supplementary material for: Mixotrophic cyanobacteria are critical active diazotrophs in polychlorinated biphenyl-contaminated paddy soil
Source: ISME Commun. 2025 Mar 18;5(1):ycae160. doi: 10.1093/ismeco/ycae160 (PMC11924043; doi:10.1093/ismeco/ycae160)
Supplement: 4_Supporting_Table_20241211_ycae160 [file 4_supporting_table_20241211_ycae160.xlsx]

## Sheet: Table S3
Table S3. Relative abundances (%) of active diazotrophs in heavy DNA fractions from 15N-PCB treatment and 14N-PCB treatment.
ASV	Fraction						Taxonomic information
	14N_1	14N_2	14N_3	15N_1	15N_2	15N_3	Phylum	Class	Order	Family	Genus	Species
ASV170	0.000871325	0.000800272	0.0029557	0.00152951	0.00277482	0.00207227	p__Acidobacteriota	c__Acidobacteriae	o__Acidobacteriales	f__Koribacteraceae	g__Candidatus_Koribacter	s__uncultured_Acidobacteria_bacterium_g__Candidatus_Koribacter
ASV315	0	0.00123678	0.00260982	0.0020181	0.00175904	0.00217588	p__Acidobacteriota	c__Acidobacteriae	o__Acidobacteriales	f__Koribacteraceae	g__Candidatus_Koribacter	s__unclassified_g__Candidatus_Koribacter
ASV3300	0.000674574	0.00138229	0.00276703	0.00144453	0.00193246	0.00121746	p__Acidobacteriota	c__Acidobacteriae	o__Acidobacteriales	f__Acidobacteriaceae_Subgroup_1	g__unclassified_f__Acidobacteriaceae_Subgroup_1	s__unclassified_f__Acidobacteriaceae_Subgroup_1
ASV1236	0.000562145	0.00116403	0.00279848	0.00159324	0.00136263	0.00119156	p__Acidobacteriota	c__Acidobacteriae	o__Acidobacteriales	f__unclassified_o__Acidobacteriales	g__unclassified_o__Acidobacteriales	s__unclassified_o__Acidobacteriales
ASV3775	0	0.000315259	0.000754646	0.000594808	0.000891906	0.000388551	p__Acidobacteriota	c__Acidobacteriae	o__Acidobacteriales	f__norank_o__Acidobacteriales	g__norank_f__norank_o__Acidobacteriales	s__uncultured_Acidobacteriaceae_bacterium_g__norank_f__norank
ASV572	0	0.000339509	0.000817533	0.000594808	0	0.000388551	p__Acidobacteriota	c__Acidobacteriae	o__Bryobacterales	f__Bryobacteraceae	g__Bryobacter	s__unclassified_g__Bryobacter
ASV3554	0	0.000557765	0	0.000828483	0	0	p__Acidobacteriota	c__Holophagae	o__Subgroup_7	f__norank_o__Subgroup_7	g__norank_f__norank_o__Subgroup_7	s__unclassified_g__norank_f__norank_o__Subgroup_7
ASV1412	0	7.2752e-05	0	0.000233675	0	0.000621681	p__Acidobacteriota	c__Blastocatellia	o__unclassified_c__Blastocatellia	f__unclassified_c__Blastocatellia	g__unclassified_c__Blastocatellia	s__unclassified_c__Blastocatellia
ASV100	0.00081511	0.00203706	0.00147785	0.00535327	0.0042861	0.00251263	p__Actinobacteriota	c__Actinobacteria	o__Micrococcales	f__Micrococcaceae	g__unclassified_f__Micrococcaceae	s__unclassified_f__Micrococcaceae
ASV459	0.000196751	0.000266757	0.00110053	0.00125335	0.000743255	0	p__Armatimonadota	c__Fimbriimonadia	o__Fimbriimonadales	f__Fimbriimonadaceae	g__norank_f__Fimbriimonadaceae	s__unclassified_g__norank_f__Fimbriimonadaceae
ASV208	0.000168644	0.000485013	0.000628871	0.00212431	0.0035924	0.00528429	p__Bacteroidota	c__Bacteroidia	o__Cytophagales	f__Microscillaceae	g__norank_f__Microscillaceae	s__Cytophagales_bacterium_g__norank
ASV169	0.000281073	0.000266757	0.000377323	0.000679781	0.000891906	0.0030825	p__Bacteroidota	c__Bacteroidia	o__Bacteroidales	f__Bacteroidetes_vadinHA17	g__norank_f__Bacteroidetes_vadinHA17	s__unclassified_g__norank_f__Bacteroidetes_vadinHA17
ASV1170	0	0.000218256	0.000723202	0.000424863	0.00104056	0.00295299	p__Bacteroidota	c__Kryptonia	o__Kryptoniales	f__BSV26	g__norank_f__BSV26	s__uncultured_Chlorobiales_bacterium_g__norank_f__BSV26
ASV446	0.000337287	0	0.000848977	0.00040362	0.000941456	0.00119156	p__Bacteroidota	c__Kryptonia	o__Kryptoniales	f__BSV26	g__norank_f__BSV26	s__uncultured_bacterium_g__norank_f__BSV26
ASV99	0	0	0.000534541	0	0.000867131	0.00207227	p__Bacteroidota	c__Bacteroidia	o__Chitinophagales	f__Chitinophagaceae	g__Flavisolibacter	s__unclassified_g__Flavisolibacter
ASV141	0.000252965	0	0.000534541	0.000191188	0.000569829	0.00173553	p__Bacteroidota	c__Ignavibacteria	o__Ignavibacteriales	f__BSV40	g__norank_f__BSV40	s__unidentified_eubacterium_clone_BSV40
ASV187	0.000393502	0.000218256	0.000534541	0	0	0.00134698	p__Bacteroidota	c__Kryptonia	o__Kryptoniales	f__BSV26	g__norank_f__BSV26	s__unidentified_eubacterium_clone_BSV19
ASV988	5.62145e-05	9.70026e-05	0.000314436	0.000233675	0.000569829	0.00111385	p__Bacteroidota	c__Kapabacteria	o__Kapabacteriales	f__norank_o__Kapabacteriales	g__norank_f__norank_o__Kapabacteriales	s__uncultured_bacterium_KF-JG30-B11
ASV1864	0	0	0	0.00033989	0.000619379	0.00121746	p__Bacteroidota	c__Bacteroidia	o__Chitinophagales	f__Chitinophagaceae	g__norank_f__Chitinophagaceae	s__unclassified_g__norank_f__Chitinophagaceae
ASV1554	0.000281073	0.000315259	0.00044021	0.000191188	0.000272527	0.000518068	p__Bacteroidota	c__Kryptonia	o__Kryptoniales	f__BSV26	g__norank_f__BSV26	s__uncultured_bacterium_g__norank_f__BSV26
ASV1971	0.000112429	0.000121253	0	0.000212431	0.000297302	0.00124336	p__Bacteroidota	c__Bacteroidia	o__Chitinophagales	f__Chitinophagaceae	g__unclassified_f__Chitinophagaceae	s__unclassified_f__Chitinophagaceae
ASV2569	0.000252965	0	0.000282992	0	0.000297302	0.000673488	p__Bacteroidota	c__Bacteroidia	o__Bacteroidales	f__Bacteroidetes_vadinHA17	g__norank_f__Bacteroidetes_vadinHA17	s__unclassified_g__norank_f__Bacteroidetes_vadinHA17
ASV218	0	0	0.000377323	0	0.000619379	0.000310841	p__Bacteroidota	c__Bacteroidia	o__Bacteroidales	f__Bacteroidetes_vadinHA17	g__norank_f__Bacteroidetes_vadinHA17	s__unclassified_g__norank_f__Bacteroidetes_vadinHA17
ASV458	0	0	0	0	0.000371627	0.000828908	p__Bacteroidota	c__Bacteroidia	o__Bacteroidales	f__Bacteroidetes_vadinHA17	g__norank_f__Bacteroidetes_vadinHA17	s__unclassified_g__norank_f__Bacteroidetes_vadinHA17
ASV2702	0	0	6.28871e-05	0.000127459	0.000123876	0.000440357	p__Bacteroidota	c__Bacteroidia	o__Bacteroidales	f__Prolixibacteraceae	g__WCHB1-32	s__unclassified_g__WCHB1-32
ASV314	0	0	0	0	0	0.000569874	p__Bacteroidota	c__Bacteroidia	o__Bacteroidales	f__Bacteroidetes_vadinHA17	g__norank_f__Bacteroidetes_vadinHA17	s__unclassified_g__norank_f__Bacteroidetes_vadinHA17
ASV3637	0	0	0.000125774	0	0.000123876	0	p__Bacteroidota	c__Bacteroidia	o__Bacteroidales	f__SB-5	g__norank_f__SB-5	s__uncultured_soil_bacterium_g__norank_f__SB-5
ASV2154	0	0	0	0.000169945	0	0	p__Bacteroidota	c__Kapabacteria	o__Kapabacteriales	f__norank_o__Kapabacteriales	g__norank_f__norank_o__Kapabacteriales	s__uncultured_bacterium_g__norank_f__norank_o__Kapabacteriales
ASV288	0.000477823	0.000848773	0.00147785	0.00127459	0.00284914	0.00295299	p__Chloroflexi	c__Anaerolineae	o__Anaerolineales	f__Anaerolineaceae	g__unclassified_f__Anaerolineaceae	s__unclassified_f__Anaerolineaceae
ASV2794	0	0.000994277	0.00198095	0.00182691	0.00240319	0.0023313	p__Chloroflexi	c__Anaerolineae	o__Anaerolineales	f__Anaerolineaceae	g__Anaerolinea	s__uncultured_bacterium_g__Anaerolinea
ASV162	0.00182697	0.000873024	0.00169795	0.00131708	0.00148651	0.00163191	p__Chloroflexi	c__Anaerolineae	o__SJA-15	f__norank_o__SJA-15	g__norank_f__norank_o__SJA-15	s__unclassified_g__norank_f__norank_o__SJA-15
ASV117	0.00061836	0	0.000911864	0.00125335	0.00136263	0.00279757	p__Chloroflexi	c__Anaerolineae	o__Anaerolineales	f__Anaerolineaceae	g__UTCFX1	s__unclassified_g__UTCFX1
ASV227	0.000252965	0	0.000597428	0	0.00178381	0.0030566	p__Chloroflexi	c__Anaerolineae	o__Anaerolineales	f__Anaerolineaceae	g__norank_f__Anaerolineaceae	s__unclassified_g__norank_f__Anaerolineaceae
ASV350	0.000393502	0.000412261	0.000597428	0	0.000891906	0.00287528	p__Chloroflexi	c__Anaerolineae	o__Anaerolineales	f__Anaerolineaceae	g__UTCFX1	s__unclassified_g__UTCFX1
ASV291	0	0.00036376	0.00100619	0.000637294	0.00141218	0.00163191	p__Chloroflexi	c__Anaerolineae	o__Anaerolineales	f__Anaerolineaceae	g__Leptolinea	s__uncultured_soil_bacterium_g__Leptolinea
ASV604	0	0.000266757	0.000534541	0.000297404	0.00071848	0.00121746	p__Chloroflexi	c__Anaerolineae	o__Anaerolineales	f__Anaerolineaceae	g__norank_f__Anaerolineaceae	s__unclassified_g__norank_f__Anaerolineaceae
ASV1478	0	0.000630517	0	0.000637294	0.000916681	0.000518068	p__Chloroflexi	c__Anaerolineae	o__Anaerolineales	f__Anaerolineaceae	g__Anaerolinea	s__unclassified_g__Anaerolinea
ASV2088	0	0.000266757	0.000503097	0.000679781	0.000668929	0.000492164	p__Chloroflexi	c__Anaerolineae	o__SBR1031	f__A4b	g__norank_f__A4b	s__wastewater_metagenome_g__norank_f__A4b
ASV3744	0	0.000145504	0.000597428	0.000297404	0.000421178	0.000310841	p__Chloroflexi	c__Anaerolineae	o__RBG-13-54-9	f__norank_o__RBG-13-54-9	g__norank_f__norank_o__RBG-13-54-9	s__unclassified_g__norank_f__norank_o__RBG-13-54-9
ASV1962	0	0.000291008	0.00044021	0.000467349	0	0.000336744	p__Chloroflexi	c__Anaerolineae	o__norank_c__Anaerolineae	f__norank_o__norank_c__Anaerolineae	g__norank_f__norank_o__norank_c__Anaerolineae	s__uncultured_Bellilinea_sp._g__norank_f__norank
ASV1694	0	0	0	0	0.000198201	0.00015542	p__Chloroflexi	c__Ktedonobacteria	o__C0119	f__norank_o__C0119	g__norank_f__norank_o__C0119	s__uncultured_Chloroflexi_bacterium_g__norank_f__norank_o__C0119
ASV4448	0	0	0	0	0	0.000336744	p__Chloroflexi	c__Anaerolineae	o__RBG-13-54-9	f__norank_o__RBG-13-54-9	g__norank_f__norank_o__RBG-13-54-9	s__uncultured_sludge_bacterium_A31
ASV36	0.00143347	0.00130954	0.00333302	0.00938947	0.0115205	0.0112939	p__Cyanobacteria	c__Cyanobacteriia	o__Oxyphotobacteria_Incertae_Sedis	f__unclassified_o__Oxyphotobacteria_Incertae_Sedis	g__unclassified_o__Oxyphotobacteria_Incertae_Sedis	s__unclassified_o__Oxyphotobacteria_Incertae_Sedis
ASV30	0.000702681	0.000291008	0.00125774	0.00337766	0.00775463	0.0156197	p__Cyanobacteria	c__Cyanobacteriia	o__Cyanobacteriales	f__Coleofasciculaceae	g__unclassified_f__Coleofasciculaceae	s__unclassified_f__Coleofasciculaceae
ASV31	0.00030918	0.000194005	0.000471654	0.00439733	0.00827491	0.0129776	p__Cyanobacteria	c__Cyanobacteriia	o__Oxyphotobacteria_Incertae_Sedis	f__unclassified_o__Oxyphotobacteria_Incertae_Sedis	g__unclassified_o__Oxyphotobacteria_Incertae_Sedis	s__unclassified_o__Oxyphotobacteria_Incertae_Sedis
ASV1	0.000871325	0	0	0.0018694	0.0034933	0.0145059	p__Cyanobacteria	c__Cyanobacteriia	o__Chloroplast	f__norank_o__Chloroplast	g__norank_f__norank_o__Chloroplast	s__Planoglabratella_opercularis
ASV211	0.0019394	0.0017218	0.00342735	0.00305901	0.0030969	0.00269395	p__Cyanobacteria	c__Cyanobacteriia	o__Oxyphotobacteria_Incertae_Sedis	f__unclassified_o__Oxyphotobacteria_Incertae_Sedis	g__unclassified_o__Oxyphotobacteria_Incertae_Sedis	s__unclassified_o__Oxyphotobacteria_Incertae_Sedis
ASV48	0.000702681	0.000509264	0.00229538	0.00208183	0.00322077	0.0068644	p__Cyanobacteria	c__Cyanobacteriia	o__Chloroplast	f__norank_o__Chloroplast	g__norank_f__norank_o__Chloroplast	s__unclassified_g__norank_f__norank_o__Chloroplast
ASV110	0	0.000848773	0.00169795	0.00380252	0.00468251	0.00450719	p__Cyanobacteria	c__Cyanobacteriia	o__Leptolyngbyales	f__Leptolyngbyaceae	g__unclassified_f__Leptolyngbyaceae	s__unclassified_f__Leptolyngbyaceae
ASV240	0.000477823	0.000315259	0.00160362	0.00365382	0.00532666	0.00409273	p__Cyanobacteria	c__Cyanobacteriia	o__Leptolyngbyales	f__Leptolyngbyaceae	g__YB-42	s__unclassified_g__YB-42
ASV58	0.000646467	0.000339509	0.00110053	0.00133832	0.00265094	0.00632042	p__Cyanobacteria	c__Cyanobacteriia	o__Chloroplast	f__norank_o__Chloroplast	g__norank_f__norank_o__Chloroplast	s__unclassified_g__norank_f__norank_o__Chloroplast
ASV395	0.00129293	0.00075177	0.00210672	0.00335642	0.00267572	0.0015283	p__Cyanobacteria	c__Cyanobacteriia	o__Thermosynechococcales	f__Thermosynechococcaceae	g__Cyanothece_PCC_7425	s__Acaryochloris_sp._JJ8A6
ASV84	0.000337287	0	0.000628871	0.00520457	0.00289869	0.00173553	p__Cyanobacteria	c__Cyanobacteriia	o__Leptolyngbyales	f__Leptolyngbyaceae	g__unclassified_f__Leptolyngbyaceae	s__unclassified_f__Leptolyngbyaceae
ASV3	0	0.000412261	0.00119486	0.0010834	0.00195724	0.00600958	p__Cyanobacteria	c__Cyanobacteriia	o__Chloroplast	f__norank_o__Chloroplast	g__norank_f__norank_o__Chloroplast	s__Planoglabratella_opercularis
ASV277	0.000534038	0.000315259	0.000565984	0.0017207	0.00193246	0.00248672	p__Cyanobacteria	c__Cyanobacteriia	o__Leptolyngbyales	f__Leptolyngbyaceae	g__unclassified_f__Leptolyngbyaceae	s__unclassified_f__Leptolyngbyaceae
ASV233	0.000505931	0	0.00116341	0.0012321	0.00185814	0.00256443	p__Cyanobacteria	c__Vampirivibrionia	o__Obscuribacterales	f__Obscuribacteraceae	g__norank_f__Obscuribacteraceae	s__uncultured_bacterium_g__norank_f__Obscuribacteraceae
ASV195	0.000393502	0.000339509	0.000597428	0.00129583	0.00213066	0.0023054	p__Cyanobacteria	c__Cyanobacteriia	o__unclassified_c__Cyanobacteriia	f__unclassified_c__Cyanobacteriia	g__unclassified_c__Cyanobacteriia	s__unclassified_c__Cyanobacteriia
ASV641	0.00030918	0.000194005	0.000503097	0.00297404	0.00203156	0.000958425	p__Cyanobacteria	c__Cyanobacteriia	o__Cyanobacteriales	f__Nostocaceae	g__Nostoc_PCC-7107	s__unclassified_g__Nostoc_PCC-7107
ASV1335	0	0.000436512	0.000565984	0.00150826	0.00195724	0.00132107	p__Cyanobacteria	c__Cyanobacteriia	o__Leptolyngbyales	f__Leptolyngbyaceae	g__JSC-12	s__uncultured_Oscillatoriales_cyanobacterium_g__JSC-12
ASV364	0.000449716	0.000339509	0.000503097	0.00121086	0.00138741	0.00158011	p__Cyanobacteria	c__Cyanobacteriia	o__Leptolyngbyales	f__Leptolyngbyaceae	g__TG-45	s__uncultured_bacterium_g__TG-45
ASV7	0	0	0.000471654	0	0	0.00108794	p__Cyanobacteria	c__Cyanobacteriia	o__Chloroplast	f__norank_o__Chloroplast	g__norank_f__norank_o__Chloroplast	s__Oscillatoriales_cyanobacterium_HF1
ASV3542	0	0.000145504	0	0.000509836	0.000421178	0.000414454	p__Cyanobacteria	c__Cyanobacteriia	o__Leptolyngbyales	f__Leptolyngbyaceae	g__unclassified_f__Leptolyngbyaceae	s__unclassified_f__Leptolyngbyaceae
ASV3566	0	0	0.000345879	0	0.000272527	0.000621681	p__Cyanobacteria	c__Cyanobacteriia	o__Cyanobacteriales	f__Cyanobacteriales_Incertae_Sedis	g__Microseira_Carmichael-Alabama	s__uncultured_bacterium_g__Microseira_Carmichael-Alabama
ASV3705	0	0	0	0.000148702	0.000173426	0.000440357	p__Cyanobacteria	c__Vampirivibrionia	o__Obscuribacterales	f__Obscuribacteraceae	g__norank_f__Obscuribacteraceae	s__uncultured_bacterium_g__norank_f__Obscuribacteraceae
ASV1718	5.62145e-05	7.2752e-05	0	0.00033989	0	0.00023313	p__Cyanobacteria	c__Cyanobacteriia	o__Oxyphotobacteria_Incertae_Sedis	f__unclassified_o__Oxyphotobacteria_Incertae_Sedis	g__norank_f__unclassified_o__Oxyphotobacteria_Incertae_Sedis	s__uncultured_Oscillatoriales_cyanobacterium_g__norank_f__unclassified
ASV6731	0	0	0	0.000318647	0	0	p__Cyanobacteria	c__Cyanobacteriia	o__Cyanobacteriales	f__Nostocaceae	g__unclassified_f__Nostocaceae	s__unclassified_f__Nostocaceae
ASV14	0	0	0	0.000169945	0	0.000103614	p__Cyanobacteria	c__Cyanobacteriia	o__Chloroplast	f__norank_o__Chloroplast	g__norank_f__norank_o__Chloroplast	s__Oscillatoriales_cyanobacterium_HF1
ASV50	0.00168644	0.00194005	0.00380467	0.00369631	0.00480638	0.00502526	p__Desulfobacterota	c__Desulfuromonadia	o__Geobacterales	f__Geobacteraceae	g__Citrifermentans	s__unclassified_g__Citrifermentans
ASV4355	0	0	0	0.000106216	9.91007e-05	0.000673488	p__Desulfobacterota	c__Syntrophorhabdia	o__Syntrophorhabdales	f__Syntrophorhabdaceae	g__Syntrophorhabdus	s__unclassified_g__Syntrophorhabdus
ASV1810	0	0	0	0	0.000346852	0	p__Desulfobacterota	c__Desulfovibrionia	o__Desulfovibrionales	f__Desulfovibrionaceae	g__Desulfovibrio	s__Desulfovibrio_sp._enrichment_culture_clone_AP-FeEnrich15
ASV416	0	0	0	0.000212431	0	0	p__Desulfobacterota	c__Desulfuromonadia	o__Geobacterales	f__Geobacteraceae	g__Geobacter	s__unclassified_g__Geobacter
ASV101	0.00168644	0.00223106	0.00298714	0.00261291	0.0029978	0.00160601	p__Firmicutes	c__Symbiobacteriia	o__Symbiobacteriales	f__Symbiobacteraceae	g__norank_f__Symbiobacteraceae	s__uncultured_bacterium_g__norank_f__Symbiobacteraceae
ASV21	0	0.000557765	0.00135207	0.00040362	0.00118921	0.00316021	p__Firmicutes	c__Clostridia	o__Clostridiales	f__Clostridiaceae	g__Clostridium_sensu_stricto_10	s__unclassified_g__Clostridium_sensu_stricto_10
ASV332	0	0.00036376	0.000723202	0.00033989	0.00106533	0.00186504	p__Firmicutes	c__Bacilli	o__Paenibacillales	f__Paenibacillaceae	g__Ammoniphilus	s__unclassified_g__Ammoniphilus
ASV783	0	0	0.000282992	0.000722267	0.00146173	0.0015283	p__Firmicutes	c__unclassified_p__Firmicutes	o__unclassified_p__Firmicutes	f__unclassified_p__Firmicutes	g__unclassified_p__Firmicutes	s__unclassified_p__Firmicutes
ASV1997	0	0.000485013	0	0	0.000842356	0.00176143	p__Firmicutes	c__Bacilli	o__Bacillales	f__unclassified_o__Bacillales	g__unclassified_o__Bacillales	s__unclassified_o__Bacillales
ASV64	0	0.000266757	0	0.000233675	0.000594604	0.00108794	p__Firmicutes	c__Clostridia	o__Clostridiales	f__Clostridiaceae	g__unclassified_f__Clostridiaceae	s__unclassified_f__Clostridiaceae
ASV42	0	0	0.000251549	0	0	0.000595778	p__Firmicutes	c__Clostridia	o__Clostridiales	f__Clostridiaceae	g__Clostridium_sensu_stricto_12	s__Clostridium_sp._E13
ASV4396	0	0	0	0	0	0.000492164	p__Firmicutes	c__Clostridia	o__Clostridiales	f__Caloramatoraceae	g__Fonticella	s__uncultured_Clostridiales_bacterium_g__Fonticella
ASV256	0.00129293	0.00106703	0.000848977	0.00193313	0.00133786	0.000803005	p__Myxococcota	c__Myxococcia	o__Myxococcales	f__Anaeromyxobacteraceae	g__Anaeromyxobacter	s__unclassified_g__Anaeromyxobacter
ASV1024	0.000168644	0	0.000314436	0.000212431	0.000470728	0.00124336	p__Nitrospirota	c__Thermodesulfovibrionia	o__norank_c__Thermodesulfovibrionia	f__norank_o__norank_c__Thermodesulfovibrionia	g__norank_f__norank_o__norank_c__Thermodesulfovibrionia	s__unclassified_g__norank_f__norank_o__norank_c__Thermodesulfovibrionia
ASV189	0.000702681	0.00133379	0.00207528	0.00197561	0.00123876	0.00113975	p__Planctomycetota	c__Planctomycetes	o__Planctomycetales	f__norank_o__Planctomycetales	g__norank_f__norank_o__Planctomycetales	s__unclassified_g__norank_f__norank_o__Planctomycetales
ASV12386	0	0	0	0.000424863	0	0	p__Planctomycetota	c__Planctomycetes	o__Pirellulales	f__Pirellulaceae	g__norank_f__Pirellulaceae	s__uncultured_Planctomycetaceae_bacterium_g__norank_f__Pirellulaceae
ASV45	0.00227669	0.00380735	0.00795522	0.00556571	0.00661497	0.00507706	p__Proteobacteria	c__Alphaproteobacteria	o__Rhizobiales	f__Xanthobacteraceae	g__unclassified_f__Xanthobacteraceae	s__unclassified_f__Xanthobacteraceae
ASV44	0.00250155	0.00276457	0.00260982	0.00579938	0.00517801	0.00313431	p__Proteobacteria	c__Gammaproteobacteria	o__Burkholderiales	f__Comamonadaceae	g__unclassified_f__Comamonadaceae	s__unclassified_f__Comamonadaceae
ASV194	0.0023329	0.00303133	0.00421344	0.00352636	0.00371627	0.00287528	p__Proteobacteria	c__Gammaproteobacteria	o__Burkholderiales	f__Comamonadaceae	g__Ramlibacter	s__unclassified_g__Ramlibacter
ASV152	0.00216426	0.00232806	0.00264126	0.00342015	0.00436043	0.00264214	p__Proteobacteria	c__Gammaproteobacteria	o__Burkholderiales	f__Rhodocyclaceae	g__unclassified_f__Rhodocyclaceae	s__unclassified_f__Rhodocyclaceae
ASV92	0.00120861	0.00252207	0.00374179	0.00333517	0.00356762	0.00235721	p__Proteobacteria	c__Alphaproteobacteria	o__Rhizobiales	f__Xanthobacteraceae	g__Bradyrhizobium	s__unclassified_g__Bradyrhizobium
ASV63	0.00129293	0.00269182	0.00411911	0.00361134	0.00242797	0.00173553	p__Proteobacteria	c__Alphaproteobacteria	o__Rhizobiales	f__Xanthobacteraceae	g__Bradyrhizobium	s__unclassified_g__Bradyrhizobium
ASV93	0.000534038	0.000824522	0.00235827	0.00142329	0.00314645	0.00347105	p__Proteobacteria	c__Gammaproteobacteria	o__Burkholderiales	f__Rhodocyclaceae	g__unclassified_f__Rhodocyclaceae	s__unclassified_f__Rhodocyclaceae
ASV1189	0.00174265	0.0018673	0.00210672	0.00199686	0.00220499	0.00178733	p__Proteobacteria	c__Alphaproteobacteria	o__Rhizobiales	f__Xanthobacteraceae	g__Bradyrhizobium	s__unclassified_g__Bradyrhizobium
ASV178	0.000787003	0.000921525	0.00198095	0.00227302	0.00232887	0.00220179	p__Proteobacteria	c__Gammaproteobacteria	o__Burkholderiales	f__Burkholderiaceae	g__Burkholderia-Caballeronia-Paraburkholderia	s__unclassified_g__Burkholderia-Caballeronia-Paraburkholderia
ASV2048	0.00207994	0	0	0.00220929	0.00237842	0	p__Proteobacteria	c__Alphaproteobacteria	o__Rhizobiales	f__Methyloligellaceae	g__norank_f__Methyloligellaceae	s__unclassified_g__norank_f__Methyloligellaceae
ASV440	0.000674574	0.000897274	0.00150929	0.00104091	0.00148651	0.000854812	p__Proteobacteria	c__Gammaproteobacteria	o__Burkholderiales	f__Burkholderiaceae	g__Cupriavidus	s__unclassified_g__Cupriavidus
ASV1216	0.000787003	0	0.00166651	0.000849726	0.00158561	0.00145059	p__Proteobacteria	c__Gammaproteobacteria	o__Burkholderiales	f__Comamonadaceae	g__unclassified_f__Comamonadaceae	s__unclassified_f__Comamonadaceae
ASV2966	0.000224858	0.000121253	0.000597428	0.000637294	0.00133786	0.00266805	p__Proteobacteria	c__Gammaproteobacteria	o__Burkholderiales	f__Methylophilaceae	g__norank_f__Methylophilaceae	s__Novimethylophilus_kurashikiensis
ASV449	0.000477823	0.00104278	0.000817533	0.00127459	0.00143696	0.000336744	p__Proteobacteria	c__Alphaproteobacteria	o__Rhizobiales	f__Rhizobiales_Incertae_Sedis	g__norank_f__Rhizobiales_Incertae_Sedis	s__metagenome_g__norank_f__Rhizobiales_Incertae_Sedis
ASV399	0	0.000339509	0	0.000977185	0.00165994	0.00194275	p__Proteobacteria	c__Gammaproteobacteria	o__Burkholderiales	f__Oxalobacteraceae	g__unclassified_f__Oxalobacteraceae	s__unclassified_f__Oxalobacteraceae
ASV207	0.000337287	0.000412261	0.00088042	0.00142329	0.00116443	0.000595778	p__Proteobacteria	c__Alphaproteobacteria	o__Rhizobiales	f__Rhizobiaceae	g__Mesorhizobium	s__unclassified_g__Mesorhizobium
ASV1597	0	0.000412261	0.000691759	0.00118962	0.00128831	0.000932522	p__Proteobacteria	c__Alphaproteobacteria	o__Rhizobiales	f__Rhizobiaceae	g__Allorhizobium-Neorhizobium-Pararhizobium-Rhizobium	s__unclassified_g__Allorhizobium-Neorhizobium-Pararhizobium-Rhizobium
ASV698	0	0.000145504	0.000345879	0.000488592	0.00109011	0.00124336	p__Proteobacteria	c__Gammaproteobacteria	o__Burkholderiales	f__Sulfuricellaceae	g__Sulfuricella	s__unclassified_g__Sulfuricella
ASV1642	0	0	0	0.000531079	0.000668929	0	p__Proteobacteria	c__Gammaproteobacteria	o__Gammaproteobacteria_Incertae_Sedis	f__unclassified_o__Gammaproteobacteria_Incertae_Sedis	g__Acidibacter	s__unclassified_g__Acidibacter
ASV714	0	0.000242507	0	0.000446106	0.000222976	0.000103614	p__Proteobacteria	c__Alphaproteobacteria	o__Rhizobiales	f__Hyphomicrobiaceae	g__Pedomicrobium	s__unclassified_g__Pedomicrobium
ASV1028	0	0	0	6.37294e-05	0	0.000129517	p__Proteobacteria	c__Gammaproteobacteria	o__Diplorickettsiales	f__Diplorickettsiaceae	g__norank_f__Diplorickettsiaceae	s__unclassified_g__norank_f__Diplorickettsiaceae
ASV338	0	0	0	0.00146578	0.00133786	0	p__Verrucomicrobiota	c__Verrucomicrobiae	o__Opitutales	f__Opitutaceae	g__Opitutus	s__unclassified_g__Opitutus

## Sheet: Table S4
Table S4 Cylindrospermum genomes found in NCBI GenBank
Organism Scientific Name	Assembly Accession	Source	Annotation
Cylindrospermum stagnale PCC 7417	GCA_000317535.1	GenBank	Annotation submitted by JGI
Cylindrospermum sp. NIES-4074	GCA_003994795.1	GenBank	Annotation submitted by Toyohashi University of Technology
Cylindrospermum sp. FACHB-282	GCA_014697195.1	GenBank	NCBI Prokaryotic Genome Annotation Pipeline (PGAP)

## Sheet: Table S5
Table S5 The information of functional genes
Function	KO ID	Symbol	Name
Nitrogen fixation	K00531	anfG	nitrogenase delta subunit [EC:1.18.6.1]
	K04488	iscU,nifU	nitrogen fixation protein NifU and related proteins
	K02584	nifA	Nif-specific regulatory protein
	K02585	nifB	nitrogen fixation protein NifB
	K02586	nifD	nitrogenase molybdenum-iron protein alpha chain [EC:1.18.6.1]
	K02587	nifE	nitrogenase molybdenum-cofactor synthesis protein NifE
	K02588	nifH	nitrogenase iron protein NifH
	K02591	nifK	nitrogenase molybdenum-iron protein beta chain [EC:1.18.6.1]
	K02592	nifN	nitrogenase molybdenum-iron protein NifN
	K15790	nifQ	nitrogen fixation protein NifQ
	K02593	nifT	nitrogen fixation protein NifT
	K02595	nifW	nitrogenase-stabilizing/protective protein
	K02596	nifX	nitrogen fixation protein NifX
	K02597	nifZ	nitrogen fixation protein NifZ
	K22896	vnfD	vanadium-dependent nitrogenase alpha chain [EC:1.18.6.2]
	K22903	vnfE	nitrogenase vanadium-cofactor synthesis protein VnfE
	K22898	vnfG	vanadium nitrogenase delta subunit [EC:1.18.6.2]
	K22899	vnfH	vanadium nitrogenase iron protein
	K22897	vnfK	vanadium-dependent nitrogenase beta chain [EC:1.18.6.2]
PCB degradation	K08689	bphAa, bphA1, bphA	biphenyl 2,3-dioxygenase subunit alpha [EC:1.14.12.18]
	K15750	bphAb, bphA2, bphE	biphenyl 2,3-dioxygenase subunit beta [EC:1.14.12.18]
	K18087	bphAc, bphA3, bphF	biphenyl 2,3-dioxygenase ferredoxin component
	K18088	bphAd, bphA4, bphG	biphenyl 2,3-dioxygenase ferredoxin reductase component [EC:1.18.1.3]
	K08690	bphB	cis-2,3-dihydrobiphenyl-2,3-diol dehydrogenase [EC:1.3.1.56]
	K22676	bphB	cis-2,3-dihydrobiphenyl-2,3-diol/cis-2,3-dihydrodiol-DDE dehydrogenase [EC:1.3.1.-]
	K00462	bphC	biphenyl-2,3-diol 1,2-dioxygenase [EC:1.13.11.39]
	K10222	bphD	2,6-dioxo-6-phenylhexa-3-enoate hydrolase [EC:3.7.1.8]
	K02554	mhpD	2-keto-4-pentenoate hydratase [EC:4.2.1.80]
	K18364	bphH, xylJ, tesE	2-oxopent-4-enoate/cis-2-oxohex-4-enoate hydratase [EC:4.2.1.80 4.2.1.132]
	K01666	mhpE	4-hydroxy 2-oxovalerate aldolase [EC:4.1.3.39]
	K18365	bphI, xylK, nahM, tesG	4-hydroxy-2-oxovalerate/4-hydroxy-2-oxohexanoate aldolase [EC:4.1.3.39 4.1.3.43]
	K04073	mhpF	acetaldehyde dehydrogenase [EC:1.2.1.10]
	K18366	bphJ, xylQ, nahO, tesF	acetaldehyde/propanal dehydrogenase [EC:1.2.1.10 1.2.1.87]
Benzoate degradation	K00626	atoB	acetyl-CoA C-acetyltransferase [EC:2.3.1.9]
	K16173	acd	glutaryl-CoA dehydrogenase (non-decarboxylating) [EC:1.3.99.32]
	K04110	badA	benzoate-CoA ligase [EC:6.2.1.25]
	K19515	bamB	benzoyl-CoA reductase subunit BamB [EC:1.3.-.-]
	K19516	bamC	benzoyl-CoA reductase subunit BamC [EC:1.3.-.-]
	K04114	bcrA, badF	benzoyl-CoA reductase subunit A [EC:1.3.7.8]
	K04113	bcrB, badE	benzoyl-CoA reductase subunit B [EC:1.3.7.8]
	K04112	bcrC, badD	benzoyl-CoA reductase subunit C [EC:1.3.7.8]
	K04115	bcrD, badG	benzoyl-CoA reductase subunit D [EC:1.3.7.8]
	K05549	benA-xylX	benzoate/toluate 1,2-dioxygenase subunit alpha [EC:1.14.12.10 1.14.12.-]
	K05550	benB-xylY	benzoate/toluate 1,2-dioxygenase subunit beta [EC:1.14.12.10 1.14.12.-]
	K05784	benC-xylZ	benzoate/toluate 1,2-dioxygenase reductase component [EC:1.18.1.-]
	K05783	benD-xylL	dihydroxycyclohexadiene carboxylate dehydrogenase [EC:1.3.1.25 1.3.1.-]
	K18364	bphH, xylJ, tesE	2-oxopent-4-enoate/cis-2-oxohex-4-enoate hydratase [EC:4.2.1.80 4.2.1.132]
	K18365	bphI, xylK, nahM, tesG	4-hydroxy-2-oxovalerate/4-hydroxy-2-oxohexanoate aldolase [EC:4.1.3.39 4.1.3.43]
	K18366	bphJ, xylQ, nahO, tesF	acetaldehyde/propanal dehydrogenase [EC:1.2.1.10 1.2.1.87]
	K01856	catB	muconate cycloisomerase [EC:5.5.1.1]
	K03464	catC	muconolactone D-isomerase [EC:5.3.3.4]
	K07104	catE	catechol 2,3-dioxygenase [EC:1.13.11.2]
	K07537	dch	cyclohexa-1,5-dienecarbonyl-CoA hydratase [EC:4.2.1.100]
	K00446	dmpB, xylE	catechol 2,3-dioxygenase [EC:1.13.11.2]
	K10217	dmpC, xylG, praB	aminomuconate-semialdehyde/2-hydroxymuconate-6-semialdehyde dehydrogenase [EC:1.2.1.32 1.2.1.85]
	K10216	dmpD, xylF	2-hydroxymuconate-semialdehyde hydrolase [EC:3.7.1.9]
	K01617	dmpH, xylI, nahK	2-oxo-3-hexenedioate decarboxylase [EC:4.1.1.77]
	K00632	fadA, fadI	acetyl-CoA acyltransferase [EC:2.3.1.16]
	K01825	fadB	3-hydroxyacyl-CoA dehydrogenase / enoyl-CoA hydratase / 3-hydroxybutyryl-CoA epimerase / enoyl-CoA isomerase [EC:1.1.1.35 4.2.1.17 5.1.2.3 5.3.3.8]
	K01782	fadJ	3-hydroxyacyl-CoA dehydrogenase / enoyl-CoA hydratase / 3-hydroxybutyryl-CoA epimerase [EC:1.1.1.35 4.2.1.17 5.1.2.3]
	K07516	fadN	3-hydroxyacyl-CoA dehydrogenase [EC:1.1.1.35]
	K01615	gcdA	glutaconyl-CoA decarboxylase subunit alpha [EC:7.2.4.5]
	K07538	had	6-hydroxycyclohex-1-ene-1-carbonyl-CoA dehydrogenase [EC:1.1.1.368]
	K04105	hbaA	4-hydroxybenzoate-CoA ligase [EC:6.2.1.27 6.2.1.25]
	K02554	mhpD	2-keto-4-pentenoate hydratase [EC:4.2.1.80]
	K01666	mhpE	4-hydroxy 2-oxovalerate aldolase [EC:4.1.3.39]
	K04073	mhpF	acetaldehyde dehydrogenase [EC:1.2.1.10]
	K07539	oah	6-oxocyclohex-1-ene-carbonyl-CoA hydrolase [EC:3.7.1.21]
	K01692	paaF, echA	enoyl-CoA hydratase [EC:4.2.1.17]
	K00074	paaH, hbd, fadB, mmgB	3-hydroxybutyryl-CoA dehydrogenase [EC:1.1.1.157]
	K01055	pcaD	3-oxoadipate enol-lactonase [EC:3.1.1.24]
	K07823	pcaF	3-oxoadipyl-CoA thiolase [EC:2.3.1.174]
	K01032	pcaJ	3-oxoadipate CoA-transferase, beta subunit [EC:2.8.3.6]
	K14727	pcaL	3-oxoadipate enol-lactonase / 4-carboxymuconolactone decarboxylase [EC:3.1.1.24 4.1.1.44]
	K01821	praC, xylH	4-oxalocrotonate tautomerase [EC:5.3.2.6]
Dehalogenation	K01560	E3.8.1.2	2-haloacid dehalogenase [EC:3.8.1.2]
	K01561	dehH	haloacetate dehalogenase [EC:3.8.1.3]
	K01563	dhaA	haloalkane dehalogenase [EC:3.8.1.5]
	K15241	pcpC	tetrachlorohydroquinone reductive dehalogenase [EC:1.21.4.5]
Photosynthesis	K02703	psbA	photosystem II P680 reaction center D1 protein [EC:1.10.3.9]
	K02704	psbB	photosystem II CP47 chlorophyll apoprotein
	K02705	psbC	photosystem II CP43 chlorophyll apoprotein
	K02706	psbD	photosystem II P680 reaction center D2 protein [EC:1.10.3.9]
	K02689	psaA	photosystem I P700 chlorophyll a apoprotein A1 [EC:1.97.1.12]
	K02690	psaB	photosystem I P700 chlorophyll a apoprotein A2 [EC:1.97.1.12]
	K02691	psaC	photosystem I iron-sulfur center [EC:1.97.1.12]
	K02692	psaD	photosystem I subunit II
	K02634	petA	apocytochrome f
	K02635	petB	cytochrome b6
	K02092	apcA	allophycocyanin alpha subunit
	K02093	apcB	allophycocyanin beta subunit
	K02094	apcC	phycobilisome core linker protein
	K02095	apcD	allophycocyanin-B
	K02284	cpcA	phycocyanin alpha chain
	K02285	cpcB	phycocyanin beta chain
	K02286	cpcC	phycocyanin-associated rod linker protein
	K05382	cpeS	phycoerythrin-associated linker protein
	K05383	cpeT	CpeT protein
Carbon fixation	K01601	rbcL	ribulose-bisphosphate carboxylase large chain [EC:4.1.1.39]
	K01602	rbcS	ribulose-bisphosphate carboxylase small chain [EC:4.1.1.39]
	K00927	pgk	phosphoglycerate kinase [EC:2.7.2.3]
	K00134	gapA	glyceraldehyde 3-phosphate dehydrogenase (phosphorylating) [EC:1.2.1.12]
	K01624	fbaA	fructose-bisphosphate aldolase, class II [EC:4.1.2.13]
	K03841	fbp	fructose-1,6-bisphosphatase I [EC:3.1.3.11]
	K00855	prkB	phosphoribulokinase [EC:2.7.1.19]
	K01803	tpiA	triosephosphate isomerase (TIM) [EC:5.3.1.1]
	K01595	ppc	phosphoenolpyruvate carboxylase [EC:4.1.1.31]
	K00024	mdh	malate dehydrogenase [EC:1.1.1.37]
Pentose phosphate pathway	K01810	pgi	glucose-6-phosphate isomerase [EC:5.3.1.9]
	K00036	zwf	glucose-6-phosphate 1-dehydrogenase [EC:1.1.1.49 1.1.1.363]
	K01057	pgl	6-phosphogluconolactonase [EC:3.1.1.31]
	K00033	gnd	6-phosphogluconate dehydrogenase [EC:1.1.1.44 1.1.1.343]
	K01783	rpe	ribulose-phosphate 3-epimerase [EC:5.1.3.1]
	K00615	tktA/tktB	transketolase [EC:2.2.1.1]
	K00616	talB/talA	transaldolase [EC:2.2.1.2]

## Sheet: Table S6
Table S6 Taxonomic information of high-quality MAGs
Bin Id	Taxonomy						Completeness (%)	Contamination (%)	Strain_heterogeneity (%)	Size (bp)	N50
	Domain	Phylum	Class	Order	Family	Genus
Bin1	Bacteria	Proteobacteria	Gammaproteobacteria	Competibacterales	Competibacteraceae	CAIMUS01	50.35	8.46	30.43	2741230	1283
Bin2	Bacteria	Chlamydiota	Chlamydiia	Chlamydiales	SM23-39		88.85	1.39	66.67	1711382	9807
Bin3	Bacteria	Cyanobacteria	Cyanobacteriia	Thermosynechococcales	Thermosynechococcaceae		54.42	9.17	10.94	3349313	4316
Bin4	Bacteria	Patescibacteria	Saccharimonadia	Saccharimonadales	SZUA-47	RFTN01	60.31	5.56	20	1206300	4413
Bin5	Bacteria	Proteobacteria	Gammaproteobacteria	Burkholderiales	Sulfuricellaceae_A		53.02	1.07	0	1231657	1979
Bin6	Bacteria	Cyanobacteria	Cyanobacteriia	Cyanobacteriales	Nostocaceae	Cylindrospermum	93.97	3.11	60	5632023	8463
Bin7	Bacteria	Cyanobacteria	Cyanobacteriia	Leptolyngbyales	Leptolyngbyaceae	FACHB-36	96.31	1.85	33.33	6900669	31678
Bin8	Bacteria	Bacteroidota	Bacteroidia	Chitinophagales	Chitinophagaceae		81.49	0.26	0	4152703	5032

## Sheet: Table S7
Table S7 The characters of genes involved in PCBs-degradation calculated by BLASTP in the genome of bin 3
Query_id	Pfam/NCBI_Subject_id	Identity	Align_length	Miss_match	Gap	Query_start	Query_end	Subject_start	Subject_end	E_value	Score
Bin3_k141_749175_length_3624_cov_10.0000_1	PZD73356.1_bphA_Biphenyl_dioxygenase_ferredoxin_subunit_Acaryochloris_thomasi_RCC1774	26.786	112	73	3	42	144	3	114	1.65e-06	45.4
Bin3_k141_749175_length_3624_cov_10.0000_1	PZD73766.1_bphA_Biphenyl_dioxygenase_subunit_alpha_Acaryochloris_thomasi_RCC1774	36.145	83	47	2	44	120	59	141	1.32e-07	51.6
Bin3_k141_160726_length_4913_cov_9.0000_5	CD05348-bphB_A0A010RPC7|unreviewed|2,3-dihydroxy-2,3-dihydrophenylpropionate	31.298	262	160	8	6	257	5	256	6.08e-23	93.2
Bin3_k141_229213_length_3859_cov_8.0000_2	CD05348-bphB_A0A010RPC7|unreviewed|2,3-dihydroxy-2,3-dihydrophenylpropionate	30.052	193	124	4	7	194	3	189	6.85e-15	71.2
Bin3_k141_367409_length_4616_cov_8.0000_2	CD05348-bphB_A0A010RPC7|unreviewed|2,3-dihydroxy-2,3-dihydrophenylpropionate	30.04	253	157	7	7	241	5	255	1.42e-18	80.9
Bin3_k141_973128_length_6539_cov_8.0000_5	CD05348-bphB_A0A010RPC7|unreviewed|2,3-dihydroxy-2,3-dihydrophenylpropionate	29.811	265	160	10	6	257	5	256	6.98e-20	84.7
Bin3_k141_405085_length_3398_cov_9.0000_1	CD05348-bphB_A0A010RPC7|unreviewed|2,3-dihydroxy-2,3-dihydrophenylpropionate	29.48	173	102	6	2	156	85	255	4.52e-11	57.8
Bin3_k141_1025531_length_7902_cov_9.0000_4	CD05348-bphB_A0A010RPC7|unreviewed|2,3-dihydroxy-2,3-dihydrophenylpropionate	29.016	193	118	7	81	258	66	254	7.72e-16	73.9
Bin3_k141_236116_length_6715_cov_8.0000_5	CD05348-bphB_A0A010RPC7|unreviewed|2,3-dihydroxy-2,3-dihydrophenylpropionate	28.958	259	158	8	7	248	5	254	2.06e-21	88.6
Bin3_k141_64500_length_4749_cov_6.0000_7	CD05348-bphB_A0A010RPC7|unreviewed|2,3-dihydroxy-2,3-dihydrophenylpropionate	28.253	269	155	12	7	251	3	257	4.06e-13	65.9
Bin3_k141_367409_length_4616_cov_8.0000_3	CD05348-bphB_A0A010RPC7|unreviewed|2,3-dihydroxy-2,3-dihydrophenylpropionate	28.019	207	133	8	3	199	4	204	5.21e-13	65.9
Bin3_k141_1025531_length_7902_cov_9.0000_4	CD05348-bphB_A0A022PLV0|unreviewed|2,3-dihydroxy-2,3-dihydrophenylpropionate	32.195	205	118	6	70	258	57	256	2.9e-16	75.5
Bin3_k141_64500_length_4749_cov_6.0000_7	CD05348-bphB_A0A022PLV0|unreviewed|2,3-dihydroxy-2,3-dihydrophenylpropionate	27.66	188	126	5	6	189	4	185	1.21e-06	47.4
Bin3_k141_1025531_length_7902_cov_9.0000_4	CD05348-bphB_A0A061JSE5|unreviewed|2,3-dihydroxy-2,3-dihydrophenylpropionate	32.124	193	112	6	81	258	66	254	1.9e-19	84
Bin3_k141_160726_length_4913_cov_9.0000_5	CD05348-bphB_A0A061JSE5|unreviewed|2,3-dihydroxy-2,3-dihydrophenylpropionate	31.418	261	161	8	6	257	5	256	1.55e-25	100
Bin3_k141_405085_length_3398_cov_9.0000_1	CD05348-bphB_A0A061JSE5|unreviewed|2,3-dihydroxy-2,3-dihydrophenylpropionate	30.519	154	91	5	17	156	104	255	4.08e-12	60.8
Bin3_k141_236116_length_6715_cov_8.0000_5	CD05348-bphB_A0A061JSE5|unreviewed|2,3-dihydroxy-2,3-dihydrophenylpropionate	30.502	259	154	9	7	248	5	254	2.69e-23	94
Bin3_k141_973128_length_6539_cov_8.0000_5	CD05348-bphB_A0A061JSE5|unreviewed|2,3-dihydroxy-2,3-dihydrophenylpropionate	29.545	264	162	9	6	257	5	256	1.01e-21	89.7
Bin3_k141_367409_length_4616_cov_8.0000_2	CD05348-bphB_A0A061JSE5|unreviewed|2,3-dihydroxy-2,3-dihydrophenylpropionate	29.249	253	159	6	7	241	5	255	1.02e-19	84
Bin3_k141_367409_length_4616_cov_8.0000_3	CD05348-bphB_A0A061JSE5|unreviewed|2,3-dihydroxy-2,3-dihydrophenylpropionate	29.121	182	121	6	3	178	4	183	1.05e-11	62.4
Bin3_k141_64500_length_4749_cov_6.0000_7	CD05348-bphB_A0A061JSE5|unreviewed|2,3-dihydroxy-2,3-dihydrophenylpropionate	28.788	264	160	11	7	251	3	257	4e-14	68.9
Bin3_k141_229213_length_3859_cov_8.0000_2	CD05348-bphB_A0A061JSE5|unreviewed|2,3-dihydroxy-2,3-dihydrophenylpropionate	27.604	192	127	5	7	192	2	187	1.61e-11	61.6
Bin3_k141_973128_length_6539_cov_8.0000_5	CD05348-bphB_A0A074TAR0|unreviewed|2,3-dihydroxy-2,3-dihydrophenylpropionate	33.503	197	113	6	1	189	1	187	4.06e-23	94
Bin3_k141_367409_length_4616_cov_8.0000_2	CD05348-bphB_A0A074TAR0|unreviewed|2,3-dihydroxy-2,3-dihydrophenylpropionate	33.203	256	152	6	3	240	2	256	2.13e-26	102
Bin3_k141_160726_length_4913_cov_9.0000_5	CD05348-bphB_A0A074TAR0|unreviewed|2,3-dihydroxy-2,3-dihydrophenylpropionate	32.018	228	131	9	1	220	1	212	1.82e-20	86.7
Bin3_k141_236116_length_6715_cov_8.0000_5	CD05348-bphB_A0A074TAR0|unreviewed|2,3-dihydroxy-2,3-dihydrophenylpropionate	30.534	262	159	8	3	248	2	256	5.96e-24	95.9
Bin3_k141_1025531_length_7902_cov_9.0000_4	CD05348-bphB_A0A074TAR0|unreviewed|2,3-dihydroxy-2,3-dihydrophenylpropionate	29.818	275	157	9	1	258	1	256	6.64e-17	77
Bin3_k141_405085_length_3398_cov_9.0000_1	CD05348-bphB_A0A074TAR0|unreviewed|2,3-dihydroxy-2,3-dihydrophenylpropionate	28.07	171	104	6	2	154	86	255	7.23e-10	54.7
Bin3_k141_329353_length_5041_cov_7.0000_3	CD05348-bphB_A0A074TAR0|unreviewed|2,3-dihydroxy-2,3-dihydrophenylpropionate	27.568	185	121	7	6	184	8	185	5.34e-07	48.5
Bin3_k141_645003_length_4966_cov_8.0000_3	CD05348-bphB_A0A074TAR0|unreviewed|2,3-dihydroxy-2,3-dihydrophenylpropionate	26.897	145	96	4	6	145	9	148	2.86e-08	51.6
Bin3_k141_477149_length_3573_cov_8.0000_2	CD05348-bphB_A0A074TAR0|unreviewed|2,3-dihydroxy-2,3-dihydrophenylpropionate	25.287	174	123	4	1	168	3	175	1.28e-07	50.1
Bin3_k141_229213_length_3859_cov_8.0000_2	CD05348-bphB_A0A074TAR0|unreviewed|2,3-dihydroxy-2,3-dihydrophenylpropionate	25.14	179	121	5	4	175	1	173	2.06e-10	58.5
Bin3_k141_367409_length_4616_cov_8.0000_3	CD05348-bphB_A0A074TAR0|unreviewed|2,3-dihydroxy-2,3-dihydrophenylpropionate	25	212	139	8	1	199	3	207	8.02e-09	53.9
Bin3_k141_64500_length_4749_cov_6.0000_7	CD05348-bphB_A0A074TAR0|unreviewed|2,3-dihydroxy-2,3-dihydrophenylpropionate	23.445	209	147	7	4	207	1	201	2.45e-09	55.1
Bin3_k141_405085_length_3398_cov_9.0000_1	CD05348-bphB_A0A076F752|unreviewed|2,3-dihydroxy-2,3-dihydrophenylpropionate	33.121	157	91	4	10	154	101	255	2.58e-12	61.6
Bin3_k141_160726_length_4913_cov_9.0000_5	CD05348-bphB_A0A076F752|unreviewed|2,3-dihydroxy-2,3-dihydrophenylpropionate	31.443	194	121	5	3	191	4	190	2.53e-19	83.6
Bin3_k141_973128_length_6539_cov_8.0000_5	CD05348-bphB_A0A076F752|unreviewed|2,3-dihydroxy-2,3-dihydrophenylpropionate	30.102	196	125	5	3	193	4	192	2.38e-20	86.3
Bin3_k141_367409_length_4616_cov_8.0000_2	CD05348-bphB_A0A076F752|unreviewed|2,3-dihydroxy-2,3-dihydrophenylpropionate	28.125	192	129	4	1	185	1	190	5.72e-15	71.2
Bin3_k141_1025531_length_7902_cov_9.0000_4	CD05348-bphB_A0A076F752|unreviewed|2,3-dihydroxy-2,3-dihydrophenylpropionate	28	275	157	9	3	258	4	256	4.55e-15	72
Bin3_k141_236116_length_6715_cov_8.0000_5	CD05348-bphB_A0A076F752|unreviewed|2,3-dihydroxy-2,3-dihydrophenylpropionate	27.925	265	165	6	1	248	1	256	7.72e-20	84.7
Bin3_k141_477149_length_3573_cov_8.0000_2	CD05348-bphB_A0A076F752|unreviewed|2,3-dihydroxy-2,3-dihydrophenylpropionate	27.684	177	117	4	1	169	4	177	8.68e-10	56.2
Bin3_k141_229213_length_3859_cov_8.0000_2	CD05348-bphB_A0A076F752|unreviewed|2,3-dihydroxy-2,3-dihydrophenylpropionate	27.602	221	140	6	12	226	10	216	6.62e-13	65.9
Bin3_k141_645003_length_4966_cov_8.0000_3	CD05348-bphB_A0A076F752|unreviewed|2,3-dihydroxy-2,3-dihydrophenylpropionate	26.23	183	113	6	6	175	10	183	1.56e-07	49.3
Bin3_k141_329353_length_5041_cov_7.0000_3	CD05348-bphB_A0A076F752|unreviewed|2,3-dihydroxy-2,3-dihydrophenylpropionate	24.479	192	134	4	4	190	7	192	1.28e-06	47.4
Bin3_k141_367409_length_4616_cov_8.0000_3	CD05348-bphB_A0A076F752|unreviewed|2,3-dihydroxy-2,3-dihydrophenylpropionate	24.324	185	131	5	7	184	10	192	8.86e-08	50.8
Bin3_k141_64500_length_4749_cov_6.0000_7	CD05348-bphB_A0A076F752|unreviewed|2,3-dihydroxy-2,3-dihydrophenylpropionate	23.383	201	134	6	6	198	4	192	5.53e-07	48.1
Bin3_k141_973128_length_6539_cov_8.0000_5	CD05348-bphB_A0A076PGA1|unreviewed|2,3-dihydroxy-2,3-dihydrophenylpropionate	35.859	198	117	5	1	194	1	192	3.04e-29	110
Bin3_k141_367409_length_4616_cov_8.0000_2	CD05348-bphB_A0A076PGA1|unreviewed|2,3-dihydroxy-2,3-dihydrophenylpropionate	34.241	257	147	8	3	240	2	255	1.37e-29	110
Bin3_k141_229213_length_3859_cov_8.0000_2	CD05348-bphB_A0A076PGA1|unreviewed|2,3-dihydroxy-2,3-dihydrophenylpropionate	33.838	198	119	6	4	195	1	192	2.27e-18	81.3
Bin3_k141_1216098_length_4428_cov_7.0000_1	CD05348-bphB_A0A076PGA1|unreviewed|2,3-dihydroxy-2,3-dihydrophenylpropionate	31.667	120	73	4	1	115	76	191	1.91e-08	50.8
Bin3_k141_160726_length_4913_cov_9.0000_5	CD05348-bphB_A0A076PGA1|unreviewed|2,3-dihydroxy-2,3-dihydrophenylpropionate	31.086	267	156	8	1	253	1	253	4.48e-26	102
Bin3_k141_236116_length_6715_cov_8.0000_5	CD05348-bphB_A0A076PGA1|unreviewed|2,3-dihydroxy-2,3-dihydrophenylpropionate	30.502	259	162	6	3	248	2	255	9.71e-24	95.5
Bin3_k141_367409_length_4616_cov_8.0000_3	CD05348-bphB_A0A076PGA1|unreviewed|2,3-dihydroxy-2,3-dihydrophenylpropionate	30.052	193	122	5	7	190	9	197	6.27e-13	65.9
Bin3_k141_1025531_length_7902_cov_9.0000_4	CD05348-bphB_A0A076PGA1|unreviewed|2,3-dihydroxy-2,3-dihydrophenylpropionate	29.412	272	161	10	1	258	1	255	3.25e-20	86.3
Bin3_k141_645003_length_4966_cov_8.0000_3	CD05348-bphB_A0A076PGA1|unreviewed|2,3-dihydroxy-2,3-dihydrophenylpropionate	29.054	148	91	6	6	146	9	149	1.73e-09	55.1
Bin3_k141_405085_length_3398_cov_9.0000_1	CD05348-bphB_A0A076PGA1|unreviewed|2,3-dihydroxy-2,3-dihydrophenylpropionate	29.032	155	97	3	12	154	101	254	3.09e-11	58.5
Bin3_k141_538880_length_6400_cov_10.0000_3	CD05348-bphB_A0A076PGA1|unreviewed|2,3-dihydroxy-2,3-dihydrophenylpropionate	26.842	190	123	7	9	190	8	189	2.27e-10	58.2
Bin3_k141_64500_length_4749_cov_6.0000_7	CD05348-bphB_A0A076PGA1|unreviewed|2,3-dihydroxy-2,3-dihydrophenylpropionate	26.296	270	164	12	6	252	3	260	1.09e-12	65.1
Bin3_k141_477149_length_3573_cov_8.0000_2	CD05348-bphB_A0A076PGA1|unreviewed|2,3-dihydroxy-2,3-dihydrophenylpropionate	26.257	179	115	6	1	168	3	175	2.46e-06	46.2
Bin3_k141_329353_length_5041_cov_7.0000_3	CD05348-bphB_A0A076PGA1|unreviewed|2,3-dihydroxy-2,3-dihydrophenylpropionate	25.654	191	129	5	6	190	8	191	1.22e-06	47.4
Bin3_k141_973128_length_6539_cov_8.0000_5	CD05348-bphB_A0A097SRI2|unreviewed|Cis-2,3-dihydrobiphenyl-2,3-diol	35.323	201	114	8	1	194	1	192	1.65e-25	100
Bin3_k141_367409_length_4616_cov_8.0000_2	CD05348-bphB_A0A097SRI2|unreviewed|Cis-2,3-dihydrobiphenyl-2,3-diol	33.463	257	149	8	3	240	2	255	4.16e-26	101
Bin3_k141_160726_length_4913_cov_9.0000_5	CD05348-bphB_A0A097SRI2|unreviewed|Cis-2,3-dihydrobiphenyl-2,3-diol	32.663	199	122	5	1	194	1	192	3.4e-22	91.7
Bin3_k141_1216098_length_4428_cov_7.0000_1	CD05348-bphB_A0A097SRI2|unreviewed|Cis-2,3-dihydrobiphenyl-2,3-diol	31.092	119	73	4	2	115	77	191	1.06e-06	45.8
Bin3_k141_405085_length_3398_cov_9.0000_1	CD05348-bphB_A0A097SRI2|unreviewed|Cis-2,3-dihydrobiphenyl-2,3-diol	29.936	157	93	5	12	154	101	254	7.94e-10	54.7
Bin3_k141_229213_length_3859_cov_8.0000_2	CD05348-bphB_A0A097SRI2|unreviewed|Cis-2,3-dihydrobiphenyl-2,3-diol	29.907	214	137	5	4	210	1	208	1.88e-17	79
Bin3_k141_367409_length_4616_cov_8.0000_3	CD05348-bphB_A0A097SRI2|unreviewed|Cis-2,3-dihydrobiphenyl-2,3-diol	29.524	210	134	5	7	204	9	216	9.35e-15	71.2
Bin3_k141_236116_length_6715_cov_8.0000_5	CD05348-bphB_A0A097SRI2|unreviewed|Cis-2,3-dihydrobiphenyl-2,3-diol	28.185	259	168	6	3	248	2	255	5.93e-21	87.8
Bin3_k141_1025531_length_7902_cov_9.0000_4	CD05348-bphB_A0A097SRI2|unreviewed|Cis-2,3-dihydrobiphenyl-2,3-diol	28.159	277	158	8	1	258	1	255	9.51e-20	85.1
Bin3_k141_64500_length_4749_cov_6.0000_7	CD05348-bphB_A0A097SRI2|unreviewed|Cis-2,3-dihydrobiphenyl-2,3-diol	27.5	200	133	5	4	199	1	192	5.69e-18	79.7
Bin3_k141_477149_length_3573_cov_8.0000_2	CD05348-bphB_A0A097SRI2|unreviewed|Cis-2,3-dihydrobiphenyl-2,3-diol	25.862	174	122	3	1	168	3	175	2.21e-07	49.3
Bin3_k141_329353_length_5041_cov_7.0000_3	CD05348-bphB_A0A097SRI2|unreviewed|Cis-2,3-dihydrobiphenyl-2,3-diol	25.397	189	130	5	7	190	9	191	7.92e-06	44.7
Bin3_k141_645003_length_4966_cov_8.0000_3	CD05348-bphB_A0A097SRI2|unreviewed|Cis-2,3-dihydrobiphenyl-2,3-diol	25	144	88	6	4	137	7	140	7.66e-06	44.3
Bin3_k141_538880_length_6400_cov_10.0000_3	CD05348-bphB_A0A097SRI2|unreviewed|Cis-2,3-dihydrobiphenyl-2,3-diol	24.681	235	152	8	10	233	9	229	6.36e-08	50.8
Bin3_k141_405085_length_3398_cov_9.0000_1	CD05348-bphB_A0A0A8J2Y7|unreviewed|2,3-dihydro-2,3-dihydroxyBTF	32.919	161	88	5	10	155	101	256	7.56e-13	63.2
Bin3_k141_973128_length_6539_cov_8.0000_5	CD05348-bphB_A0A0A8J2Y7|unreviewed|2,3-dihydro-2,3-dihydroxyBTF	32.487	197	119	6	3	193	4	192	1.65e-21	89.4
Bin3_k141_160726_length_4913_cov_9.0000_5	CD05348-bphB_A0A0A8J2Y7|unreviewed|2,3-dihydro-2,3-dihydroxyBTF	31.795	195	119	6	3	191	4	190	5.18e-19	82.8
Bin3_k141_367409_length_4616_cov_8.0000_2	CD05348-bphB_A0A0A8J2Y7|unreviewed|2,3-dihydro-2,3-dihydroxyBTF	31.771	192	122	4	1	185	1	190	1.49e-19	83.6
Bin3_k141_711236_length_5431_cov_8.0000_5	CD05348-bphB_A0A0A8J2Y7|unreviewed|2,3-dihydro-2,3-dihydroxyBTF	31.013	158	97	5	6	157	70	221	3.58e-08	52
Bin3_k141_236116_length_6715_cov_8.0000_5	CD05348-bphB_A0A0A8J2Y7|unreviewed|2,3-dihydro-2,3-dihydroxyBTF	30.622	209	131	6	1	201	1	203	4.37e-20	85.5
Bin3_k141_1025531_length_7902_cov_9.0000_4	CD05348-bphB_A0A0A8J2Y7|unreviewed|2,3-dihydro-2,3-dihydroxyBTF	28.114	281	149	10	3	258	4	256	4.83e-15	71.6
Bin3_k141_477149_length_3573_cov_8.0000_2	CD05348-bphB_A0A0A8J2Y7|unreviewed|2,3-dihydro-2,3-dihydroxyBTF	27.429	175	120	3	1	169	4	177	8.1e-08	50.4
Bin3_k141_229213_length_3859_cov_8.0000_2	CD05348-bphB_A0A0A8J2Y7|unreviewed|2,3-dihydro-2,3-dihydroxyBTF	26.887	212	135	7	6	209	4	203	1e-12	65.5
Bin3_k141_367409_length_4616_cov_8.0000_3	CD05348-bphB_A0A0A8J2Y7|unreviewed|2,3-dihydro-2,3-dihydroxyBTF	25	212	134	7	1	197	4	205	1.72e-07	50.1
Bin3_k141_64500_length_4749_cov_6.0000_7	CD05348-bphB_A0A0A8J2Y7|unreviewed|2,3-dihydro-2,3-dihydroxyBTF	20.398	201	134	6	6	194	4	190	1.6e-06	46.6
Bin3_k141_973128_length_6539_cov_8.0000_5	CD05348-bphB_A0A0B1YW43|unreviewed|2,3-dihydroxy-2,3-dihydrophenylpropionate	34.783	184	105	7	1	177	1	176	3.77e-19	83.2
Bin3_k141_405085_length_3398_cov_9.0000_1	CD05348-bphB_A0A0B1YW43|unreviewed|2,3-dihydroxy-2,3-dihydrophenylpropionate	30.921	152	84	6	19	154	108	254	6.28e-09	52
Bin3_k141_367409_length_4616_cov_8.0000_3	CD05348-bphB_A0A0B1YW43|unreviewed|2,3-dihydroxy-2,3-dihydrophenylpropionate	28.902	173	115	3	1	166	3	174	2.06e-14	70.1
Bin3_k141_367409_length_4616_cov_8.0000_2	CD05348-bphB_A0A0B1YW43|unreviewed|2,3-dihydroxy-2,3-dihydrophenylpropionate	28.794	257	161	7	3	240	2	255	3.78e-18	80.1
Bin3_k141_160726_length_4913_cov_9.0000_5	CD05348-bphB_A0A0B1YW43|unreviewed|2,3-dihydroxy-2,3-dihydrophenylpropionate	28.195	266	165	8	1	253	1	253	1.83e-17	78.6
Bin3_k141_477149_length_3573_cov_8.0000_2	CD05348-bphB_A0A0B1YW43|unreviewed|2,3-dihydroxy-2,3-dihydrophenylpropionate	27.841	176	116	5	1	168	3	175	3.23e-10	57.8
Bin3_k141_229213_length_3859_cov_8.0000_2	CD05348-bphB_A0A0B1YW43|unreviewed|2,3-dihydroxy-2,3-dihydrophenylpropionate	27.528	178	118	4	4	175	1	173	6.75e-10	57
Bin3_k141_1025531_length_7902_cov_9.0000_4	CD05348-bphB_A0A0B1YW43|unreviewed|2,3-dihydroxy-2,3-dihydrophenylpropionate	25.368	272	172	8	1	258	1	255	3.06e-14	69.7
Bin3_k141_64500_length_4749_cov_6.0000_7	CD05348-bphB_A0A0B1YW43|unreviewed|2,3-dihydroxy-2,3-dihydrophenylpropionate	25.269	186	120	5	4	180	1	176	3.94e-15	72
Bin3_k141_645003_length_4966_cov_8.0000_3	CD05348-bphB_A0A0B1YW43|unreviewed|2,3-dihydroxy-2,3-dihydrophenylpropionate	24.324	148	102	4	4	146	7	149	8.56e-09	53.1
Bin3_k141_367409_length_4616_cov_8.0000_2	CD05348-bphB_A0A0B5DPG1|unreviewed|2,3-dihydroxy-2,3-dihydrophenylpropionate	34.091	264	139	10	3	240	2	256	1.32e-27	105
Bin3_k141_973128_length_6539_cov_8.0000_5	CD05348-bphB_A0A0B5DPG1|unreviewed|2,3-dihydroxy-2,3-dihydrophenylpropionate	33.503	197	113	6	1	189	1	187	2.35e-23	94.7
Bin3_k141_236116_length_6715_cov_8.0000_5	CD05348-bphB_A0A0B5DPG1|unreviewed|2,3-dihydroxy-2,3-dihydrophenylpropionate	32.453	265	150	12	3	248	2	256	7.89e-27	103
Bin3_k141_160726_length_4913_cov_9.0000_5	CD05348-bphB_A0A0B5DPG1|unreviewed|2,3-dihydroxy-2,3-dihydrophenylpropionate	31.429	210	128	7	1	201	1	203	2.13e-21	89.4
Bin3_k141_367409_length_4616_cov_8.0000_3	CD05348-bphB_A0A0B5DPG1|unreviewed|2,3-dihydroxy-2,3-dihydrophenylpropionate	30.049	203	128	6	7	199	9	207	7.05e-15	71.6
Bin3_k141_1025531_length_7902_cov_9.0000_4	CD05348-bphB_A0A0B5DPG1|unreviewed|2,3-dihydroxy-2,3-dihydrophenylpropionate	29.893	281	149	13	1	258	1	256	2.91e-17	78.2
Bin3_k141_405085_length_3398_cov_9.0000_1	CD05348-bphB_A0A0B5DPG1|unreviewed|2,3-dihydroxy-2,3-dihydrophenylpropionate	29.747	158	93	6	12	154	101	255	6.12e-10	55.1
Bin3_k141_477149_length_3573_cov_8.0000_2	CD05348-bphB_A0A0B5DPG1|unreviewed|2,3-dihydroxy-2,3-dihydrophenylpropionate	28.736	174	117	4	1	168	3	175	1.07e-11	62
Bin3_k141_329353_length_5041_cov_7.0000_3	CD05348-bphB_A0A0B5DPG1|unreviewed|2,3-dihydroxy-2,3-dihydrophenylpropionate	28.108	185	120	7	6	184	8	185	7.8e-08	50.8
Bin3_k141_645003_length_4966_cov_8.0000_3	CD05348-bphB_A0A0B5DPG1|unreviewed|2,3-dihydroxy-2,3-dihydrophenylpropionate	27.66	188	114	6	6	180	9	187	5.01e-10	56.6
Bin3_k141_538880_length_6400_cov_10.0000_3	CD05348-bphB_A0A0B5DPG1|unreviewed|2,3-dihydroxy-2,3-dihydrophenylpropionate	27.513	189	119	7	9	188	8	187	4.66e-09	54.3
Bin3_k141_229213_length_3859_cov_8.0000_2	CD05348-bphB_A0A0B5DPG1|unreviewed|2,3-dihydroxy-2,3-dihydrophenylpropionate	27.225	191	127	6	4	188	1	185	2.47e-13	67
Bin3_k141_64500_length_4749_cov_6.0000_7	CD05348-bphB_A0A0B5DPG1|unreviewed|2,3-dihydroxy-2,3-dihydrophenylpropionate	24.645	211	147	5	4	209	1	204	5.82e-14	68.6
Bin3_k141_367409_length_4616_cov_8.0000_2	CD05348-bphB_A0A0E9ZSP8|unreviewed|2,3-dihydroxy-2,3-dihydrophenylpropionate	31.148	183	119	4	4	180	5	186	1.09e-12	64.7
Bin3_k141_973128_length_6539_cov_8.0000_5	CD05348-bphB_A0A0E9ZSP8|unreviewed|2,3-dihydroxy-2,3-dihydrophenylpropionate	30.5	200	127	6	3	197	5	197	7.71e-18	79.3
Bin3_k141_229213_length_3859_cov_8.0000_2	CD05348-bphB_A0A0E9ZSP8|unreviewed|2,3-dihydroxy-2,3-dihydrophenylpropionate	28.866	194	126	6	8	195	7	194	5e-11	60.5
Bin3_k141_160726_length_4913_cov_9.0000_5	CD05348-bphB_A0A0E9ZSP8|unreviewed|2,3-dihydroxy-2,3-dihydrophenylpropionate	28.713	202	128	5	3	197	5	197	1.29e-13	67.8
Bin3_k141_367409_length_4616_cov_8.0000_3	CD05348-bphB_A0A0E9ZSP8|unreviewed|2,3-dihydroxy-2,3-dihydrophenylpropionate	27.586	203	132	6	7	199	11	208	1.59e-08	53.1
Bin3_k141_645003_length_4966_cov_8.0000_3	CD05348-bphB_A0A0E9ZSP8|unreviewed|2,3-dihydroxy-2,3-dihydrophenylpropionate	26.344	186	126	5	4	184	9	188	4.19e-08	50.8
Bin3_k141_477149_length_3573_cov_8.0000_2	CD05348-bphB_A0A0E9ZSP8|unreviewed|2,3-dihydroxy-2,3-dihydrophenylpropionate	25.758	198	128	8	1	185	5	196	1.06e-06	47.4
Bin3_k141_64500_length_4749_cov_6.0000_7	CD05348-bphB_A0A0E9ZSP8|unreviewed|2,3-dihydroxy-2,3-dihydrophenylpropionate	24.878	205	126	8	6	198	5	193	5.42e-10	57
Bin3_k141_367409_length_4616_cov_8.0000_3	CD05348-bphB_A0A0F7HCW8|unreviewed|2,3-dihydroxy-2,3-dihydrophenylpropionate	32.331	133	78	5	41	166	48	175	2.35e-08	52.4
Bin3_k141_405085_length_3398_cov_9.0000_1	CD05348-bphB_A0A0F7HCW8|unreviewed|2,3-dihydroxy-2,3-dihydrophenylpropionate	31.776	107	70	3	1	107	93	196	5.61e-08	49.3
Bin3_k141_405085_length_3398_cov_9.0000_1	CD05348-bphB_A0A0I2L739|unreviewed|3-phenylpropionate-dihydrodiol/cinnamic	34.066	91	55	3	19	107	109	196	8.51e-08	48.9
Bin3_k141_973128_length_6539_cov_8.0000_5	CD05348-bphB_A0A0J5Q5F4|unreviewed|Cis-2,3-dihydrobiphenyl-2,3-diol	32.143	196	117	5	1	189	1	187	1.86e-23	94.7
Bin3_k141_367409_length_4616_cov_8.0000_2	CD05348-bphB_A0A0J5Q5F4|unreviewed|Cis-2,3-dihydrobiphenyl-2,3-diol	30.651	261	152	10	3	240	2	256	5.67e-20	85.1
Bin3_k141_160726_length_4913_cov_9.0000_5	CD05348-bphB_A0A0J5Q5F4|unreviewed|Cis-2,3-dihydrobiphenyl-2,3-diol	30.612	196	120	5	1	189	1	187	1.18e-19	84.7
Bin3_k141_477149_length_3573_cov_8.0000_2	CD05348-bphB_A0A0J5Q5F4|unreviewed|Cis-2,3-dihydrobiphenyl-2,3-diol	29.452	146	91	5	1	137	3	145	1.84e-08	52.4
Bin3_k141_1025531_length_7902_cov_9.0000_4	CD05348-bphB_A0A0J5Q5F4|unreviewed|Cis-2,3-dihydrobiphenyl-2,3-diol	29.304	273	161	9	1	258	1	256	4.33e-17	77.4
Bin3_k141_645003_length_4966_cov_8.0000_3	CD05348-bphB_A0A0J5Q5F4|unreviewed|Cis-2,3-dihydrobiphenyl-2,3-diol	28.378	148	90	4	6	145	9	148	5.5e-08	50.8
Bin3_k141_538880_length_6400_cov_10.0000_3	CD05348-bphB_A0A0J5Q5F4|unreviewed|Cis-2,3-dihydrobiphenyl-2,3-diol	27.604	192	115	9	9	188	8	187	8.1e-10	56.6
Bin3_k141_236116_length_6715_cov_8.0000_5	CD05348-bphB_A0A0J5Q5F4|unreviewed|Cis-2,3-dihydrobiphenyl-2,3-diol	27.273	264	165	10	3	248	2	256	2.89e-18	80.5
Bin3_k141_64500_length_4749_cov_6.0000_7	CD05348-bphB_A0A0J5Q5F4|unreviewed|Cis-2,3-dihydrobiphenyl-2,3-diol	27.179	195	130	6	4	193	1	188	1.41e-12	64.7
Bin3_k141_367409_length_4616_cov_8.0000_3	CD05348-bphB_A0A0J5Q5F4|unreviewed|Cis-2,3-dihydrobiphenyl-2,3-diol	24.88	209	143	6	1	199	3	207	7.04e-09	54.3
Bin3_k141_329353_length_5041_cov_7.0000_3	CD05348-bphB_A0A0J5Q5F4|unreviewed|Cis-2,3-dihydrobiphenyl-2,3-diol	23.834	193	128	7	1	184	3	185	4.28e-07	48.5
Bin3_k141_973128_length_6539_cov_8.0000_5	CD05348-bphB_A0A0P0UWB3|unreviewed|Cis-2,3-dihydrobiphenyl-2,3-diol	36.634	202	110	6	1	194	1	192	9.22e-30	111
Bin3_k141_367409_length_4616_cov_8.0000_2	CD05348-bphB_A0A0P0UWB3|unreviewed|Cis-2,3-dihydrobiphenyl-2,3-diol	33.333	258	150	9	3	241	2	256	1.45e-26	102
Bin3_k141_229213_length_3859_cov_8.0000_2	CD05348-bphB_A0A0P0UWB3|unreviewed|Cis-2,3-dihydrobiphenyl-2,3-diol	33.168	202	121	6	4	198	1	195	2.71e-18	81.3
Bin3_k141_160726_length_4913_cov_9.0000_5	CD05348-bphB_A0A0P0UWB3|unreviewed|Cis-2,3-dihydrobiphenyl-2,3-diol	32.328	232	135	7	1	218	1	224	7.56e-25	98.6
Bin3_k141_1216098_length_4428_cov_7.0000_1	CD05348-bphB_A0A0P0UWB3|unreviewed|Cis-2,3-dihydrobiphenyl-2,3-diol	31.667	120	73	4	1	115	76	191	1.17e-08	51.6
Bin3_k141_367409_length_4616_cov_8.0000_3	CD05348-bphB_A0A0P0UWB3|unreviewed|Cis-2,3-dihydrobiphenyl-2,3-diol	30.052	193	122	5	7	190	9	197	1.74e-13	67.8
Bin3_k141_1025531_length_7902_cov_9.0000_4	CD05348-bphB_A0A0P0UWB3|unreviewed|Cis-2,3-dihydrobiphenyl-2,3-diol	29.412	272	161	9	1	258	1	255	2.6e-21	89.4
Bin3_k141_236116_length_6715_cov_8.0000_5	CD05348-bphB_A0A0P0UWB3|unreviewed|Cis-2,3-dihydrobiphenyl-2,3-diol	29.344	259	165	6	3	248	2	255	2.22e-22	91.7
Bin3_k141_645003_length_4966_cov_8.0000_3	CD05348-bphB_A0A0P0UWB3|unreviewed|Cis-2,3-dihydrobiphenyl-2,3-diol	29.054	148	91	6	6	146	9	149	5.64e-10	56.6
Bin3_k141_405085_length_3398_cov_9.0000_1	CD05348-bphB_A0A0P0UWB3|unreviewed|Cis-2,3-dihydrobiphenyl-2,3-diol	27.389	157	101	3	12	156	101	256	1.01e-09	54.3
Bin3_k141_538880_length_6400_cov_10.0000_3	CD05348-bphB_A0A0P0UWB3|unreviewed|Cis-2,3-dihydrobiphenyl-2,3-diol	26.316	190	124	7	9	190	8	189	1.72e-09	55.5
Bin3_k141_477149_length_3573_cov_8.0000_2	CD05348-bphB_A0A0P0UWB3|unreviewed|Cis-2,3-dihydrobiphenyl-2,3-diol	26.257	179	115	6	1	168	3	175	1.14e-06	47
Bin3_k141_64500_length_4749_cov_6.0000_7	CD05348-bphB_A0A0P0UWB3|unreviewed|Cis-2,3-dihydrobiphenyl-2,3-diol	24.436	266	165	11	6	248	3	255	7.95e-12	62.4
Bin3_k141_973128_length_6539_cov_8.0000_5	CD05348-bphB_A0A0Q2M9K5|unreviewed|Cis-2,3-dihydrobiphenyl-2,3-diol	34.01	197	116	6	3	193	4	192	1.12e-15	73.6
Bin3_k141_367409_length_4616_cov_8.0000_2	CD05348-bphB_A0A0Q2M9K5|unreviewed|Cis-2,3-dihydrobiphenyl-2,3-diol	33.69	187	115	4	1	180	1	185	1.2e-13	67.4
Bin3_k141_229213_length_3859_cov_8.0000_2	CD05348-bphB_A0A0Q2M9K5|unreviewed|Cis-2,3-dihydrobiphenyl-2,3-diol	32.45	151	83	5	56	195	51	193	3.76e-10	57.8
Bin3_k141_367409_length_4616_cov_8.0000_3	CD05348-bphB_A0A0Q2M9K5|unreviewed|Cis-2,3-dihydrobiphenyl-2,3-diol	29.801	151	95	4	49	192	54	200	2.94e-09	55.1
Bin3_k141_973128_length_6539_cov_8.0000_5	CD05348-bphB_A0A0T2YW81|unreviewed|Cis-2,3-dihydrobiphenyl-2,3-diol	34.5	200	115	8	1	193	1	191	9.72e-24	95.5
Bin3_k141_367409_length_4616_cov_8.0000_2	CD05348-bphB_A0A0T2YW81|unreviewed|Cis-2,3-dihydrobiphenyl-2,3-diol	33.205	259	149	8	2	240	1	255	9.25e-26	100
Bin3_k141_1216098_length_4428_cov_7.0000_1	CD05348-bphB_A0A0T2YW81|unreviewed|Cis-2,3-dihydrobiphenyl-2,3-diol	31.933	119	72	4	2	115	77	191	7.47e-07	46.2
Bin3_k141_405085_length_3398_cov_9.0000_1	CD05348-bphB_A0A0T2YW81|unreviewed|Cis-2,3-dihydrobiphenyl-2,3-diol	31.847	157	90	5	12	154	101	254	6.31e-12	60.5
Bin3_k141_229213_length_3859_cov_8.0000_2	CD05348-bphB_A0A0T2YW81|unreviewed|Cis-2,3-dihydrobiphenyl-2,3-diol	30.374	214	136	6	4	210	1	208	1.02e-17	79.7
Bin3_k141_160726_length_4913_cov_9.0000_5	CD05348-bphB_A0A0T2YW81|unreviewed|Cis-2,3-dihydrobiphenyl-2,3-diol	28.731	268	161	9	1	253	1	253	1.87e-20	86.7
Bin3_k141_1025531_length_7902_cov_9.0000_4	CD05348-bphB_A0A0T2YW81|unreviewed|Cis-2,3-dihydrobiphenyl-2,3-diol	27.437	277	160	8	1	258	1	255	6.93e-21	88.2
Bin3_k141_236116_length_6715_cov_8.0000_5	CD05348-bphB_A0A0T2YW81|unreviewed|Cis-2,3-dihydrobiphenyl-2,3-diol	27.308	260	169	6	3	248	2	255	4.04e-20	85.5
Bin3_k141_367409_length_4616_cov_8.0000_3	CD05348-bphB_A0A0T2YW81|unreviewed|Cis-2,3-dihydrobiphenyl-2,3-diol	27.273	198	135	4	7	197	9	204	7.1e-13	65.9
Bin3_k141_64500_length_4749_cov_6.0000_7	CD05348-bphB_A0A0T2YW81|unreviewed|Cis-2,3-dihydrobiphenyl-2,3-diol	26.5	200	133	6	4	198	1	191	5.71e-17	77
Bin3_k141_538880_length_6400_cov_10.0000_3	CD05348-bphB_A0A0T2YW81|unreviewed|Cis-2,3-dihydrobiphenyl-2,3-diol	25.316	237	148	10	10	233	9	229	6.86e-09	53.5
Bin3_k141_477149_length_3573_cov_8.0000_2	CD05348-bphB_A0A0T2YW81|unreviewed|Cis-2,3-dihydrobiphenyl-2,3-diol	25.287	174	123	3	1	168	3	175	2.22e-07	49.3
Bin3_k141_329353_length_5041_cov_7.0000_3	CD05348-bphB_A0A0T2YW81|unreviewed|Cis-2,3-dihydrobiphenyl-2,3-diol	24.339	189	132	5	7	190	9	191	2.6e-07	49.3
Bin3_k141_367409_length_4616_cov_8.0000_2	CD05348-bphB_A0A127CMJ0|unreviewed|Cis-2,3-dihydrobiphenyl-2,3-diol	34.241	257	148	7	3	240	2	256	5.22e-27	103
Bin3_k141_973128_length_6539_cov_8.0000_5	CD05348-bphB_A0A127CMJ0|unreviewed|Cis-2,3-dihydrobiphenyl-2,3-diol	32.995	197	114	6	1	189	1	187	2.28e-23	94.7
Bin3_k141_160726_length_4913_cov_9.0000_5	CD05348-bphB_A0A127CMJ0|unreviewed|Cis-2,3-dihydrobiphenyl-2,3-diol	31.98	197	116	6	1	189	1	187	2.3e-20	86.7
Bin3_k141_236116_length_6715_cov_8.0000_5	CD05348-bphB_A0A127CMJ0|unreviewed|Cis-2,3-dihydrobiphenyl-2,3-diol	31.298	262	157	8	3	248	2	256	2.42e-23	94.4
Bin3_k141_1025531_length_7902_cov_9.0000_4	CD05348-bphB_A0A127CMJ0|unreviewed|Cis-2,3-dihydrobiphenyl-2,3-diol	29.818	275	157	10	1	258	1	256	1.22e-16	76.3
Bin3_k141_229213_length_3859_cov_8.0000_2	CD05348-bphB_A0A127CMJ0|unreviewed|Cis-2,3-dihydrobiphenyl-2,3-diol	27.222	180	116	6	4	175	1	173	3.28e-12	63.9
Bin3_k141_367409_length_4616_cov_8.0000_3	CD05348-bphB_A0A127CMJ0|unreviewed|Cis-2,3-dihydrobiphenyl-2,3-diol	25.837	209	141	8	1	199	3	207	1.46e-10	59.3
Bin3_k141_64500_length_4749_cov_6.0000_7	CD05348-bphB_A0A127CMJ0|unreviewed|Cis-2,3-dihydrobiphenyl-2,3-diol	25.604	207	137	8	4	203	1	197	1.68e-11	61.6
Bin3_k141_645003_length_4966_cov_8.0000_3	CD05348-bphB_A0A127CMJ0|unreviewed|Cis-2,3-dihydrobiphenyl-2,3-diol	25.517	145	98	4	6	145	9	148	7.01e-07	47.4
Bin3_k141_329353_length_5041_cov_7.0000_3	CD05348-bphB_A0A127CMJ0|unreviewed|Cis-2,3-dihydrobiphenyl-2,3-diol	25.405	185	125	6	6	184	8	185	5.82e-06	45.1
Bin3_k141_477149_length_3573_cov_8.0000_2	CD05348-bphB_A0A127CMJ0|unreviewed|Cis-2,3-dihydrobiphenyl-2,3-diol	24.713	174	124	4	1	168	3	175	2.14e-09	55.5
Bin3_k141_1025531_length_7902_cov_9.0000_4	CD05348-bphB_A0A1A9K9H9|unreviewed|3-(Cis-5,6-dihydroxycyclohexa-1,	31.606	193	113	6	81	258	66	254	2.71e-18	80.5
Bin3_k141_160726_length_4913_cov_9.0000_5	CD05348-bphB_A0A1A9K9H9|unreviewed|3-(Cis-5,6-dihydroxycyclohexa-1,	31.439	264	157	9	6	257	5	256	1.66e-25	100
Bin3_k141_405085_length_3398_cov_9.0000_1	CD05348-bphB_A0A1A9K9H9|unreviewed|3-(Cis-5,6-dihydroxycyclohexa-1,	29.87	154	92	5	17	156	104	255	3.51e-12	60.8
Bin3_k141_973128_length_6539_cov_8.0000_5	CD05348-bphB_A0A1A9K9H9|unreviewed|3-(Cis-5,6-dihydroxycyclohexa-1,	29.545	264	162	9	6	257	5	256	1.94e-22	91.7
Bin3_k141_367409_length_4616_cov_8.0000_2	CD05348-bphB_A0A1A9K9H9|unreviewed|3-(Cis-5,6-dihydroxycyclohexa-1,	29.249	253	159	6	7	241	5	255	1.23e-18	80.9
Bin3_k141_367409_length_4616_cov_8.0000_3	CD05348-bphB_A0A1A9K9H9|unreviewed|3-(Cis-5,6-dihydroxycyclohexa-1,	29.121	182	121	6	3	178	4	183	1.49e-11	62
Bin3_k141_236116_length_6715_cov_8.0000_5	CD05348-bphB_A0A1A9K9H9|unreviewed|3-(Cis-5,6-dihydroxycyclohexa-1,	28.958	259	158	8	7	248	5	254	2.38e-23	94
Bin3_k141_64500_length_4749_cov_6.0000_7	CD05348-bphB_A0A1A9K9H9|unreviewed|3-(Cis-5,6-dihydroxycyclohexa-1,	28.889	270	152	12	7	251	3	257	7.08e-14	68.2
Bin3_k141_229213_length_3859_cov_8.0000_2	CD05348-bphB_A0A1A9K9H9|unreviewed|3-(Cis-5,6-dihydroxycyclohexa-1,	27.835	194	128	5	7	194	2	189	2.89e-12	63.9
Bin3_k141_236116_length_6715_cov_8.0000_5	CD05348-bphB_A0A1B7K4P5|unreviewed|2,3-dihydroxy-2,3-dihydro-phenylpropionate	28.279	244	156	5	1	231	1	238	4.66e-18	79.7
Bin3_k141_1025531_length_7902_cov_9.0000_4	CD05348-bphB_A0A1B8YCK4|unreviewed|3-phenylpropionate-dihydrodiol/cinnamic	32.195	205	118	6	70	258	57	256	2.87e-16	75.5
Bin3_k141_64500_length_4749_cov_6.0000_7	CD05348-bphB_A0A1B8YCK4|unreviewed|3-phenylpropionate-dihydrodiol/cinnamic	27.66	188	126	5	6	189	4	185	7.67e-07	47.8
Bin3_k141_405085_length_3398_cov_9.0000_1	CD05348-bphB_A0A1C7W6R4|unreviewed|3-(Cis-5,6-dihydroxycyclohexa-1,	31.776	107	70	3	1	107	93	196	4.28e-08	49.7
Bin3_k141_367409_length_4616_cov_8.0000_3	CD05348-bphB_A0A1C7W6R4|unreviewed|3-(Cis-5,6-dihydroxycyclohexa-1,	30.464	151	89	6	27	166	30	175	1.8e-08	52.8
Bin3_k141_236116_length_6715_cov_8.0000_5	CD05348-bphB_A0A1E3R8M2|unreviewed|3-(Cis-5,6-dihydroxycyclohexa-1,	33.668	199	116	5	1	191	1	191	3.1e-22	91.3
Bin3_k141_367409_length_4616_cov_8.0000_3	CD05348-bphB_A0A1E3R8M2|unreviewed|3-(Cis-5,6-dihydroxycyclohexa-1,	33.511	188	110	8	7	184	10	192	2.25e-12	64.3
Bin3_k141_711236_length_5431_cov_8.0000_5	CD05348-bphB_A0A1E3R8M2|unreviewed|3-(Cis-5,6-dihydroxycyclohexa-1,	32.5	120	72	3	11	125	75	190	9.6e-08	50.8
Bin3_k141_367409_length_4616_cov_8.0000_2	CD05348-bphB_A0A1E3R8M2|unreviewed|3-(Cis-5,6-dihydroxycyclohexa-1,	31.754	211	135	4	1	204	1	209	2.31e-20	85.9
Bin3_k141_405085_length_3398_cov_9.0000_1	CD05348-bphB_A0A1E3R8M2|unreviewed|3-(Cis-5,6-dihydroxycyclohexa-1,	30.872	149	90	3	19	155	109	256	8.1e-12	60.1
Bin3_k141_973128_length_6539_cov_8.0000_5	CD05348-bphB_A0A1E3R8M2|unreviewed|3-(Cis-5,6-dihydroxycyclohexa-1,	29.762	252	158	9	3	245	4	245	3.4e-20	85.9
Bin3_k141_160726_length_4913_cov_9.0000_5	CD05348-bphB_A0A1E3R8M2|unreviewed|3-(Cis-5,6-dihydroxycyclohexa-1,	29.762	252	158	8	3	245	4	245	4.67e-19	82.8
Bin3_k141_1025531_length_7902_cov_9.0000_4	CD05348-bphB_A0A1E3R8M2|unreviewed|3-(Cis-5,6-dihydroxycyclohexa-1,	28.889	270	161	9	3	258	4	256	1.27e-14	70.5
Bin3_k141_229213_length_3859_cov_8.0000_2	CD05348-bphB_A0A1E3R8M2|unreviewed|3-(Cis-5,6-dihydroxycyclohexa-1,	27.679	224	146	5	8	227	6	217	1.27e-13	67.8
Bin3_k141_329353_length_5041_cov_7.0000_3	CD05348-bphB_A0A1E3R8M2|unreviewed|3-(Cis-5,6-dihydroxycyclohexa-1,	25.641	195	134	4	1	190	4	192	2.32e-06	46.6
Bin3_k141_64500_length_4749_cov_6.0000_7	CD05348-bphB_A0A1E3R8M2|unreviewed|3-(Cis-5,6-dihydroxycyclohexa-1,	24.454	229	153	8	6	229	4	217	6.85e-09	53.9
Bin3_k141_1025531_length_7902_cov_9.0000_4	CD05348-bphB_A0A1G5PRM3|unreviewed|2,3-dihydroxy-2,3-dihydrophenylpropionate	32.195	205	118	6	70	258	57	256	2.81e-16	75.5
Bin3_k141_64500_length_4749_cov_6.0000_7	CD05348-bphB_A0A1G5PRM3|unreviewed|2,3-dihydroxy-2,3-dihydrophenylpropionate	27.66	188	126	5	6	189	4	185	7.53e-07	47.8
Bin3_k141_160726_length_4913_cov_9.0000_5	CD05348-bphB_A0A1G7YQL9|unreviewed|Cis-1,2-dihydro-1,2-dihydroxynaphthalene/dibenzothiophene	31.801	261	160	8	6	257	5	256	1.35e-26	102
Bin3_k141_1025531_length_7902_cov_9.0000_4	CD05348-bphB_A0A1G7YQL9|unreviewed|Cis-1,2-dihydro-1,2-dihydroxynaphthalene/dibenzothiophene	31.606	193	113	6	81	258	66	254	2.53e-18	80.9
Bin3_k141_405085_length_3398_cov_9.0000_1	CD05348-bphB_A0A1G7YQL9|unreviewed|Cis-1,2-dihydro-1,2-dihydroxynaphthalene/dibenzothiophene	30.519	154	91	5	17	156	104	255	1.07e-12	62.4
Bin3_k141_367409_length_4616_cov_8.0000_2	CD05348-bphB_A0A1G7YQL9|unreviewed|Cis-1,2-dihydro-1,2-dihydroxynaphthalene/dibenzothiophene	30.04	253	157	9	7	241	5	255	2.24e-18	80.5
Bin3_k141_973128_length_6539_cov_8.0000_5	CD05348-bphB_A0A1G7YQL9|unreviewed|Cis-1,2-dihydro-1,2-dihydroxynaphthalene/dibenzothiophene	29.924	264	161	9	6	257	5	256	5.77e-23	93.2
Bin3_k141_236116_length_6715_cov_8.0000_5	CD05348-bphB_A0A1G7YQL9|unreviewed|Cis-1,2-dihydro-1,2-dihydroxynaphthalene/dibenzothiophene	29.73	259	156	9	7	248	5	254	1.48e-22	91.7
Bin3_k141_64500_length_4749_cov_6.0000_7	CD05348-bphB_A0A1G7YQL9|unreviewed|Cis-1,2-dihydro-1,2-dihydroxynaphthalene/dibenzothiophene	28.788	264	160	11	7	251	3	257	9.37e-15	70.5
Bin3_k141_367409_length_4616_cov_8.0000_3	CD05348-bphB_A0A1G7YQL9|unreviewed|Cis-1,2-dihydro-1,2-dihydroxynaphthalene/dibenzothiophene	28.571	182	122	6	3	178	4	183	7.81e-11	59.7
Bin3_k141_229213_length_3859_cov_8.0000_2	CD05348-bphB_A0A1G7YQL9|unreviewed|Cis-1,2-dihydro-1,2-dihydroxynaphthalene/dibenzothiophene	27.32	194	129	5	7	194	2	189	9.99e-12	62.4
Bin3_k141_538880_length_6400_cov_10.0000_3	CD05348-bphB_A0A1G7YQL9|unreviewed|Cis-1,2-dihydro-1,2-dihydroxynaphthalene/dibenzothiophene	25.728	206	132	9	11	207	9	202	1.6e-07	49.7
Bin3_k141_405085_length_3398_cov_9.0000_1	CD05348-bphB_A0A1G9SJ22|unreviewed|Cis-2,3-dihydrobiphenyl-2,3-diol	35.227	88	56	1	19	106	109	195	3.34e-08	50.1
Bin3_k141_711236_length_5431_cov_8.0000_5	CD05348-bphB_A0A1G9SJ22|unreviewed|Cis-2,3-dihydrobiphenyl-2,3-diol	33.333	108	65	4	4	106	69	174	6.86e-06	45.1
Bin3_k141_367409_length_4616_cov_8.0000_2	CD05348-bphB_A0A1G9SJ22|unreviewed|Cis-2,3-dihydrobiphenyl-2,3-diol	31.818	264	151	7	1	241	1	258	2.14e-24	96.7
Bin3_k141_160726_length_4913_cov_9.0000_5	CD05348-bphB_A0A1G9SJ22|unreviewed|Cis-2,3-dihydrobiphenyl-2,3-diol	31.797	217	129	6	3	207	4	213	1.64e-24	97.4
Bin3_k141_1025531_length_7902_cov_9.0000_4	CD05348-bphB_A0A1G9SJ22|unreviewed|Cis-2,3-dihydrobiphenyl-2,3-diol	31.522	276	147	9	3	258	4	257	4.48e-23	94
Bin3_k141_973128_length_6539_cov_8.0000_5	CD05348-bphB_A0A1G9SJ22|unreviewed|Cis-2,3-dihydrobiphenyl-2,3-diol	31.336	217	130	6	3	207	4	213	2.64e-24	97.1
Bin3_k141_236116_length_6715_cov_8.0000_5	CD05348-bphB_A0A1G9SJ22|unreviewed|Cis-2,3-dihydrobiphenyl-2,3-diol	30.916	262	162	7	1	248	1	257	3.38e-22	91.3
Bin3_k141_367409_length_4616_cov_8.0000_3	CD05348-bphB_A0A1G9SJ22|unreviewed|Cis-2,3-dihydrobiphenyl-2,3-diol	29.798	198	126	6	4	192	7	200	7.61e-11	60.1
Bin3_k141_229213_length_3859_cov_8.0000_2	CD05348-bphB_A0A1G9SJ22|unreviewed|Cis-2,3-dihydrobiphenyl-2,3-diol	29.108	213	133	6	9	215	7	207	1.49e-14	70.5
Bin3_k141_329353_length_5041_cov_7.0000_3	CD05348-bphB_A0A1G9SJ22|unreviewed|Cis-2,3-dihydrobiphenyl-2,3-diol	27.461	193	123	7	6	190	9	192	5.51e-09	54.3
Bin3_k141_645003_length_4966_cov_8.0000_3	CD05348-bphB_A0A1G9SJ22|unreviewed|Cis-2,3-dihydrobiphenyl-2,3-diol	27.419	186	124	5	6	186	10	189	1.94e-09	54.7
Bin3_k141_538880_length_6400_cov_10.0000_3	CD05348-bphB_A0A1G9SJ22|unreviewed|Cis-2,3-dihydrobiphenyl-2,3-diol	26.702	191	126	7	9	192	9	192	2.67e-07	48.9
Bin3_k141_64500_length_4749_cov_6.0000_7	CD05348-bphB_A0A1G9SJ22|unreviewed|Cis-2,3-dihydrobiphenyl-2,3-diol	25.94	266	159	11	12	252	10	262	4.5e-15	71.6
Bin3_k141_160726_length_4913_cov_9.0000_5	CD05348-bphB_A0A1H4IB21|unreviewed|Cis-1,2-dihydro-1,2-dihydroxynaphthalene/dibenzothiophene	31.298	262	160	8	6	257	5	256	6.08e-23	93.2
Bin3_k141_229213_length_3859_cov_8.0000_2	CD05348-bphB_A0A1H4IB21|unreviewed|Cis-1,2-dihydro-1,2-dihydroxynaphthalene/dibenzothiophene	30.052	193	124	4	7	194	3	189	6.85e-15	71.2
Bin3_k141_367409_length_4616_cov_8.0000_2	CD05348-bphB_A0A1H4IB21|unreviewed|Cis-1,2-dihydro-1,2-dihydroxynaphthalene/dibenzothiophene	30.04	253	157	7	7	241	5	255	1.42e-18	80.9
Bin3_k141_973128_length_6539_cov_8.0000_5	CD05348-bphB_A0A1H4IB21|unreviewed|Cis-1,2-dihydro-1,2-dihydroxynaphthalene/dibenzothiophene	29.811	265	160	10	6	257	5	256	6.98e-20	84.7
Bin3_k141_405085_length_3398_cov_9.0000_1	CD05348-bphB_A0A1H4IB21|unreviewed|Cis-1,2-dihydro-1,2-dihydroxynaphthalene/dibenzothiophene	29.48	173	102	6	2	156	85	255	4.52e-11	57.8
Bin3_k141_1025531_length_7902_cov_9.0000_4	CD05348-bphB_A0A1H4IB21|unreviewed|Cis-1,2-dihydro-1,2-dihydroxynaphthalene/dibenzothiophene	29.016	193	118	7	81	258	66	254	7.72e-16	73.9
Bin3_k141_236116_length_6715_cov_8.0000_5	CD05348-bphB_A0A1H4IB21|unreviewed|Cis-1,2-dihydro-1,2-dihydroxynaphthalene/dibenzothiophene	28.958	259	158	8	7	248	5	254	2.06e-21	88.6
Bin3_k141_64500_length_4749_cov_6.0000_7	CD05348-bphB_A0A1H4IB21|unreviewed|Cis-1,2-dihydro-1,2-dihydroxynaphthalene/dibenzothiophene	28.253	269	155	12	7	251	3	257	4.06e-13	65.9
Bin3_k141_367409_length_4616_cov_8.0000_3	CD05348-bphB_A0A1H4IB21|unreviewed|Cis-1,2-dihydro-1,2-dihydroxynaphthalene/dibenzothiophene	28.019	207	133	8	3	199	4	204	5.21e-13	65.9
Bin3_k141_973128_length_6539_cov_8.0000_5	CD05348-bphB_A0A1I5Z9F9|unreviewed|Cis-2,3-dihydrobiphenyl-2,3-diol	34.239	184	106	7	1	177	13	188	1.38e-18	81.6
Bin3_k141_405085_length_3398_cov_9.0000_1	CD05348-bphB_A0A1I5Z9F9|unreviewed|Cis-2,3-dihydrobiphenyl-2,3-diol	30.719	153	85	6	19	155	120	267	7.93e-09	51.6
Bin3_k141_367409_length_4616_cov_8.0000_2	CD05348-bphB_A0A1I5Z9F9|unreviewed|Cis-2,3-dihydrobiphenyl-2,3-diol	29.183	257	160	8	3	240	14	267	2.59e-18	80.5
Bin3_k141_367409_length_4616_cov_8.0000_3	CD05348-bphB_A0A1I5Z9F9|unreviewed|Cis-2,3-dihydrobiphenyl-2,3-diol	28.902	173	115	3	1	166	15	186	4.44e-14	69.3
Bin3_k141_477149_length_3573_cov_8.0000_2	CD05348-bphB_A0A1I5Z9F9|unreviewed|Cis-2,3-dihydrobiphenyl-2,3-diol	28.409	176	115	5	1	168	15	187	9.63e-11	59.3
Bin3_k141_160726_length_4913_cov_9.0000_5	CD05348-bphB_A0A1I5Z9F9|unreviewed|Cis-2,3-dihydrobiphenyl-2,3-diol	27.82	266	166	8	1	253	13	265	4.76e-17	77.4
Bin3_k141_1025531_length_7902_cov_9.0000_4	CD05348-bphB_A0A1I5Z9F9|unreviewed|Cis-2,3-dihydrobiphenyl-2,3-diol	25.641	273	170	10	1	258	13	267	8.98e-14	68.6
Bin3_k141_64500_length_4749_cov_6.0000_7	CD05348-bphB_A0A1I5Z9F9|unreviewed|Cis-2,3-dihydrobiphenyl-2,3-diol	25	184	119	5	6	180	15	188	1.69e-14	70.1
Bin3_k141_645003_length_4966_cov_8.0000_3	CD05348-bphB_A0A1I5Z9F9|unreviewed|Cis-2,3-dihydrobiphenyl-2,3-diol	24.324	148	102	4	4	146	19	161	9.27e-09	53.1
Bin3_k141_160726_length_4913_cov_9.0000_5	CD05348-bphB_A0A1L5SM88|unreviewed|Cis-naphthalene	32.841	271	148	10	4	257	3	256	5.71e-18	79.7
Bin3_k141_973128_length_6539_cov_8.0000_5	CD05348-bphB_A0A1L5SM88|unreviewed|Cis-naphthalene	31.461	267	157	10	4	257	3	256	9.12e-17	76.3
Bin3_k141_405085_length_3398_cov_9.0000_1	CD05348-bphB_A0A1L5SM88|unreviewed|Cis-naphthalene	31.126	151	90	3	19	156	106	255	1.17e-10	56.6
Bin3_k141_236116_length_6715_cov_8.0000_5	CD05348-bphB_A0A1L5SM88|unreviewed|Cis-naphthalene	30.502	259	154	9	7	248	5	254	2.82e-20	85.5
Bin3_k141_229213_length_3859_cov_8.0000_2	CD05348-bphB_A0A1L5SM88|unreviewed|Cis-naphthalene	30.233	172	114	3	7	175	3	171	1.99e-11	61.6
Bin3_k141_1025531_length_7902_cov_9.0000_4	CD05348-bphB_A0A1L5SM88|unreviewed|Cis-naphthalene	30.052	193	116	6	81	258	66	254	1.81e-14	70.1
Bin3_k141_367409_length_4616_cov_8.0000_3	CD05348-bphB_A0A1L5SM88|unreviewed|Cis-naphthalene	28.431	204	136	6	3	199	4	204	2.02e-11	61.6
Bin3_k141_367409_length_4616_cov_8.0000_2	CD05348-bphB_A0A1L5SM88|unreviewed|Cis-naphthalene	27.734	256	163	7	5	241	3	255	2.66e-13	66.2
Bin3_k141_64500_length_4749_cov_6.0000_7	CD05348-bphB_A0A1L5SM88|unreviewed|Cis-naphthalene	26.182	275	153	13	7	251	3	257	2.81e-10	57.8
Bin3_k141_973128_length_6539_cov_8.0000_5	CD05348-bphB_A0A1L7FXL3|unreviewed|3-(Cis-5,6-dihydroxycyclohexa-1,	34.5	200	115	8	1	193	1	191	1.12e-22	92.8
Bin3_k141_405085_length_3398_cov_9.0000_1	CD05348-bphB_A0A1L7FXL3|unreviewed|3-(Cis-5,6-dihydroxycyclohexa-1,	33.333	153	85	5	17	155	106	255	4.5e-13	63.5
Bin3_k141_160726_length_4913_cov_9.0000_5	CD05348-bphB_A0A1L7FXL3|unreviewed|3-(Cis-5,6-dihydroxycyclohexa-1,	32.487	197	119	6	1	191	1	189	4.22e-20	85.9
Bin3_k141_367409_length_4616_cov_8.0000_2	CD05348-bphB_A0A1L7FXL3|unreviewed|3-(Cis-5,6-dihydroxycyclohexa-1,	31.783	258	154	8	2	240	1	255	6.21e-23	93.2
Bin3_k141_229213_length_3859_cov_8.0000_2	CD05348-bphB_A0A1L7FXL3|unreviewed|3-(Cis-5,6-dihydroxycyclohexa-1,	30.303	198	126	5	4	195	1	192	1.15e-15	73.9
Bin3_k141_1025531_length_7902_cov_9.0000_4	CD05348-bphB_A0A1L7FXL3|unreviewed|3-(Cis-5,6-dihydroxycyclohexa-1,	28.881	277	156	8	1	258	1	255	1.11e-22	92.8
Bin3_k141_64500_length_4749_cov_6.0000_7	CD05348-bphB_A0A1L7FXL3|unreviewed|3-(Cis-5,6-dihydroxycyclohexa-1,	28.796	191	124	5	9	194	6	189	5.37e-18	79.7
Bin3_k141_367409_length_4616_cov_8.0000_3	CD05348-bphB_A0A1L7FXL3|unreviewed|3-(Cis-5,6-dihydroxycyclohexa-1,	27.749	191	129	4	7	190	9	197	2.56e-13	67
Bin3_k141_236116_length_6715_cov_8.0000_5	CD05348-bphB_A0A1L7FXL3|unreviewed|3-(Cis-5,6-dihydroxycyclohexa-1,	27.027	259	171	6	3	248	2	255	2.11e-20	86.3
Bin3_k141_538880_length_6400_cov_10.0000_3	CD05348-bphB_A0A1L7FXL3|unreviewed|3-(Cis-5,6-dihydroxycyclohexa-1,	27.004	237	144	10	10	233	9	229	5.61e-11	59.7
Bin3_k141_477149_length_3573_cov_8.0000_2	CD05348-bphB_A0A1L7FXL3|unreviewed|3-(Cis-5,6-dihydroxycyclohexa-1,	26.136	176	119	4	1	168	3	175	1.8e-06	46.6
Bin3_k141_329353_length_5041_cov_7.0000_3	CD05348-bphB_A0A1L7FXL3|unreviewed|3-(Cis-5,6-dihydroxycyclohexa-1,	25.926	189	129	5	7	190	9	191	2.98e-07	49.3
Bin3_k141_645003_length_4966_cov_8.0000_3	CD05348-bphB_A0A1L7FXL3|unreviewed|3-(Cis-5,6-dihydroxycyclohexa-1,	25.434	173	119	4	5	172	8	175	1.17e-07	49.7
Bin3_k141_973128_length_6539_cov_8.0000_5	CD05348-bphB_A0A1L7NM61|unreviewed|2,3-dihydroxy-2,3-dihydrophenylpropionate	34.171	199	117	6	1	193	1	191	3.01e-23	94.4
Bin3_k141_160726_length_4913_cov_9.0000_5	CD05348-bphB_A0A1L7NM61|unreviewed|2,3-dihydroxy-2,3-dihydrophenylpropionate	34.01	197	116	6	1	191	1	189	3.43e-21	88.6
Bin3_k141_405085_length_3398_cov_9.0000_1	CD05348-bphB_A0A1L7NM61|unreviewed|2,3-dihydroxy-2,3-dihydrophenylpropionate	33.333	153	85	5	17	155	106	255	4.37e-13	63.5
Bin3_k141_367409_length_4616_cov_8.0000_2	CD05348-bphB_A0A1L7NM61|unreviewed|2,3-dihydroxy-2,3-dihydrophenylpropionate	32.558	258	152	8	2	240	1	255	3.67e-24	96.3
Bin3_k141_1216098_length_4428_cov_7.0000_1	CD05348-bphB_A0A1L7NM61|unreviewed|2,3-dihydroxy-2,3-dihydrophenylpropionate	30.833	120	74	4	1	115	76	191	1.25e-07	48.5
Bin3_k141_229213_length_3859_cov_8.0000_2	CD05348-bphB_A0A1L7NM61|unreviewed|2,3-dihydroxy-2,3-dihydrophenylpropionate	29.648	199	126	6	4	195	1	192	7.56e-15	71.6
Bin3_k141_1025531_length_7902_cov_9.0000_4	CD05348-bphB_A0A1L7NM61|unreviewed|2,3-dihydroxy-2,3-dihydrophenylpropionate	28.159	277	158	8	1	258	1	255	9.65e-20	85.1
Bin3_k141_538880_length_6400_cov_10.0000_3	CD05348-bphB_A0A1L7NM61|unreviewed|2,3-dihydroxy-2,3-dihydrophenylpropionate	27.572	243	135	13	10	233	9	229	2.93e-09	54.7
Bin3_k141_367409_length_4616_cov_8.0000_3	CD05348-bphB_A0A1L7NM61|unreviewed|2,3-dihydroxy-2,3-dihydrophenylpropionate	27.225	191	130	4	7	190	9	197	2.33e-12	64.3
Bin3_k141_236116_length_6715_cov_8.0000_5	CD05348-bphB_A0A1L7NM61|unreviewed|2,3-dihydroxy-2,3-dihydrophenylpropionate	26.515	264	166	7	3	248	2	255	6.71e-20	85.1
Bin3_k141_64500_length_4749_cov_6.0000_7	CD05348-bphB_A0A1L7NM61|unreviewed|2,3-dihydroxy-2,3-dihydrophenylpropionate	26	200	128	6	4	194	1	189	8.7e-16	73.6
Bin3_k141_477149_length_3573_cov_8.0000_2	CD05348-bphB_A0A1L7NM61|unreviewed|2,3-dihydroxy-2,3-dihydrophenylpropionate	25.843	178	117	6	1	168	3	175	3.88e-06	45.4
Bin3_k141_405085_length_3398_cov_9.0000_1	CD05348-bphB_A0A1N6NK67|unreviewed|Cis-2,3-dihydrobiphenyl-2,3-diol	34.395	157	86	6	12	154	101	254	6.14e-15	68.9
Bin3_k141_973128_length_6539_cov_8.0000_5	CD05348-bphB_A0A1N6NK67|unreviewed|Cis-2,3-dihydrobiphenyl-2,3-diol	32.995	197	122	5	1	193	1	191	2.77e-23	94.4
Bin3_k141_229213_length_3859_cov_8.0000_2	CD05348-bphB_A0A1N6NK67|unreviewed|Cis-2,3-dihydrobiphenyl-2,3-diol	31.222	221	126	10	4	214	1	205	3.26e-15	72.4
Bin3_k141_367409_length_4616_cov_8.0000_2	CD05348-bphB_A0A1N6NK67|unreviewed|Cis-2,3-dihydrobiphenyl-2,3-diol	30.588	255	159	8	4	241	3	256	2.29e-18	80.5
Bin3_k141_160726_length_4913_cov_9.0000_5	CD05348-bphB_A0A1N6NK67|unreviewed|Cis-2,3-dihydrobiphenyl-2,3-diol	29.323	266	162	8	1	253	1	253	5.64e-22	90.9
Bin3_k141_1025531_length_7902_cov_9.0000_4	CD05348-bphB_A0A1N6NK67|unreviewed|Cis-2,3-dihydrobiphenyl-2,3-diol	27.957	279	156	13	1	258	1	255	5.23e-17	77.4
Bin3_k141_236116_length_6715_cov_8.0000_5	CD05348-bphB_A0A1N6NK67|unreviewed|Cis-2,3-dihydrobiphenyl-2,3-diol	27.027	259	171	7	3	248	2	255	2.07e-18	80.9
Bin3_k141_64500_length_4749_cov_6.0000_7	CD05348-bphB_A0A1N6NK67|unreviewed|Cis-2,3-dihydrobiphenyl-2,3-diol	25.818	275	159	14	6	252	3	260	3.08e-15	72
Bin3_k141_538880_length_6400_cov_10.0000_3	CD05348-bphB_A0A1N6NK67|unreviewed|Cis-2,3-dihydrobiphenyl-2,3-diol	25.431	232	141	12	10	225	9	224	1.35e-06	47
Bin3_k141_367409_length_4616_cov_8.0000_3	CD05348-bphB_A0A1N6NK67|unreviewed|Cis-2,3-dihydrobiphenyl-2,3-diol	24.365	197	140	4	1	190	3	197	2.51e-10	58.5
Bin3_k141_405085_length_3398_cov_9.0000_1	CD05348-bphB_A0A1Q5VKD2|unreviewed|3-(Cis-5,6-dihydroxycyclohexa-1,	31.776	107	70	3	1	107	93	196	4.28e-08	49.7
Bin3_k141_367409_length_4616_cov_8.0000_3	CD05348-bphB_A0A1Q5VKD2|unreviewed|3-(Cis-5,6-dihydroxycyclohexa-1,	30.464	151	89	6	27	166	30	175	1.8e-08	52.8
Bin3_k141_367409_length_4616_cov_8.0000_2	CD05348-bphB_A0A1R7QFC5|unreviewed|Cis-1,2-dihydrobenzene-1,2-diol	33.08	263	145	9	3	241	2	257	2.32e-24	96.7
Bin3_k141_973128_length_6539_cov_8.0000_5	CD05348-bphB_A0A1R7QFC5|unreviewed|Cis-1,2-dihydrobenzene-1,2-diol	31.727	249	148	8	1	238	1	238	2.71e-23	94.4
Bin3_k141_236116_length_6715_cov_8.0000_5	CD05348-bphB_A0A1R7QFC5|unreviewed|Cis-1,2-dihydrobenzene-1,2-diol	30.385	260	162	6	3	248	2	256	4.61e-21	88.2
Bin3_k141_405085_length_3398_cov_9.0000_1	CD05348-bphB_A0A1R7QFC5|unreviewed|Cis-1,2-dihydrobenzene-1,2-diol	29.747	158	93	5	12	154	101	255	3.69e-08	49.7
Bin3_k141_160726_length_4913_cov_9.0000_5	CD05348-bphB_A0A1R7QFC5|unreviewed|Cis-1,2-dihydrobenzene-1,2-diol	28.839	267	165	10	1	254	1	255	8.05e-18	79.3
Bin3_k141_367409_length_4616_cov_8.0000_3	CD05348-bphB_A0A1R7QFC5|unreviewed|Cis-1,2-dihydrobenzene-1,2-diol	27.692	195	127	5	7	194	9	196	1.57e-07	50.1
Bin3_k141_538880_length_6400_cov_10.0000_3	CD05348-bphB_A0A1R7QFC5|unreviewed|Cis-1,2-dihydrobenzene-1,2-diol	26.882	186	122	6	10	188	9	187	4.09e-07	48.5
Bin3_k141_64500_length_4749_cov_6.0000_7	CD05348-bphB_A0A1R7QFC5|unreviewed|Cis-1,2-dihydrobenzene-1,2-diol	24.265	272	172	11	4	252	1	261	5.01e-09	54.3
Bin3_k141_367409_length_4616_cov_8.0000_2	CD05348-bphB_A0A1S1H7X6|unreviewed|Cis-2,3-dihydrobiphenyl-2,3-diol	34.363	259	148	8	1	240	1	256	2.38e-29	110
Bin3_k141_236116_length_6715_cov_8.0000_5	CD05348-bphB_A0A1S1H7X6|unreviewed|Cis-2,3-dihydrobiphenyl-2,3-diol	32.453	265	153	9	1	248	1	256	9.04e-27	103
Bin3_k141_405085_length_3398_cov_9.0000_1	CD05348-bphB_A0A1S1H7X6|unreviewed|Cis-2,3-dihydrobiphenyl-2,3-diol	31.792	173	96	6	2	155	87	256	2.83e-10	55.8
Bin3_k141_229213_length_3859_cov_8.0000_2	CD05348-bphB_A0A1S1H7X6|unreviewed|Cis-2,3-dihydrobiphenyl-2,3-diol	30.457	197	127	4	4	195	2	193	4.9e-17	77.8
Bin3_k141_1025531_length_7902_cov_9.0000_4	CD05348-bphB_A0A1S1H7X6|unreviewed|Cis-2,3-dihydrobiphenyl-2,3-diol	30.325	277	152	10	1	258	2	256	1.14e-21	90.1
Bin3_k141_973128_length_6539_cov_8.0000_5	CD05348-bphB_A0A1S1H7X6|unreviewed|Cis-2,3-dihydrobiphenyl-2,3-diol	29.88	251	149	7	1	238	2	238	1.7e-27	105
Bin3_k141_160726_length_4913_cov_9.0000_5	CD05348-bphB_A0A1S1H7X6|unreviewed|Cis-2,3-dihydrobiphenyl-2,3-diol	29.323	266	162	7	1	253	2	254	5.66e-24	96.3
Bin3_k141_329353_length_5041_cov_7.0000_3	CD05348-bphB_A0A1S1H7X6|unreviewed|Cis-2,3-dihydrobiphenyl-2,3-diol	27.895	190	124	6	7	190	10	192	1.48e-09	55.8
Bin3_k141_367409_length_4616_cov_8.0000_3	CD05348-bphB_A0A1S1H7X6|unreviewed|Cis-2,3-dihydrobiphenyl-2,3-diol	27.513	189	120	6	7	184	10	192	1.32e-10	59.3
Bin3_k141_1216098_length_4428_cov_7.0000_1	CD05348-bphB_A0A1S1H7X6|unreviewed|Cis-2,3-dihydrobiphenyl-2,3-diol	27.465	142	93	5	2	138	78	214	9.06e-07	46.2
Bin3_k141_477149_length_3573_cov_8.0000_2	CD05348-bphB_A0A1S1H7X6|unreviewed|Cis-2,3-dihydrobiphenyl-2,3-diol	27.273	176	117	5	1	168	4	176	1.4e-06	47
Bin3_k141_538880_length_6400_cov_10.0000_3	CD05348-bphB_A0A1S1H7X6|unreviewed|Cis-2,3-dihydrobiphenyl-2,3-diol	26.02	196	131	7	10	198	10	198	5.7e-07	48.1
Bin3_k141_64500_length_4749_cov_6.0000_7	CD05348-bphB_A0A1S1H7X6|unreviewed|Cis-2,3-dihydrobiphenyl-2,3-diol	25.461	271	169	12	4	252	2	261	3.3e-14	69.3
Bin3_k141_973128_length_6539_cov_8.0000_5	CD05348-bphB_A0A1S1UF61|unreviewed|Cis-2,3-dihydrobiphenyl-2,3-diol	35.323	201	114	8	1	194	1	192	1.65e-25	100
Bin3_k141_367409_length_4616_cov_8.0000_2	CD05348-bphB_A0A1S1UF61|unreviewed|Cis-2,3-dihydrobiphenyl-2,3-diol	33.463	257	149	8	3	240	2	255	4.16e-26	101
Bin3_k141_160726_length_4913_cov_9.0000_5	CD05348-bphB_A0A1S1UF61|unreviewed|Cis-2,3-dihydrobiphenyl-2,3-diol	32.663	199	122	5	1	194	1	192	3.4e-22	91.7
Bin3_k141_1216098_length_4428_cov_7.0000_1	CD05348-bphB_A0A1S1UF61|unreviewed|Cis-2,3-dihydrobiphenyl-2,3-diol	31.092	119	73	4	2	115	77	191	1.06e-06	45.8
Bin3_k141_405085_length_3398_cov_9.0000_1	CD05348-bphB_A0A1S1UF61|unreviewed|Cis-2,3-dihydrobiphenyl-2,3-diol	29.936	157	93	5	12	154	101	254	7.94e-10	54.7
Bin3_k141_229213_length_3859_cov_8.0000_2	CD05348-bphB_A0A1S1UF61|unreviewed|Cis-2,3-dihydrobiphenyl-2,3-diol	29.907	214	137	5	4	210	1	208	1.88e-17	79
Bin3_k141_367409_length_4616_cov_8.0000_3	CD05348-bphB_A0A1S1UF61|unreviewed|Cis-2,3-dihydrobiphenyl-2,3-diol	29.524	210	134	5	7	204	9	216	9.35e-15	71.2
Bin3_k141_236116_length_6715_cov_8.0000_5	CD05348-bphB_A0A1S1UF61|unreviewed|Cis-2,3-dihydrobiphenyl-2,3-diol	28.185	259	168	6	3	248	2	255	5.93e-21	87.8
Bin3_k141_1025531_length_7902_cov_9.0000_4	CD05348-bphB_A0A1S1UF61|unreviewed|Cis-2,3-dihydrobiphenyl-2,3-diol	28.159	277	158	8	1	258	1	255	9.51e-20	85.1
Bin3_k141_64500_length_4749_cov_6.0000_7	CD05348-bphB_A0A1S1UF61|unreviewed|Cis-2,3-dihydrobiphenyl-2,3-diol	27.5	200	133	5	4	199	1	192	5.69e-18	79.7
Bin3_k141_477149_length_3573_cov_8.0000_2	CD05348-bphB_A0A1S1UF61|unreviewed|Cis-2,3-dihydrobiphenyl-2,3-diol	25.862	174	122	3	1	168	3	175	2.21e-07	49.3
Bin3_k141_329353_length_5041_cov_7.0000_3	CD05348-bphB_A0A1S1UF61|unreviewed|Cis-2,3-dihydrobiphenyl-2,3-diol	25.397	189	130	5	7	190	9	191	7.92e-06	44.7
Bin3_k141_645003_length_4966_cov_8.0000_3	CD05348-bphB_A0A1S1UF61|unreviewed|Cis-2,3-dihydrobiphenyl-2,3-diol	25	144	88	6	4	137	7	140	7.66e-06	44.3
Bin3_k141_538880_length_6400_cov_10.0000_3	CD05348-bphB_A0A1S1UF61|unreviewed|Cis-2,3-dihydrobiphenyl-2,3-diol	24.681	235	152	8	10	233	9	229	6.36e-08	50.8
Bin3_k141_160726_length_4913_cov_9.0000_5	CD05348-bphB_A0A1V4LNV2|unreviewed|3-(Cis-5,6-dihydroxycyclohexa-1,	31.298	262	160	8	6	257	5	256	3.98e-23	93.6
Bin3_k141_229213_length_3859_cov_8.0000_2	CD05348-bphB_A0A1V4LNV2|unreviewed|3-(Cis-5,6-dihydroxycyclohexa-1,	30.052	193	124	4	7	194	3	189	4.31e-15	72
Bin3_k141_367409_length_4616_cov_8.0000_2	CD05348-bphB_A0A1V4LNV2|unreviewed|3-(Cis-5,6-dihydroxycyclohexa-1,	30.04	253	157	7	7	241	5	255	9.46e-19	81.3
Bin3_k141_973128_length_6539_cov_8.0000_5	CD05348-bphB_A0A1V4LNV2|unreviewed|3-(Cis-5,6-dihydroxycyclohexa-1,	29.811	265	160	10	6	257	5	256	4.94e-20	85.1
Bin3_k141_405085_length_3398_cov_9.0000_1	CD05348-bphB_A0A1V4LNV2|unreviewed|3-(Cis-5,6-dihydroxycyclohexa-1,	29.48	173	102	6	2	156	85	255	2.64e-11	58.5
Bin3_k141_1025531_length_7902_cov_9.0000_4	CD05348-bphB_A0A1V4LNV2|unreviewed|3-(Cis-5,6-dihydroxycyclohexa-1,	29.016	193	118	7	81	258	66	254	5.3e-16	74.3
Bin3_k141_236116_length_6715_cov_8.0000_5	CD05348-bphB_A0A1V4LNV2|unreviewed|3-(Cis-5,6-dihydroxycyclohexa-1,	28.958	259	158	8	7	248	5	254	1.18e-21	89.4
Bin3_k141_64500_length_4749_cov_6.0000_7	CD05348-bphB_A0A1V4LNV2|unreviewed|3-(Cis-5,6-dihydroxycyclohexa-1,	28.253	269	155	12	7	251	3	257	2.11e-13	66.6
Bin3_k141_367409_length_4616_cov_8.0000_3	CD05348-bphB_A0A1V4LNV2|unreviewed|3-(Cis-5,6-dihydroxycyclohexa-1,	28.019	207	133	8	3	199	4	204	2.97e-13	66.6
Bin3_k141_160726_length_4913_cov_9.0000_5	CD05348-bphB_A0A1Y0BCF3|unreviewed|C909|taxID:77133	31.298	262	160	8	6	257	5	256	6.08e-23	93.2
Bin3_k141_229213_length_3859_cov_8.0000_2	CD05348-bphB_A0A1Y0BCF3|unreviewed|C909|taxID:77133	30.052	193	124	4	7	194	3	189	6.85e-15	71.2
Bin3_k141_367409_length_4616_cov_8.0000_2	CD05348-bphB_A0A1Y0BCF3|unreviewed|C909|taxID:77133	30.04	253	157	7	7	241	5	255	1.42e-18	80.9
Bin3_k141_973128_length_6539_cov_8.0000_5	CD05348-bphB_A0A1Y0BCF3|unreviewed|C909|taxID:77133	29.811	265	160	10	6	257	5	256	6.98e-20	84.7
Bin3_k141_405085_length_3398_cov_9.0000_1	CD05348-bphB_A0A1Y0BCF3|unreviewed|C909|taxID:77133	29.48	173	102	6	2	156	85	255	4.52e-11	57.8
Bin3_k141_1025531_length_7902_cov_9.0000_4	CD05348-bphB_A0A1Y0BCF3|unreviewed|C909|taxID:77133	29.016	193	118	7	81	258	66	254	7.72e-16	73.9
Bin3_k141_236116_length_6715_cov_8.0000_5	CD05348-bphB_A0A1Y0BCF3|unreviewed|C909|taxID:77133	28.958	259	158	8	7	248	5	254	2.06e-21	88.6
Bin3_k141_64500_length_4749_cov_6.0000_7	CD05348-bphB_A0A1Y0BCF3|unreviewed|C909|taxID:77133	28.253	269	155	12	7	251	3	257	4.06e-13	65.9
Bin3_k141_367409_length_4616_cov_8.0000_3	CD05348-bphB_A0A1Y0BCF3|unreviewed|C909|taxID:77133	28.019	207	133	8	3	199	4	204	5.21e-13	65.9
Bin3_k141_973128_length_6539_cov_8.0000_5	CD05348-bphB_A0A1Y0BF69|unreviewed|Cis-2,3-dihydrobiphenyl-2,3-diol	36.946	203	108	9	1	194	1	192	5.92e-27	104
Bin3_k141_367409_length_4616_cov_8.0000_2	CD05348-bphB_A0A1Y0BF69|unreviewed|Cis-2,3-dihydrobiphenyl-2,3-diol	33.852	257	148	8	3	240	2	255	9.48e-27	103
Bin3_k141_1216098_length_4428_cov_7.0000_1	CD05348-bphB_A0A1Y0BF69|unreviewed|Cis-2,3-dihydrobiphenyl-2,3-diol	32.773	119	71	4	2	115	77	191	3.14e-07	47.4
Bin3_k141_405085_length_3398_cov_9.0000_1	CD05348-bphB_A0A1Y0BF69|unreviewed|Cis-2,3-dihydrobiphenyl-2,3-diol	32.692	156	92	3	12	155	101	255	1.87e-14	67.4
Bin3_k141_229213_length_3859_cov_8.0000_2	CD05348-bphB_A0A1Y0BF69|unreviewed|Cis-2,3-dihydrobiphenyl-2,3-diol	32.5	200	119	6	4	195	1	192	4.17e-17	77.8
Bin3_k141_160726_length_4913_cov_9.0000_5	CD05348-bphB_A0A1Y0BF69|unreviewed|Cis-2,3-dihydrobiphenyl-2,3-diol	31.852	270	150	10	1	253	1	253	9.07e-23	93.2
Bin3_k141_236116_length_6715_cov_8.0000_5	CD05348-bphB_A0A1Y0BF69|unreviewed|Cis-2,3-dihydrobiphenyl-2,3-diol	31.373	255	157	8	7	248	6	255	2.02e-21	89.4
Bin3_k141_367409_length_4616_cov_8.0000_3	CD05348-bphB_A0A1Y0BF69|unreviewed|Cis-2,3-dihydrobiphenyl-2,3-diol	29.146	199	124	6	3	190	5	197	2.51e-13	67.4
Bin3_k141_1025531_length_7902_cov_9.0000_4	CD05348-bphB_A0A1Y0BF69|unreviewed|Cis-2,3-dihydrobiphenyl-2,3-diol	29.137	278	154	9	1	258	1	255	2.75e-20	86.7
Bin3_k141_538880_length_6400_cov_10.0000_3	CD05348-bphB_A0A1Y0BF69|unreviewed|Cis-2,3-dihydrobiphenyl-2,3-diol	27.835	194	122	9	6	190	5	189	7.68e-09	53.5
Bin3_k141_64500_length_4749_cov_6.0000_7	CD05348-bphB_A0A1Y0BF69|unreviewed|Cis-2,3-dihydrobiphenyl-2,3-diol	27.778	198	123	6	6	194	3	189	2.51e-16	75.1
Bin3_k141_711236_length_5431_cov_8.0000_5	CD05348-bphB_A0A1Y0BF69|unreviewed|Cis-2,3-dihydrobiphenyl-2,3-diol	26.752	157	104	4	4	155	67	217	9.02e-06	44.7
Bin3_k141_477149_length_3573_cov_8.0000_2	CD05348-bphB_A0A1Y0BF69|unreviewed|Cis-2,3-dihydrobiphenyl-2,3-diol	26.404	178	116	6	1	168	3	175	2.98e-06	45.8
Bin3_k141_645003_length_4966_cov_8.0000_3	CD05348-bphB_A0A1Y0BF69|unreviewed|Cis-2,3-dihydrobiphenyl-2,3-diol	25	176	116	4	6	173	9	176	6.02e-08	50.4
Bin3_k141_973128_length_6539_cov_8.0000_5	CD05348-bphB_A0A1Y0BIG4|unreviewed|Cis-2,3-dihydrobiphenyl-2,3-diol	35	200	114	8	1	193	1	191	7.36e-24	95.9
Bin3_k141_367409_length_4616_cov_8.0000_2	CD05348-bphB_A0A1Y0BIG4|unreviewed|Cis-2,3-dihydrobiphenyl-2,3-diol	33.333	258	150	8	2	240	1	255	8.53e-25	98.2
Bin3_k141_405085_length_3398_cov_9.0000_1	CD05348-bphB_A0A1Y0BIG4|unreviewed|Cis-2,3-dihydrobiphenyl-2,3-diol	32.68	153	86	5	17	155	106	255	2.79e-12	61.6
Bin3_k141_229213_length_3859_cov_8.0000_2	CD05348-bphB_A0A1Y0BIG4|unreviewed|Cis-2,3-dihydrobiphenyl-2,3-diol	31.156	199	123	6	4	195	1	192	1.56e-16	76.3
Bin3_k141_1216098_length_4428_cov_7.0000_1	CD05348-bphB_A0A1Y0BIG4|unreviewed|Cis-2,3-dihydrobiphenyl-2,3-diol	30.081	123	69	4	2	115	77	191	4.55e-07	47
Bin3_k141_160726_length_4913_cov_9.0000_5	CD05348-bphB_A0A1Y0BIG4|unreviewed|Cis-2,3-dihydrobiphenyl-2,3-diol	29.67	273	152	10	1	253	1	253	2.66e-21	89
Bin3_k141_367409_length_4616_cov_8.0000_3	CD05348-bphB_A0A1Y0BIG4|unreviewed|Cis-2,3-dihydrobiphenyl-2,3-diol	29.534	193	123	5	7	190	9	197	1.24e-14	70.9
Bin3_k141_1025531_length_7902_cov_9.0000_4	CD05348-bphB_A0A1Y0BIG4|unreviewed|Cis-2,3-dihydrobiphenyl-2,3-diol	28.881	277	156	8	1	258	1	255	4.62e-23	94
Bin3_k141_64500_length_4749_cov_6.0000_7	CD05348-bphB_A0A1Y0BIG4|unreviewed|Cis-2,3-dihydrobiphenyl-2,3-diol	28.571	196	128	5	4	194	1	189	3.82e-18	80.1
Bin3_k141_236116_length_6715_cov_8.0000_5	CD05348-bphB_A0A1Y0BIG4|unreviewed|Cis-2,3-dihydrobiphenyl-2,3-diol	27.799	259	169	6	3	248	2	255	6.87e-21	87.8
Bin3_k141_538880_length_6400_cov_10.0000_3	CD05348-bphB_A0A1Y0BIG4|unreviewed|Cis-2,3-dihydrobiphenyl-2,3-diol	26.16	237	146	10	10	233	9	229	4.17e-10	57.4
Bin3_k141_477149_length_3573_cov_8.0000_2	CD05348-bphB_A0A1Y0BIG4|unreviewed|Cis-2,3-dihydrobiphenyl-2,3-diol	25.568	176	120	4	1	168	3	175	2.54e-06	46.2
Bin3_k141_329353_length_5041_cov_7.0000_3	CD05348-bphB_A0A1Y0BIG4|unreviewed|Cis-2,3-dihydrobiphenyl-2,3-diol	25.397	189	130	5	7	190	9	191	3.49e-07	48.9
Bin3_k141_645003_length_4966_cov_8.0000_3	CD05348-bphB_A0A1Y0BIG4|unreviewed|Cis-2,3-dihydrobiphenyl-2,3-diol	24.713	174	121	5	4	172	7	175	1.8e-06	46.2
Bin3_k141_973128_length_6539_cov_8.0000_5	CD05348-bphB_A0A1Y0BJS6|unreviewed|Cis-2,3-dihydrobiphenyl-2,3-diol	34.021	194	112	8	7	193	1	185	5.09e-21	88.2
Bin3_k141_405085_length_3398_cov_9.0000_1	CD05348-bphB_A0A1Y0BJS6|unreviewed|Cis-2,3-dihydrobiphenyl-2,3-diol	32.026	153	87	5	17	155	100	249	1.4e-12	62.4
Bin3_k141_367409_length_4616_cov_8.0000_2	CD05348-bphB_A0A1Y0BJS6|unreviewed|Cis-2,3-dihydrobiphenyl-2,3-diol	31.873	251	147	9	10	240	3	249	7.54e-21	87.4
Bin3_k141_160726_length_4913_cov_9.0000_5	CD05348-bphB_A0A1Y0BJS6|unreviewed|Cis-2,3-dihydrobiphenyl-2,3-diol	30.57	193	120	6	7	193	1	185	3.26e-17	77.8
Bin3_k141_1025531_length_7902_cov_9.0000_4	CD05348-bphB_A0A1Y0BJS6|unreviewed|Cis-2,3-dihydrobiphenyl-2,3-diol	29.368	269	149	10	9	258	3	249	2.4e-19	83.6
Bin3_k141_64500_length_4749_cov_6.0000_7	CD05348-bphB_A0A1Y0BJS6|unreviewed|Cis-2,3-dihydrobiphenyl-2,3-diol	28.283	198	118	8	11	198	2	185	1.12e-15	73.2
Bin3_k141_229213_length_3859_cov_8.0000_2	CD05348-bphB_A0A1Y0BJS6|unreviewed|Cis-2,3-dihydrobiphenyl-2,3-diol	27.907	215	142	6	11	218	2	210	5.89e-13	65.9
Bin3_k141_367409_length_4616_cov_8.0000_3	CD05348-bphB_A0A1Y0BJS6|unreviewed|Cis-2,3-dihydrobiphenyl-2,3-diol	27.5	200	132	5	7	197	3	198	2.03e-12	64.3
Bin3_k141_236116_length_6715_cov_8.0000_5	CD05348-bphB_A0A1Y0BJS6|unreviewed|Cis-2,3-dihydrobiphenyl-2,3-diol	26.641	259	162	7	8	248	1	249	1.41e-17	78.6
Bin3_k141_477149_length_3573_cov_8.0000_2	CD05348-bphB_A0A1Y0BJS6|unreviewed|Cis-2,3-dihydrobiphenyl-2,3-diol	26.437	174	113	5	5	168	1	169	2.28e-06	46.2
Bin3_k141_538880_length_6400_cov_10.0000_3	CD05348-bphB_A0A1Y0BJS6|unreviewed|Cis-2,3-dihydrobiphenyl-2,3-diol	24.895	237	149	10	10	233	3	223	8.49e-09	53.5
Bin3_k141_329353_length_5041_cov_7.0000_3	CD05348-bphB_A0A1Y0BJS6|unreviewed|Cis-2,3-dihydrobiphenyl-2,3-diol	24.868	189	131	5	7	190	3	185	1.39e-06	47
Bin3_k141_645003_length_4966_cov_8.0000_3	CD05348-bphB_A0A1Y0BJS6|unreviewed|Cis-2,3-dihydrobiphenyl-2,3-diol	23.649	148	103	4	4	146	1	143	1.9e-06	46.2
Bin3_k141_973128_length_6539_cov_8.0000_5	CD05348-bphB_A0A1Y0BK93|unreviewed|Cis-2,3-dihydrobiphenyl-2,3-diol	35.323	201	114	8	1	194	1	192	1.81e-25	100
Bin3_k141_367409_length_4616_cov_8.0000_2	CD05348-bphB_A0A1Y0BK93|unreviewed|Cis-2,3-dihydrobiphenyl-2,3-diol	33.463	257	149	8	3	240	2	255	5.51e-26	101
Bin3_k141_160726_length_4913_cov_9.0000_5	CD05348-bphB_A0A1Y0BK93|unreviewed|Cis-2,3-dihydrobiphenyl-2,3-diol	32.663	199	122	5	1	194	1	192	3.23e-22	91.7
Bin3_k141_1216098_length_4428_cov_7.0000_1	CD05348-bphB_A0A1Y0BK93|unreviewed|Cis-2,3-dihydrobiphenyl-2,3-diol	31.092	119	73	4	2	115	77	191	1.11e-06	45.8
Bin3_k141_367409_length_4616_cov_8.0000_3	CD05348-bphB_A0A1Y0BK93|unreviewed|Cis-2,3-dihydrobiphenyl-2,3-diol	30.366	191	124	4	7	190	9	197	1.17e-14	70.9
Bin3_k141_405085_length_3398_cov_9.0000_1	CD05348-bphB_A0A1Y0BK93|unreviewed|Cis-2,3-dihydrobiphenyl-2,3-diol	29.936	157	93	5	12	154	101	254	8.01e-10	54.7
Bin3_k141_229213_length_3859_cov_8.0000_2	CD05348-bphB_A0A1Y0BK93|unreviewed|Cis-2,3-dihydrobiphenyl-2,3-diol	29.907	214	137	5	4	210	1	208	1.99e-17	78.6
Bin3_k141_236116_length_6715_cov_8.0000_5	CD05348-bphB_A0A1Y0BK93|unreviewed|Cis-2,3-dihydrobiphenyl-2,3-diol	28.185	259	168	6	3	248	2	255	7.42e-21	87.4
Bin3_k141_1025531_length_7902_cov_9.0000_4	CD05348-bphB_A0A1Y0BK93|unreviewed|Cis-2,3-dihydrobiphenyl-2,3-diol	28.159	277	158	8	1	258	1	255	8.01e-20	85.1
Bin3_k141_64500_length_4749_cov_6.0000_7	CD05348-bphB_A0A1Y0BK93|unreviewed|Cis-2,3-dihydrobiphenyl-2,3-diol	27.5	200	133	5	4	199	1	192	5.25e-18	79.7
Bin3_k141_477149_length_3573_cov_8.0000_2	CD05348-bphB_A0A1Y0BK93|unreviewed|Cis-2,3-dihydrobiphenyl-2,3-diol	25.862	174	122	3	1	168	3	175	2.15e-07	49.3
Bin3_k141_329353_length_5041_cov_7.0000_3	CD05348-bphB_A0A1Y0BK93|unreviewed|Cis-2,3-dihydrobiphenyl-2,3-diol	25.397	189	130	5	7	190	9	191	7.7e-06	45.1
Bin3_k141_538880_length_6400_cov_10.0000_3	CD05348-bphB_A0A1Y0BK93|unreviewed|Cis-2,3-dihydrobiphenyl-2,3-diol	24.681	235	152	8	10	233	9	229	7.12e-08	50.8
Bin3_k141_645003_length_4966_cov_8.0000_3	CD05348-bphB_A0A1Y0BK93|unreviewed|Cis-2,3-dihydrobiphenyl-2,3-diol	24.46	139	95	4	4	137	7	140	7.32e-06	44.3
Bin3_k141_229213_length_3859_cov_8.0000_2	CD05348-bphB_A0A212I6V3|unreviewed|2,3-dihydroxy-2,3-dihydrophenylpropionate	34.783	161	88	7	56	209	51	201	4.89e-10	57.4
Bin3_k141_367409_length_4616_cov_8.0000_2	CD05348-bphB_A0A212I6V3|unreviewed|2,3-dihydroxy-2,3-dihydrophenylpropionate	33.511	188	114	5	1	180	1	185	7.49e-13	65.1
Bin3_k141_236116_length_6715_cov_8.0000_5	CD05348-bphB_A0A212I6V3|unreviewed|2,3-dihydroxy-2,3-dihydrophenylpropionate	30.526	190	117	4	55	231	51	238	1.06e-18	81.6
Bin3_k141_645003_length_4966_cov_8.0000_3	CD05348-bphB_A0A212I6V3|unreviewed|2,3-dihydroxy-2,3-dihydrophenylpropionate	25.581	172	113	6	20	184	24	187	1.15e-06	46.6
Bin3_k141_220698_length_5459_cov_8.0000_4	CD05348-bphB_A0A229UH32|unreviewed|3-(Cis-5,6-dihydroxycyclohexa-1,	52.5	40	18	1	5	44	3	41	1.67e-06	40.8
Bin3_k141_973128_length_6539_cov_8.0000_5	CD05348-bphB_A0A229UH32|unreviewed|3-(Cis-5,6-dihydroxycyclohexa-1,	34.673	199	116	6	1	193	1	191	7.54e-28	107
Bin3_k141_367409_length_4616_cov_8.0000_2	CD05348-bphB_A0A229UH32|unreviewed|3-(Cis-5,6-dihydroxycyclohexa-1,	33.579	271	143	10	3	241	2	267	1.03e-25	100
Bin3_k141_160726_length_4913_cov_9.0000_5	CD05348-bphB_A0A229UH32|unreviewed|3-(Cis-5,6-dihydroxycyclohexa-1,	31.818	198	123	5	1	193	1	191	1.06e-23	95.9
Bin3_k141_236116_length_6715_cov_8.0000_5	CD05348-bphB_A0A229UH32|unreviewed|3-(Cis-5,6-dihydroxycyclohexa-1,	29.259	270	160	7	3	247	2	265	7.88e-24	95.9
Bin3_k141_367409_length_4616_cov_8.0000_3	CD05348-bphB_A0A229UH32|unreviewed|3-(Cis-5,6-dihydroxycyclohexa-1,	28.144	167	112	3	7	166	9	174	1.06e-12	65.5
Bin3_k141_477149_length_3573_cov_8.0000_2	CD05348-bphB_A0A229UH32|unreviewed|3-(Cis-5,6-dihydroxycyclohexa-1,	27.895	190	125	5	1	182	3	188	1.22e-09	56.2
Bin3_k141_538880_length_6400_cov_10.0000_3	CD05348-bphB_A0A229UH32|unreviewed|3-(Cis-5,6-dihydroxycyclohexa-1,	27.027	185	114	5	9	180	8	184	7.71e-09	53.5
Bin3_k141_1025531_length_7902_cov_9.0000_4	CD05348-bphB_A0A229UH32|unreviewed|3-(Cis-5,6-dihydroxycyclohexa-1,	26.148	283	165	10	1	257	1	265	2.38e-14	70.1
Bin3_k141_229213_length_3859_cov_8.0000_2	CD05348-bphB_A0A229UH32|unreviewed|3-(Cis-5,6-dihydroxycyclohexa-1,	26.136	176	123	3	4	175	1	173	1.38e-10	59.3
Bin3_k141_64500_length_4749_cov_6.0000_7	CD05348-bphB_A0A229UH32|unreviewed|3-(Cis-5,6-dihydroxycyclohexa-1,	25.366	205	129	7	4	198	1	191	1.06e-14	70.9
Bin3_k141_329353_length_5041_cov_7.0000_3	CD05348-bphB_A0A229UH32|unreviewed|3-(Cis-5,6-dihydroxycyclohexa-1,	24.766	214	145	8	6	210	8	214	8.4e-06	44.7
Bin3_k141_367409_length_4616_cov_8.0000_2	CD05348-bphB_A0A2D3RJ17|unreviewed|3-(Cis-5,6-dihydroxycyclohexa-1,	31.801	261	149	9	3	240	2	256	7.48e-22	90.1
Bin3_k141_405085_length_3398_cov_9.0000_1	CD05348-bphB_A0A2D3RJ17|unreviewed|3-(Cis-5,6-dihydroxycyclohexa-1,	30.667	150	90	4	19	155	108	256	1.76e-12	62
Bin3_k141_236116_length_6715_cov_8.0000_5	CD05348-bphB_A0A2D3RJ17|unreviewed|3-(Cis-5,6-dihydroxycyclohexa-1,	30.385	260	162	6	3	248	2	256	5.36e-24	96.3
Bin3_k141_477149_length_3573_cov_8.0000_2	CD05348-bphB_A0A2D3RJ17|unreviewed|3-(Cis-5,6-dihydroxycyclohexa-1,	30.114	176	112	4	1	168	3	175	9.53e-10	56.2
Bin3_k141_538880_length_6400_cov_10.0000_3	CD05348-bphB_A0A2D3RJ17|unreviewed|3-(Cis-5,6-dihydroxycyclohexa-1,	29.851	201	120	10	1	191	1	190	1.09e-08	53.1
Bin3_k141_1025531_length_7902_cov_9.0000_4	CD05348-bphB_A0A2D3RJ17|unreviewed|3-(Cis-5,6-dihydroxycyclohexa-1,	29.562	274	159	8	1	258	1	256	4.52e-24	96.7
Bin3_k141_229213_length_3859_cov_8.0000_2	CD05348-bphB_A0A2D3RJ17|unreviewed|3-(Cis-5,6-dihydroxycyclohexa-1,	29.557	203	122	8	4	195	1	193	3.29e-12	63.9
Bin3_k141_160726_length_4913_cov_9.0000_5	CD05348-bphB_A0A2D3RJ17|unreviewed|3-(Cis-5,6-dihydroxycyclohexa-1,	28.839	267	163	8	1	253	1	254	4.8e-19	82.8
Bin3_k141_973128_length_6539_cov_8.0000_5	CD05348-bphB_A0A2D3RJ17|unreviewed|3-(Cis-5,6-dihydroxycyclohexa-1,	28.23	209	136	6	1	203	1	201	3.55e-20	85.9
Bin3_k141_367409_length_4616_cov_8.0000_3	CD05348-bphB_A0A2D3RJ17|unreviewed|3-(Cis-5,6-dihydroxycyclohexa-1,	27.66	188	127	4	7	187	9	194	2.01e-09	55.8
Bin3_k141_64500_length_4749_cov_6.0000_7	CD05348-bphB_A0A2D3RJ17|unreviewed|3-(Cis-5,6-dihydroxycyclohexa-1,	25.283	265	168	11	9	252	6	261	1.62e-12	64.3
Bin3_k141_645003_length_4966_cov_8.0000_3	CD05348-bphB_A0A2D3RJ17|unreviewed|3-(Cis-5,6-dihydroxycyclohexa-1,	24.537	216	144	7	6	213	9	213	1.85e-08	52
Bin3_k141_367409_length_4616_cov_8.0000_2	CD05348-bphB_A0A2D8K6H2|unreviewed|3-(Cis-5,6-dihydroxycyclohexa-1,	34.241	257	148	7	3	240	2	256	5.22e-27	103
Bin3_k141_973128_length_6539_cov_8.0000_5	CD05348-bphB_A0A2D8K6H2|unreviewed|3-(Cis-5,6-dihydroxycyclohexa-1,	32.995	197	114	6	1	189	1	187	2.28e-23	94.7
Bin3_k141_160726_length_4913_cov_9.0000_5	CD05348-bphB_A0A2D8K6H2|unreviewed|3-(Cis-5,6-dihydroxycyclohexa-1,	31.98	197	116	6	1	189	1	187	2.3e-20	86.7
Bin3_k141_236116_length_6715_cov_8.0000_5	CD05348-bphB_A0A2D8K6H2|unreviewed|3-(Cis-5,6-dihydroxycyclohexa-1,	31.298	262	157	8	3	248	2	256	2.42e-23	94.4
Bin3_k141_1025531_length_7902_cov_9.0000_4	CD05348-bphB_A0A2D8K6H2|unreviewed|3-(Cis-5,6-dihydroxycyclohexa-1,	29.818	275	157	10	1	258	1	256	1.22e-16	76.3
Bin3_k141_229213_length_3859_cov_8.0000_2	CD05348-bphB_A0A2D8K6H2|unreviewed|3-(Cis-5,6-dihydroxycyclohexa-1,	27.222	180	116	6	4	175	1	173	3.28e-12	63.9
Bin3_k141_367409_length_4616_cov_8.0000_3	CD05348-bphB_A0A2D8K6H2|unreviewed|3-(Cis-5,6-dihydroxycyclohexa-1,	25.837	209	141	8	1	199	3	207	1.46e-10	59.3
Bin3_k141_64500_length_4749_cov_6.0000_7	CD05348-bphB_A0A2D8K6H2|unreviewed|3-(Cis-5,6-dihydroxycyclohexa-1,	25.604	207	137	8	4	203	1	197	1.68e-11	61.6
Bin3_k141_645003_length_4966_cov_8.0000_3	CD05348-bphB_A0A2D8K6H2|unreviewed|3-(Cis-5,6-dihydroxycyclohexa-1,	25.517	145	98	4	6	145	9	148	7.01e-07	47.4
Bin3_k141_329353_length_5041_cov_7.0000_3	CD05348-bphB_A0A2D8K6H2|unreviewed|3-(Cis-5,6-dihydroxycyclohexa-1,	25.405	185	125	6	6	184	8	185	5.82e-06	45.1
Bin3_k141_477149_length_3573_cov_8.0000_2	CD05348-bphB_A0A2D8K6H2|unreviewed|3-(Cis-5,6-dihydroxycyclohexa-1,	24.713	174	124	4	1	168	3	175	2.14e-09	55.5
Bin3_k141_236116_length_6715_cov_8.0000_5	CD05348-bphB_A0A2S2BV71|unreviewed|3-(Cis-5,6-dihydroxycyclohexa-1,	34.555	191	111	6	3	186	2	185	4.93e-22	90.9
Bin3_k141_711236_length_5431_cov_8.0000_5	CD05348-bphB_A0A2S2BV71|unreviewed|3-(Cis-5,6-dihydroxycyclohexa-1,	32.52	123	73	4	4	121	68	185	5.92e-07	48.5
Bin3_k141_973128_length_6539_cov_8.0000_5	CD05348-bphB_A0A2S2BV71|unreviewed|3-(Cis-5,6-dihydroxycyclohexa-1,	32.323	198	114	7	1	189	1	187	3.27e-22	91.7
Bin3_k141_367409_length_4616_cov_8.0000_2	CD05348-bphB_A0A2S2BV71|unreviewed|3-(Cis-5,6-dihydroxycyclohexa-1,	31.395	258	156	8	2	240	1	256	7.15e-23	93.2
Bin3_k141_160726_length_4913_cov_9.0000_5	CD05348-bphB_A0A2S2BV71|unreviewed|3-(Cis-5,6-dihydroxycyclohexa-1,	31.313	198	116	7	1	189	1	187	5.74e-20	85.5
Bin3_k141_367409_length_4616_cov_8.0000_3	CD05348-bphB_A0A2S2BV71|unreviewed|3-(Cis-5,6-dihydroxycyclohexa-1,	29.442	197	121	7	7	194	9	196	1.62e-11	62
Bin3_k141_405085_length_3398_cov_9.0000_1	CD05348-bphB_A0A2S2BV71|unreviewed|3-(Cis-5,6-dihydroxycyclohexa-1,	29.07	172	103	5	2	155	86	256	1.46e-09	53.9
Bin3_k141_1216098_length_4428_cov_7.0000_1	CD05348-bphB_A0A2S2BV71|unreviewed|3-(Cis-5,6-dihydroxycyclohexa-1,	28.788	132	85	4	1	127	76	203	1.68e-06	45.4
Bin3_k141_1025531_length_7902_cov_9.0000_4	CD05348-bphB_A0A2S2BV71|unreviewed|3-(Cis-5,6-dihydroxycyclohexa-1,	28.674	279	155	10	1	258	1	256	7.07e-18	79.7
Bin3_k141_538880_length_6400_cov_10.0000_3	CD05348-bphB_A0A2S2BV71|unreviewed|3-(Cis-5,6-dihydroxycyclohexa-1,	28.191	188	121	6	9	189	8	188	4.04e-10	57.4
Bin3_k141_229213_length_3859_cov_8.0000_2	CD05348-bphB_A0A2S2BV71|unreviewed|3-(Cis-5,6-dihydroxycyclohexa-1,	27.919	197	133	4	4	195	1	193	1.15e-11	62.4
Bin3_k141_64500_length_4749_cov_6.0000_7	CD05348-bphB_A0A2S2BV71|unreviewed|3-(Cis-5,6-dihydroxycyclohexa-1,	23.645	203	136	6	9	203	6	197	2.51e-09	55.1
Bin3_k141_229213_length_3859_cov_8.0000_2	CD05348-bphB_A0A2S8DFJ9|unreviewed|3-(Cis-5,6-dihydroxycyclohexa-1,	32.075	212	118	8	8	209	6	201	4.07e-12	63.5
Bin3_k141_367409_length_4616_cov_8.0000_2	CD05348-bphB_A0A2S8DFJ9|unreviewed|3-(Cis-5,6-dihydroxycyclohexa-1,	31.915	188	117	5	1	180	1	185	2.57e-16	74.7
Bin3_k141_236116_length_6715_cov_8.0000_5	CD05348-bphB_A0A2S8DFJ9|unreviewed|3-(Cis-5,6-dihydroxycyclohexa-1,	29.098	244	154	6	1	231	1	238	6.84e-19	82
Bin3_k141_645003_length_4966_cov_8.0000_3	CD05348-bphB_A0A2S8DFJ9|unreviewed|3-(Cis-5,6-dihydroxycyclohexa-1,	25.134	187	125	6	5	184	9	187	5.09e-06	44.7
Bin3_k141_64500_length_4749_cov_6.0000_7	CD05348-bphB_A0A2S8DFJ9|unreviewed|3-(Cis-5,6-dihydroxycyclohexa-1,	23.221	267	176	11	6	252	4	261	6.28e-09	53.9
Bin3_k141_236116_length_6715_cov_8.0000_5	CD05348-bphB_A0A2S8J9C9|unreviewed|3-(Cis-5,6-dihydroxycyclohexa-1,	34.555	191	111	6	3	186	2	185	9.2e-22	90.1
Bin3_k141_711236_length_5431_cov_8.0000_5	CD05348-bphB_A0A2S8J9C9|unreviewed|3-(Cis-5,6-dihydroxycyclohexa-1,	32.52	123	73	4	4	121	68	185	6.79e-07	48.1
Bin3_k141_973128_length_6539_cov_8.0000_5	CD05348-bphB_A0A2S8J9C9|unreviewed|3-(Cis-5,6-dihydroxycyclohexa-1,	32.323	198	114	7	1	189	1	187	2.31e-22	92
Bin3_k141_160726_length_4913_cov_9.0000_5	CD05348-bphB_A0A2S8J9C9|unreviewed|3-(Cis-5,6-dihydroxycyclohexa-1,	31.313	198	116	7	1	189	1	187	3.72e-20	86.3
Bin3_k141_367409_length_4616_cov_8.0000_2	CD05348-bphB_A0A2S8J9C9|unreviewed|3-(Cis-5,6-dihydroxycyclohexa-1,	31.128	257	156	8	3	240	2	256	3.37e-22	91.3
Bin3_k141_367409_length_4616_cov_8.0000_3	CD05348-bphB_A0A2S8J9C9|unreviewed|3-(Cis-5,6-dihydroxycyclohexa-1,	29.442	197	121	7	7	194	9	196	1.38e-11	62.4
Bin3_k141_405085_length_3398_cov_9.0000_1	CD05348-bphB_A0A2S8J9C9|unreviewed|3-(Cis-5,6-dihydroxycyclohexa-1,	29.07	172	103	5	2	155	86	256	1.51e-09	53.9
Bin3_k141_1025531_length_7902_cov_9.0000_4	CD05348-bphB_A0A2S8J9C9|unreviewed|3-(Cis-5,6-dihydroxycyclohexa-1,	28.674	279	155	10	1	258	1	256	4.29e-18	80.5
Bin3_k141_538880_length_6400_cov_10.0000_3	CD05348-bphB_A0A2S8J9C9|unreviewed|3-(Cis-5,6-dihydroxycyclohexa-1,	28.342	187	120	6	9	188	8	187	1.46e-10	58.5
Bin3_k141_229213_length_3859_cov_8.0000_2	CD05348-bphB_A0A2S8J9C9|unreviewed|3-(Cis-5,6-dihydroxycyclohexa-1,	27.411	197	134	4	4	195	1	193	4.99e-11	60.5
Bin3_k141_64500_length_4749_cov_6.0000_7	CD05348-bphB_A0A2S8J9C9|unreviewed|3-(Cis-5,6-dihydroxycyclohexa-1,	23.645	203	136	6	9	203	6	197	1.34e-09	55.8
Bin3_k141_1025531_length_7902_cov_9.0000_4	CD05348-bphB_A0A2S8Q2W3|unreviewed|3-(Cis-5,6-dihydroxycyclohexa-1,	32.195	205	118	6	70	258	57	256	6.89e-17	77
Bin3_k141_64500_length_4749_cov_6.0000_7	CD05348-bphB_A0A2S8Q2W3|unreviewed|3-(Cis-5,6-dihydroxycyclohexa-1,	28.191	188	125	5	6	189	4	185	1.07e-07	50.4
Bin3_k141_160726_length_4913_cov_9.0000_5	CD05348-bphB_A0A2S9M9T0|unreviewed|3-(Cis-5,6-dihydroxycyclohexa-1,	32.714	269	147	10	6	257	5	256	1.34e-17	78.6
Bin3_k141_973128_length_6539_cov_8.0000_5	CD05348-bphB_A0A2S9M9T0|unreviewed|3-(Cis-5,6-dihydroxycyclohexa-1,	31.321	265	156	10	6	257	5	256	3.27e-16	74.7
Bin3_k141_405085_length_3398_cov_9.0000_1	CD05348-bphB_A0A2S9M9T0|unreviewed|3-(Cis-5,6-dihydroxycyclohexa-1,	31.126	151	90	3	19	156	106	255	1.85e-10	56.2
Bin3_k141_1025531_length_7902_cov_9.0000_4	CD05348-bphB_A0A2S9M9T0|unreviewed|3-(Cis-5,6-dihydroxycyclohexa-1,	30.052	193	116	6	81	258	66	254	5.22e-14	68.6
Bin3_k141_229213_length_3859_cov_8.0000_2	CD05348-bphB_A0A2S9M9T0|unreviewed|3-(Cis-5,6-dihydroxycyclohexa-1,	30	170	113	3	9	175	5	171	1.29e-10	58.9
Bin3_k141_236116_length_6715_cov_8.0000_5	CD05348-bphB_A0A2S9M9T0|unreviewed|3-(Cis-5,6-dihydroxycyclohexa-1,	29.845	258	157	8	7	248	5	254	5.36e-20	84.7
Bin3_k141_367409_length_4616_cov_8.0000_2	CD05348-bphB_A0A2S9M9T0|unreviewed|3-(Cis-5,6-dihydroxycyclohexa-1,	28.627	255	158	9	7	241	5	255	8.13e-13	65.1
Bin3_k141_367409_length_4616_cov_8.0000_3	CD05348-bphB_A0A2S9M9T0|unreviewed|3-(Cis-5,6-dihydroxycyclohexa-1,	27.941	204	137	6	3	199	4	204	4.6e-10	57.4
Bin3_k141_64500_length_4749_cov_6.0000_7	CD05348-bphB_A0A2S9M9T0|unreviewed|3-(Cis-5,6-dihydroxycyclohexa-1,	25.641	273	155	11	8	251	4	257	1.32e-10	58.9
Bin3_k141_538880_length_6400_cov_10.0000_3	CD05348-bphB_A0A2S9M9T0|unreviewed|3-(Cis-5,6-dihydroxycyclohexa-1,	25.63	238	151	10	11	234	9	234	8.47e-06	44.3
Bin3_k141_229213_length_3859_cov_8.0000_2	CD05348-bphB_A0A2T2Y7E8|unreviewed|3-(Cis-5,6-dihydroxycyclohexa-1,	35.625	160	88	6	56	209	51	201	4.99e-10	57.4
Bin3_k141_236116_length_6715_cov_8.0000_5	CD05348-bphB_A0A2T2Y7E8|unreviewed|3-(Cis-5,6-dihydroxycyclohexa-1,	31.217	189	117	4	55	231	51	238	2.55e-17	77.8
Bin3_k141_367409_length_4616_cov_8.0000_3	CD05348-bphB_A0A2T2Y7E8|unreviewed|3-(Cis-5,6-dihydroxycyclohexa-1,	27	200	115	7	41	215	48	241	2.68e-07	49.3
Bin3_k141_645003_length_4966_cov_8.0000_3	CD05348-bphB_A0A2T2Y7E8|unreviewed|3-(Cis-5,6-dihydroxycyclohexa-1,	25.731	171	112	6	21	184	25	187	4.23e-06	45.1
Bin3_k141_973128_length_6539_cov_8.0000_5	CD05348-bphB_A0A2T4HRJ3|unreviewed|3-(Cis-5,6-dihydroxycyclohexa-1,	34.01	197	112	6	1	189	1	187	2.42e-24	97.4
Bin3_k141_367409_length_4616_cov_8.0000_2	CD05348-bphB_A0A2T4HRJ3|unreviewed|3-(Cis-5,6-dihydroxycyclohexa-1,	33.203	256	152	6	3	240	2	256	2.91e-26	102
Bin3_k141_160726_length_4913_cov_9.0000_5	CD05348-bphB_A0A2T4HRJ3|unreviewed|3-(Cis-5,6-dihydroxycyclohexa-1,	32.227	211	121	7	1	199	1	201	6.72e-21	87.8
Bin3_k141_1025531_length_7902_cov_9.0000_4	CD05348-bphB_A0A2T4HRJ3|unreviewed|3-(Cis-5,6-dihydroxycyclohexa-1,	30.403	273	158	9	1	258	1	256	1.32e-18	81.6
Bin3_k141_236116_length_6715_cov_8.0000_5	CD05348-bphB_A0A2T4HRJ3|unreviewed|3-(Cis-5,6-dihydroxycyclohexa-1,	29.389	262	162	8	3	248	2	256	8.15e-23	92.8
Bin3_k141_405085_length_3398_cov_9.0000_1	CD05348-bphB_A0A2T4HRJ3|unreviewed|3-(Cis-5,6-dihydroxycyclohexa-1,	28.07	171	104	6	2	154	86	255	3.71e-10	55.5
Bin3_k141_329353_length_5041_cov_7.0000_3	CD05348-bphB_A0A2T4HRJ3|unreviewed|3-(Cis-5,6-dihydroxycyclohexa-1,	27.027	185	122	7	6	184	8	185	7.04e-07	48.1
Bin3_k141_645003_length_4966_cov_8.0000_3	CD05348-bphB_A0A2T4HRJ3|unreviewed|3-(Cis-5,6-dihydroxycyclohexa-1,	26.897	145	96	4	6	145	9	148	1.31e-07	49.7
Bin3_k141_229213_length_3859_cov_8.0000_2	CD05348-bphB_A0A2T4HRJ3|unreviewed|3-(Cis-5,6-dihydroxycyclohexa-1,	25.698	179	120	5	4	175	1	173	4.09e-11	60.8
Bin3_k141_477149_length_3573_cov_8.0000_2	CD05348-bphB_A0A2T4HRJ3|unreviewed|3-(Cis-5,6-dihydroxycyclohexa-1,	24.713	174	124	4	1	168	3	175	1.01e-07	50.4
Bin3_k141_64500_length_4749_cov_6.0000_7	CD05348-bphB_A0A2T4HRJ3|unreviewed|3-(Cis-5,6-dihydroxycyclohexa-1,	23.394	218	152	8	4	214	1	210	1.66e-10	58.5
Bin3_k141_538880_length_6400_cov_10.0000_3	CD05348-bphB_A0A2T4HRJ3|unreviewed|3-(Cis-5,6-dihydroxycyclohexa-1,	22.995	187	130	7	9	188	8	187	8.55e-06	44.7
Bin3_k141_973128_length_6539_cov_8.0000_5	CD05348-bphB_A0A2T5H851|unreviewed|Cis-2,3-dihydrobiphenyl-2,3-diol	33.503	197	113	6	1	189	1	187	4.06e-23	94
Bin3_k141_367409_length_4616_cov_8.0000_2	CD05348-bphB_A0A2T5H851|unreviewed|Cis-2,3-dihydrobiphenyl-2,3-diol	33.203	256	152	6	3	240	2	256	2.13e-26	102
Bin3_k141_160726_length_4913_cov_9.0000_5	CD05348-bphB_A0A2T5H851|unreviewed|Cis-2,3-dihydrobiphenyl-2,3-diol	32.018	228	131	9	1	220	1	212	1.82e-20	86.7
Bin3_k141_236116_length_6715_cov_8.0000_5	CD05348-bphB_A0A2T5H851|unreviewed|Cis-2,3-dihydrobiphenyl-2,3-diol	30.534	262	159	8	3	248	2	256	5.96e-24	95.9
Bin3_k141_1025531_length_7902_cov_9.0000_4	CD05348-bphB_A0A2T5H851|unreviewed|Cis-2,3-dihydrobiphenyl-2,3-diol	29.818	275	157	9	1	258	1	256	6.64e-17	77
Bin3_k141_405085_length_3398_cov_9.0000_1	CD05348-bphB_A0A2T5H851|unreviewed|Cis-2,3-dihydrobiphenyl-2,3-diol	28.07	171	104	6	2	154	86	255	7.23e-10	54.7
Bin3_k141_329353_length_5041_cov_7.0000_3	CD05348-bphB_A0A2T5H851|unreviewed|Cis-2,3-dihydrobiphenyl-2,3-diol	27.568	185	121	7	6	184	8	185	5.34e-07	48.5
Bin3_k141_645003_length_4966_cov_8.0000_3	CD05348-bphB_A0A2T5H851|unreviewed|Cis-2,3-dihydrobiphenyl-2,3-diol	26.897	145	96	4	6	145	9	148	2.86e-08	51.6
Bin3_k141_477149_length_3573_cov_8.0000_2	CD05348-bphB_A0A2T5H851|unreviewed|Cis-2,3-dihydrobiphenyl-2,3-diol	25.287	174	123	4	1	168	3	175	1.28e-07	50.1
Bin3_k141_229213_length_3859_cov_8.0000_2	CD05348-bphB_A0A2T5H851|unreviewed|Cis-2,3-dihydrobiphenyl-2,3-diol	25.14	179	121	5	4	175	1	173	2.06e-10	58.5
Bin3_k141_367409_length_4616_cov_8.0000_3	CD05348-bphB_A0A2T5H851|unreviewed|Cis-2,3-dihydrobiphenyl-2,3-diol	25	212	139	8	1	199	3	207	8.02e-09	53.9
Bin3_k141_64500_length_4749_cov_6.0000_7	CD05348-bphB_A0A2T5H851|unreviewed|Cis-2,3-dihydrobiphenyl-2,3-diol	23.445	209	147	7	4	207	1	201	2.45e-09	55.1
Bin3_k141_367409_length_4616_cov_8.0000_2	CD05348-bphB_A0A2T8FBV6|unreviewed|3-(Cis-5,6-dihydroxycyclohexa-1,	33.463	257	152	7	2	240	1	256	8e-26	100
Bin3_k141_236116_length_6715_cov_8.0000_5	CD05348-bphB_A0A2T8FBV6|unreviewed|3-(Cis-5,6-dihydroxycyclohexa-1,	31.868	273	141	8	3	248	2	256	1.13e-25	100
Bin3_k141_405085_length_3398_cov_9.0000_1	CD05348-bphB_A0A2T8FBV6|unreviewed|3-(Cis-5,6-dihydroxycyclohexa-1,	30.128	156	95	4	12	154	101	255	4.52e-11	58.2
Bin3_k141_973128_length_6539_cov_8.0000_5	CD05348-bphB_A0A2T8FBV6|unreviewed|3-(Cis-5,6-dihydroxycyclohexa-1,	30.038	263	165	10	1	253	1	254	2.18e-25	100
Bin3_k141_1025531_length_7902_cov_9.0000_4	CD05348-bphB_A0A2T8FBV6|unreviewed|3-(Cis-5,6-dihydroxycyclohexa-1,	29.856	278	153	8	1	258	1	256	2.04e-22	92
Bin3_k141_711236_length_5431_cov_8.0000_5	CD05348-bphB_A0A2T8FBV6|unreviewed|3-(Cis-5,6-dihydroxycyclohexa-1,	29.268	123	78	3	4	121	67	185	2.27e-06	46.6
Bin3_k141_645003_length_4966_cov_8.0000_3	CD05348-bphB_A0A2T8FBV6|unreviewed|3-(Cis-5,6-dihydroxycyclohexa-1,	28.723	188	112	7	6	180	9	187	1.78e-07	49.3
Bin3_k141_367409_length_4616_cov_8.0000_3	CD05348-bphB_A0A2T8FBV6|unreviewed|3-(Cis-5,6-dihydroxycyclohexa-1,	28.643	199	120	8	7	194	9	196	1.31e-10	59.3
Bin3_k141_160726_length_4913_cov_9.0000_5	CD05348-bphB_A0A2T8FBV6|unreviewed|3-(Cis-5,6-dihydroxycyclohexa-1,	28.464	267	164	9	1	253	1	254	1.03e-22	92.8
Bin3_k141_538880_length_6400_cov_10.0000_3	CD05348-bphB_A0A2T8FBV6|unreviewed|3-(Cis-5,6-dihydroxycyclohexa-1,	28.421	190	118	8	9	189	8	188	2.12e-08	52.4
Bin3_k141_229213_length_3859_cov_8.0000_2	CD05348-bphB_A0A2T8FBV6|unreviewed|3-(Cis-5,6-dihydroxycyclohexa-1,	27.778	198	132	5	4	195	1	193	4.67e-13	66.2
Bin3_k141_64500_length_4749_cov_6.0000_7	CD05348-bphB_A0A2T8FBV6|unreviewed|3-(Cis-5,6-dihydroxycyclohexa-1,	24.254	268	167	13	9	252	6	261	4.2e-12	63.2
Bin3_k141_405085_length_3398_cov_9.0000_1	CD05348-bphB_A0A2U1VRI0|unreviewed|2,3-dihydroxy-2,3-dihydrophenylpropionate	35.455	110	62	5	1	107	94	197	1.82e-09	53.5
Bin3_k141_367409_length_4616_cov_8.0000_2	CD05348-bphB_A0A2U1VRI0|unreviewed|2,3-dihydroxy-2,3-dihydrophenylpropionate	34.239	184	114	3	3	180	4	186	3.85e-19	82.8
Bin3_k141_1025531_length_7902_cov_9.0000_4	CD05348-bphB_A0A2U1VRI0|unreviewed|2,3-dihydroxy-2,3-dihydrophenylpropionate	27.536	276	159	8	2	258	4	257	9.44e-17	76.6
Bin3_k141_973128_length_6539_cov_8.0000_5	CD05348-bphB_A0A2U1VRI0|unreviewed|2,3-dihydroxy-2,3-dihydrophenylpropionate	27.536	207	138	5	2	202	4	204	1.74e-18	81.3
Bin3_k141_160726_length_4913_cov_9.0000_5	CD05348-bphB_A0A2U1VRI0|unreviewed|2,3-dihydroxy-2,3-dihydrophenylpropionate	27.184	206	138	5	3	202	5	204	1.18e-14	70.5
Bin3_k141_645003_length_4966_cov_8.0000_3	CD05348-bphB_A0A2U1VRI0|unreviewed|2,3-dihydroxy-2,3-dihydrophenylpropionate	27.027	185	124	5	5	184	10	188	8.76e-06	44.3
Bin3_k141_367409_length_4616_cov_8.0000_3	CD05348-bphB_A0A2U1VRI0|unreviewed|2,3-dihydroxy-2,3-dihydrophenylpropionate	26.442	208	140	5	1	199	5	208	2.78e-10	58.2
Bin3_k141_405085_length_3398_cov_9.0000_1	CD05348-bphB_A0A2W6P917|unreviewed|3-(Cis-5,6-dihydroxycyclohexa-1,	34.066	91	55	3	19	107	99	186	6.64e-08	48.9
Bin3_k141_367409_length_4616_cov_8.0000_2	CD05348-bphB_A0A2W6P917|unreviewed|3-(Cis-5,6-dihydroxycyclohexa-1,	31.073	177	113	4	11	180	1	175	1.09e-14	70.1
Bin3_k141_236116_length_6715_cov_8.0000_5	CD05348-bphB_A0A2W6P917|unreviewed|3-(Cis-5,6-dihydroxycyclohexa-1,	29.487	234	146	6	11	231	1	228	9.94e-18	78.6
Bin3_k141_405085_length_3398_cov_9.0000_1	CD05348-bphB_A0A2X4XUG9|unreviewed|3-phenylpropionate-dihydrodiol/cinnamic	31.776	107	70	2	1	107	93	196	1.86e-09	53.5
Bin3_k141_367409_length_4616_cov_8.0000_3	CD05348-bphB_A0A2X4XUG9|unreviewed|3-phenylpropionate-dihydrodiol/cinnamic	30.827	133	80	5	41	166	48	175	1.25e-07	50.4
Bin3_k141_229213_length_3859_cov_8.0000_2	CD05348-bphB_A0A2Z3X462|unreviewed|3-(Cis-5,6-dihydroxycyclohexa-1,	34.783	161	88	7	56	209	51	201	1.03e-09	56.6
Bin3_k141_236116_length_6715_cov_8.0000_5	CD05348-bphB_A0A2Z3X462|unreviewed|3-(Cis-5,6-dihydroxycyclohexa-1,	28.689	244	155	5	1	231	1	238	1.27e-19	84
Bin3_k141_64500_length_4749_cov_6.0000_7	CD05348-bphB_A0A2Z3X462|unreviewed|3-(Cis-5,6-dihydroxycyclohexa-1,	24.631	203	139	7	6	203	4	197	6.6e-07	47.8
Bin3_k141_367409_length_4616_cov_8.0000_2	CD05348-bphB_A0A2Z5URW1|unreviewed|2,3-dihydroxy-2,3-dihydrophenylpropionate	31.783	258	155	8	2	240	1	256	4.21e-27	104
Bin3_k141_405085_length_3398_cov_9.0000_1	CD05348-bphB_A0A2Z5URW1|unreviewed|2,3-dihydroxy-2,3-dihydrophenylpropionate	31.544	149	88	4	19	154	108	255	2.9e-13	64.3
Bin3_k141_236116_length_6715_cov_8.0000_5	CD05348-bphB_A0A2Z5URW1|unreviewed|2,3-dihydroxy-2,3-dihydrophenylpropionate	31.034	261	159	6	3	248	2	256	7.83e-27	103
Bin3_k141_229213_length_3859_cov_8.0000_2	CD05348-bphB_A0A2Z5URW1|unreviewed|2,3-dihydroxy-2,3-dihydrophenylpropionate	31	200	123	7	4	195	1	193	4.83e-16	74.7
Bin3_k141_1025531_length_7902_cov_9.0000_4	CD05348-bphB_A0A2Z5URW1|unreviewed|2,3-dihydroxy-2,3-dihydrophenylpropionate	29.562	274	159	8	1	258	1	256	8.24e-23	93.2
Bin3_k141_973128_length_6539_cov_8.0000_5	CD05348-bphB_A0A2Z5URW1|unreviewed|2,3-dihydroxy-2,3-dihydrophenylpropionate	29.084	251	152	7	1	238	1	238	4.27e-25	99.4
Bin3_k141_160726_length_4913_cov_9.0000_5	CD05348-bphB_A0A2Z5URW1|unreviewed|2,3-dihydroxy-2,3-dihydrophenylpropionate	28.464	267	164	8	1	253	1	254	4.29e-23	94
Bin3_k141_645003_length_4966_cov_8.0000_3	CD05348-bphB_A0A2Z5URW1|unreviewed|2,3-dihydroxy-2,3-dihydrophenylpropionate	28.205	156	82	6	6	146	9	149	1.09e-08	52.8
Bin3_k141_329353_length_5041_cov_7.0000_3	CD05348-bphB_A0A2Z5URW1|unreviewed|2,3-dihydroxy-2,3-dihydrophenylpropionate	27.568	185	121	6	6	184	8	185	2.78e-09	55.1
Bin3_k141_538880_length_6400_cov_10.0000_3	CD05348-bphB_A0A2Z5URW1|unreviewed|2,3-dihydroxy-2,3-dihydrophenylpropionate	27.368	190	120	8	9	189	8	188	2.67e-08	52
Bin3_k141_367409_length_4616_cov_8.0000_3	CD05348-bphB_A0A2Z5URW1|unreviewed|2,3-dihydroxy-2,3-dihydrophenylpropionate	27.363	201	132	5	1	194	3	196	5.31e-13	66.2
Bin3_k141_477149_length_3573_cov_8.0000_2	CD05348-bphB_A0A2Z5URW1|unreviewed|2,3-dihydroxy-2,3-dihydrophenylpropionate	27.273	176	117	4	1	168	3	175	1.57e-08	52.8
Bin3_k141_64500_length_4749_cov_6.0000_7	CD05348-bphB_A0A2Z5URW1|unreviewed|2,3-dihydroxy-2,3-dihydrophenylpropionate	25.806	279	159	12	4	252	1	261	1.61e-14	70.1
Bin3_k141_367409_length_4616_cov_8.0000_2	CD05348-bphB_A0A317P628|unreviewed|Cis-2,3-dihydrobiphenyl-2,3-diol	32.946	258	151	9	3	241	2	256	1.09e-25	100
Bin3_k141_160726_length_4913_cov_9.0000_5	CD05348-bphB_A0A317P628|unreviewed|Cis-2,3-dihydrobiphenyl-2,3-diol	31.835	267	154	9	1	253	1	253	3.16e-27	105
Bin3_k141_1216098_length_4428_cov_7.0000_1	CD05348-bphB_A0A317P628|unreviewed|Cis-2,3-dihydrobiphenyl-2,3-diol	31.667	120	73	4	1	115	76	191	5.98e-07	46.6
Bin3_k141_405085_length_3398_cov_9.0000_1	CD05348-bphB_A0A317P628|unreviewed|Cis-2,3-dihydrobiphenyl-2,3-diol	31.447	159	91	6	10	154	100	254	1.22e-10	57
Bin3_k141_236116_length_6715_cov_8.0000_5	CD05348-bphB_A0A317P628|unreviewed|Cis-2,3-dihydrobiphenyl-2,3-diol	30.769	260	160	8	3	248	2	255	2.57e-25	99.8
Bin3_k141_973128_length_6539_cov_8.0000_5	CD05348-bphB_A0A317P628|unreviewed|Cis-2,3-dihydrobiphenyl-2,3-diol	30.224	268	157	9	1	253	1	253	2.66e-26	102
Bin3_k141_1025531_length_7902_cov_9.0000_4	CD05348-bphB_A0A317P628|unreviewed|Cis-2,3-dihydrobiphenyl-2,3-diol	26.74	273	167	10	1	258	1	255	1.51e-20	87
Bin3_k141_477149_length_3573_cov_8.0000_2	CD05348-bphB_A0A317P628|unreviewed|Cis-2,3-dihydrobiphenyl-2,3-diol	26.633	199	125	7	1	185	3	194	1.86e-07	49.7
Bin3_k141_367409_length_4616_cov_8.0000_3	CD05348-bphB_A0A317P628|unreviewed|Cis-2,3-dihydrobiphenyl-2,3-diol	26.347	167	115	3	7	166	9	174	3e-09	55.1
Bin3_k141_229213_length_3859_cov_8.0000_2	CD05348-bphB_A0A317P628|unreviewed|Cis-2,3-dihydrobiphenyl-2,3-diol	26.111	180	118	5	4	175	1	173	4.68e-10	57.8
Bin3_k141_538880_length_6400_cov_10.0000_3	CD05348-bphB_A0A317P628|unreviewed|Cis-2,3-dihydrobiphenyl-2,3-diol	25.911	247	151	11	1	233	1	229	1.94e-09	55.5
Bin3_k141_64500_length_4749_cov_6.0000_7	CD05348-bphB_A0A317P628|unreviewed|Cis-2,3-dihydrobiphenyl-2,3-diol	23.985	271	173	10	4	252	1	260	3.4e-14	69.3
Bin3_k141_367409_length_4616_cov_8.0000_2	CD05348-bphB_A0A318LIP8|unreviewed|3-(Cis-5,6-dihydroxycyclohexa-1,	33.209	268	139	9	1	240	1	256	6.94e-22	90.1
Bin3_k141_973128_length_6539_cov_8.0000_5	CD05348-bphB_A0A318LIP8|unreviewed|3-(Cis-5,6-dihydroxycyclohexa-1,	32.673	202	112	9	3	193	4	192	3.36e-20	85.9
Bin3_k141_405085_length_3398_cov_9.0000_1	CD05348-bphB_A0A318LIP8|unreviewed|3-(Cis-5,6-dihydroxycyclohexa-1,	32.215	149	88	3	19	155	109	256	1.04e-13	65.5
Bin3_k141_236116_length_6715_cov_8.0000_5	CD05348-bphB_A0A318LIP8|unreviewed|3-(Cis-5,6-dihydroxycyclohexa-1,	31.418	261	161	7	1	248	1	256	3.95e-22	90.9
Bin3_k141_711236_length_5431_cov_8.0000_5	CD05348-bphB_A0A318LIP8|unreviewed|3-(Cis-5,6-dihydroxycyclohexa-1,	31.013	158	97	5	6	157	70	221	2.46e-07	49.3
Bin3_k141_1025531_length_7902_cov_9.0000_4	CD05348-bphB_A0A318LIP8|unreviewed|3-(Cis-5,6-dihydroxycyclohexa-1,	30.182	275	151	9	3	258	4	256	4.38e-19	83.2
Bin3_k141_160726_length_4913_cov_9.0000_5	CD05348-bphB_A0A318LIP8|unreviewed|3-(Cis-5,6-dihydroxycyclohexa-1,	29.259	270	153	8	3	253	4	254	3.83e-20	85.9
Bin3_k141_645003_length_4966_cov_8.0000_3	CD05348-bphB_A0A318LIP8|unreviewed|3-(Cis-5,6-dihydroxycyclohexa-1,	28.276	145	94	4	6	145	10	149	1.27e-07	49.7
Bin3_k141_477149_length_3573_cov_8.0000_2	CD05348-bphB_A0A318LIP8|unreviewed|3-(Cis-5,6-dihydroxycyclohexa-1,	28.249	177	116	4	1	169	4	177	7.66e-08	50.4
Bin3_k141_538880_length_6400_cov_10.0000_3	CD05348-bphB_A0A318LIP8|unreviewed|3-(Cis-5,6-dihydroxycyclohexa-1,	28.061	196	113	9	9	190	9	190	5.31e-06	45.1
Bin3_k141_367409_length_4616_cov_8.0000_3	CD05348-bphB_A0A318LIP8|unreviewed|3-(Cis-5,6-dihydroxycyclohexa-1,	25.668	187	126	5	7	184	10	192	4.5e-07	48.5
Bin3_k141_64500_length_4749_cov_6.0000_7	CD05348-bphB_A0A318LIP8|unreviewed|3-(Cis-5,6-dihydroxycyclohexa-1,	22.814	263	170	9	12	252	10	261	1.07e-07	50.4
Bin3_k141_973128_length_6539_cov_8.0000_5	CD05348-bphB_A0A327YE97|unreviewed|Cis-2,3-dihydrobiphenyl-2,3-diol	32.143	196	117	5	1	189	1	187	1.86e-23	94.7
Bin3_k141_367409_length_4616_cov_8.0000_2	CD05348-bphB_A0A327YE97|unreviewed|Cis-2,3-dihydrobiphenyl-2,3-diol	30.651	261	152	10	3	240	2	256	5.67e-20	85.1
Bin3_k141_160726_length_4913_cov_9.0000_5	CD05348-bphB_A0A327YE97|unreviewed|Cis-2,3-dihydrobiphenyl-2,3-diol	30.612	196	120	5	1	189	1	187	1.18e-19	84.7
Bin3_k141_477149_length_3573_cov_8.0000_2	CD05348-bphB_A0A327YE97|unreviewed|Cis-2,3-dihydrobiphenyl-2,3-diol	29.452	146	91	5	1	137	3	145	1.84e-08	52.4
Bin3_k141_1025531_length_7902_cov_9.0000_4	CD05348-bphB_A0A327YE97|unreviewed|Cis-2,3-dihydrobiphenyl-2,3-diol	29.304	273	161	9	1	258	1	256	4.33e-17	77.4
Bin3_k141_645003_length_4966_cov_8.0000_3	CD05348-bphB_A0A327YE97|unreviewed|Cis-2,3-dihydrobiphenyl-2,3-diol	28.378	148	90	4	6	145	9	148	5.5e-08	50.8
Bin3_k141_538880_length_6400_cov_10.0000_3	CD05348-bphB_A0A327YE97|unreviewed|Cis-2,3-dihydrobiphenyl-2,3-diol	27.604	192	115	9	9	188	8	187	8.1e-10	56.6
Bin3_k141_236116_length_6715_cov_8.0000_5	CD05348-bphB_A0A327YE97|unreviewed|Cis-2,3-dihydrobiphenyl-2,3-diol	27.273	264	165	10	3	248	2	256	2.89e-18	80.5
Bin3_k141_64500_length_4749_cov_6.0000_7	CD05348-bphB_A0A327YE97|unreviewed|Cis-2,3-dihydrobiphenyl-2,3-diol	27.179	195	130	6	4	193	1	188	1.41e-12	64.7
Bin3_k141_367409_length_4616_cov_8.0000_3	CD05348-bphB_A0A327YE97|unreviewed|Cis-2,3-dihydrobiphenyl-2,3-diol	24.88	209	143	6	1	199	3	207	7.04e-09	54.3
Bin3_k141_329353_length_5041_cov_7.0000_3	CD05348-bphB_A0A327YE97|unreviewed|Cis-2,3-dihydrobiphenyl-2,3-diol	23.834	193	128	7	1	184	3	185	4.28e-07	48.5
Bin3_k141_1025531_length_7902_cov_9.0000_4	CD05348-bphB_A0A329VNI0|unreviewed|3-phenylpropionate-dihydrodiol/cinnamic	31.707	205	119	6	70	258	57	256	8.25e-16	73.9
Bin3_k141_64500_length_4749_cov_6.0000_7	CD05348-bphB_A0A329VNI0|unreviewed|3-phenylpropionate-dihydrodiol/cinnamic	27.128	188	127	4	6	189	4	185	9.49e-07	47.4
Bin3_k141_1025531_length_7902_cov_9.0000_4	CD05348-bphB_A0A329WJ83|unreviewed|3-phenylpropionate-dihydrodiol/cinnamic	31.707	205	119	6	70	258	57	256	6.91e-16	74.3
Bin3_k141_1025531_length_7902_cov_9.0000_4	CD05348-bphB_A0A329WKM8|unreviewed|3-phenylpropionate-dihydrodiol/cinnamic	31.707	205	119	6	70	258	57	256	6.91e-16	74.3
Bin3_k141_1025531_length_7902_cov_9.0000_4	CD05348-bphB_A0A329WQX2|unreviewed|3-phenylpropionate-dihydrodiol/cinnamic	31.707	205	119	6	70	258	57	256	6.91e-16	74.3
Bin3_k141_1025531_length_7902_cov_9.0000_4	CD05348-bphB_A0A329X312|unreviewed|3-phenylpropionate-dihydrodiol/cinnamic	32.195	205	118	6	70	258	57	256	1.37e-16	76.3
Bin3_k141_973128_length_6539_cov_8.0000_5	CD05348-bphB_A0A369AR97|unreviewed|Cis-2,3-dihydrobiphenyl-2,3-diol	34.343	198	118	5	1	193	1	191	7.36e-28	106
Bin3_k141_367409_length_4616_cov_8.0000_2	CD05348-bphB_A0A369AR97|unreviewed|Cis-2,3-dihydrobiphenyl-2,3-diol	32.685	257	151	8	3	240	2	255	5.42e-28	106
Bin3_k141_229213_length_3859_cov_8.0000_2	CD05348-bphB_A0A369AR97|unreviewed|Cis-2,3-dihydrobiphenyl-2,3-diol	31.658	199	122	6	4	195	1	192	1.05e-16	76.6
Bin3_k141_160726_length_4913_cov_9.0000_5	CD05348-bphB_A0A369AR97|unreviewed|Cis-2,3-dihydrobiphenyl-2,3-diol	31.538	260	164	7	1	253	1	253	1.12e-24	98.2
Bin3_k141_1216098_length_4428_cov_7.0000_1	CD05348-bphB_A0A369AR97|unreviewed|Cis-2,3-dihydrobiphenyl-2,3-diol	30.833	120	74	4	1	115	76	191	5.28e-09	52.8
Bin3_k141_236116_length_6715_cov_8.0000_5	CD05348-bphB_A0A369AR97|unreviewed|Cis-2,3-dihydrobiphenyl-2,3-diol	29.73	259	164	6	3	248	2	255	1.35e-23	95.1
Bin3_k141_405085_length_3398_cov_9.0000_1	CD05348-bphB_A0A369AR97|unreviewed|Cis-2,3-dihydrobiphenyl-2,3-diol	29.487	156	97	3	12	155	101	255	9.15e-12	60.1
Bin3_k141_1025531_length_7902_cov_9.0000_4	CD05348-bphB_A0A369AR97|unreviewed|Cis-2,3-dihydrobiphenyl-2,3-diol	29.242	277	155	9	1	258	1	255	1.64e-21	89.7
Bin3_k141_367409_length_4616_cov_8.0000_3	CD05348-bphB_A0A369AR97|unreviewed|Cis-2,3-dihydrobiphenyl-2,3-diol	28.877	187	120	5	7	184	9	191	1.03e-11	62.4
Bin3_k141_645003_length_4966_cov_8.0000_3	CD05348-bphB_A0A369AR97|unreviewed|Cis-2,3-dihydrobiphenyl-2,3-diol	28	175	112	6	6	173	9	176	1.98e-10	57.8
Bin3_k141_538880_length_6400_cov_10.0000_3	CD05348-bphB_A0A369AR97|unreviewed|Cis-2,3-dihydrobiphenyl-2,3-diol	26.991	226	147	9	9	225	8	224	5.63e-11	59.7
Bin3_k141_64500_length_4749_cov_6.0000_7	CD05348-bphB_A0A369AR97|unreviewed|Cis-2,3-dihydrobiphenyl-2,3-diol	25.368	272	164	13	6	252	3	260	1.02e-11	62
Bin3_k141_329353_length_5041_cov_7.0000_3	CD05348-bphB_A0A369AR97|unreviewed|Cis-2,3-dihydrobiphenyl-2,3-diol	24.615	195	136	4	1	190	3	191	2.92e-06	46.2
Bin3_k141_367409_length_4616_cov_8.0000_2	CD05348-bphB_A0A370NWT4|unreviewed|3-(Cis-5,6-dihydroxycyclohexa-1,	33.846	260	145	8	3	240	2	256	1.04e-28	108
Bin3_k141_236116_length_6715_cov_8.0000_5	CD05348-bphB_A0A370NWT4|unreviewed|3-(Cis-5,6-dihydroxycyclohexa-1,	31.418	261	158	8	3	248	2	256	2.91e-26	102
Bin3_k141_405085_length_3398_cov_9.0000_1	CD05348-bphB_A0A370NWT4|unreviewed|3-(Cis-5,6-dihydroxycyclohexa-1,	30.233	172	99	6	2	154	86	255	3.32e-09	52.8
Bin3_k141_1025531_length_7902_cov_9.0000_4	CD05348-bphB_A0A370NWT4|unreviewed|3-(Cis-5,6-dihydroxycyclohexa-1,	30	280	150	10	1	258	1	256	1.81e-18	81.3
Bin3_k141_160726_length_4913_cov_9.0000_5	CD05348-bphB_A0A370NWT4|unreviewed|3-(Cis-5,6-dihydroxycyclohexa-1,	29.771	262	167	9	1	253	1	254	2.08e-21	89.4
Bin3_k141_973128_length_6539_cov_8.0000_5	CD05348-bphB_A0A370NWT4|unreviewed|3-(Cis-5,6-dihydroxycyclohexa-1,	29.151	271	157	11	1	253	1	254	2.38e-24	97.4
Bin3_k141_229213_length_3859_cov_8.0000_2	CD05348-bphB_A0A370NWT4|unreviewed|3-(Cis-5,6-dihydroxycyclohexa-1,	28.218	202	126	5	4	195	1	193	1.03e-12	65.5
Bin3_k141_367409_length_4616_cov_8.0000_3	CD05348-bphB_A0A370NWT4|unreviewed|3-(Cis-5,6-dihydroxycyclohexa-1,	27.962	211	136	7	7	205	9	215	3.98e-09	54.7
Bin3_k141_64500_length_4749_cov_6.0000_7	CD05348-bphB_A0A370NWT4|unreviewed|3-(Cis-5,6-dihydroxycyclohexa-1,	24.549	277	165	14	4	252	1	261	1.01e-08	53.5
Bin3_k141_405085_length_3398_cov_9.0000_1	CD05348-bphB_A0A3D3S2H1|unreviewed|3-(Cis-5,6-dihydroxycyclohexa-1,	34.483	87	56	1	17	103	107	192	5.58e-08	49.3
Bin3_k141_367409_length_4616_cov_8.0000_2	CD05348-bphB_A0A3D3S2H1|unreviewed|3-(Cis-5,6-dihydroxycyclohexa-1,	32.558	258	155	6	1	240	1	257	2.74e-22	91.3
Bin3_k141_236116_length_6715_cov_8.0000_5	CD05348-bphB_A0A3D3S2H1|unreviewed|3-(Cis-5,6-dihydroxycyclohexa-1,	31.298	262	161	8	1	248	1	257	9.98e-25	97.8
Bin3_k141_973128_length_6539_cov_8.0000_5	CD05348-bphB_A0A3D3S2H1|unreviewed|3-(Cis-5,6-dihydroxycyclohexa-1,	30.612	196	124	5	3	193	4	192	5.73e-22	90.9
Bin3_k141_1216098_length_4428_cov_7.0000_1	CD05348-bphB_A0A3D3S2H1|unreviewed|3-(Cis-5,6-dihydroxycyclohexa-1,	29.412	119	75	4	2	115	78	192	7.1e-06	43.5
Bin3_k141_160726_length_4913_cov_9.0000_5	CD05348-bphB_A0A3D3S2H1|unreviewed|3-(Cis-5,6-dihydroxycyclohexa-1,	28.679	265	162	9	3	253	4	255	4.54e-19	82.8
Bin3_k141_1025531_length_7902_cov_9.0000_4	CD05348-bphB_A0A3D3S2H1|unreviewed|3-(Cis-5,6-dihydroxycyclohexa-1,	28.623	276	155	10	3	258	4	257	2.83e-17	77.8
Bin3_k141_229213_length_3859_cov_8.0000_2	CD05348-bphB_A0A3D3S2H1|unreviewed|3-(Cis-5,6-dihydroxycyclohexa-1,	28.571	196	131	4	4	194	1	192	4.45e-13	66.2
Bin3_k141_367409_length_4616_cov_8.0000_3	CD05348-bphB_A0A3D3S2H1|unreviewed|3-(Cis-5,6-dihydroxycyclohexa-1,	28.342	187	121	6	7	184	10	192	1.14e-12	65.1
Bin3_k141_477149_length_3573_cov_8.0000_2	CD05348-bphB_A0A3D3S2H1|unreviewed|3-(Cis-5,6-dihydroxycyclohexa-1,	27.429	175	120	5	1	169	4	177	1.59e-07	49.7
Bin3_k141_645003_length_4966_cov_8.0000_3	CD05348-bphB_A0A3D3S2H1|unreviewed|3-(Cis-5,6-dihydroxycyclohexa-1,	25.434	173	119	4	6	173	10	177	1.22e-08	52.4
Bin3_k141_229213_length_3859_cov_8.0000_2	CD05348-bphB_A0A3E2KN03|unreviewed|3-(Cis-5,6-dihydroxycyclohexa-1,	34.161	161	89	7	56	209	51	201	6.49e-10	57
Bin3_k141_645003_length_4966_cov_8.0000_3	CD05348-bphB_A0A3G2HX78|unreviewed|3-(Cis-5,6-dihydroxycyclohexa-1,	26.744	172	109	6	21	184	26	188	4.87e-06	44.7
Bin3_k141_367409_length_4616_cov_8.0000_2	CD05348-bphB_A0A3N5K6Q5|unreviewed|3-(Cis-5,6-dihydroxycyclohexa-1,	33.333	258	152	7	1	240	1	256	4.21e-26	101
Bin3_k141_405085_length_3398_cov_9.0000_1	CD05348-bphB_A0A3N5K6Q5|unreviewed|3-(Cis-5,6-dihydroxycyclohexa-1,	32.778	180	85	8	2	155	87	256	1.5e-10	56.6
Bin3_k141_973128_length_6539_cov_8.0000_5	CD05348-bphB_A0A3N5K6Q5|unreviewed|3-(Cis-5,6-dihydroxycyclohexa-1,	32.061	262	158	10	2	253	3	254	1.56e-24	97.8
Bin3_k141_236116_length_6715_cov_8.0000_5	CD05348-bphB_A0A3N5K6Q5|unreviewed|3-(Cis-5,6-dihydroxycyclohexa-1,	30.916	262	161	8	1	248	1	256	8.26e-24	95.5
Bin3_k141_1025531_length_7902_cov_9.0000_4	CD05348-bphB_A0A3N5K6Q5|unreviewed|3-(Cis-5,6-dihydroxycyclohexa-1,	30.686	277	149	10	2	258	3	256	8.55e-20	85.1
Bin3_k141_160726_length_4913_cov_9.0000_5	CD05348-bphB_A0A3N5K6Q5|unreviewed|3-(Cis-5,6-dihydroxycyclohexa-1,	29.502	261	164	9	3	253	4	254	1.33e-21	89.7
Bin3_k141_229213_length_3859_cov_8.0000_2	CD05348-bphB_A0A3N5K6Q5|unreviewed|3-(Cis-5,6-dihydroxycyclohexa-1,	28.947	190	123	4	12	195	10	193	2.75e-16	75.5
Bin3_k141_477149_length_3573_cov_8.0000_2	CD05348-bphB_A0A3N5K6Q5|unreviewed|3-(Cis-5,6-dihydroxycyclohexa-1,	27.624	181	112	5	1	169	4	177	2.46e-07	49.3
Bin3_k141_367409_length_4616_cov_8.0000_3	CD05348-bphB_A0A3N5K6Q5|unreviewed|3-(Cis-5,6-dihydroxycyclohexa-1,	27.228	202	134	7	7	199	10	207	1.12e-10	59.3
Bin3_k141_538880_length_6400_cov_10.0000_3	CD05348-bphB_A0A3N5K6Q5|unreviewed|3-(Cis-5,6-dihydroxycyclohexa-1,	24.797	246	152	11	9	237	9	238	8.95e-08	50.4
Bin3_k141_64500_length_4749_cov_6.0000_7	CD05348-bphB_A0A3N5K6Q5|unreviewed|3-(Cis-5,6-dihydroxycyclohexa-1,	24.242	264	162	10	9	248	7	256	9.54e-10	56.2
Bin3_k141_645003_length_4966_cov_8.0000_3	CD05348-bphB_A0A3N5K6Q5|unreviewed|3-(Cis-5,6-dihydroxycyclohexa-1,	24.194	186	130	5	6	186	10	189	5.35e-07	47.8
Bin3_k141_367409_length_4616_cov_8.0000_3	CD05348-bphB_A0A3S4YQJ1|unreviewed|3-phenylpropionate-dihydrodiol/cinnamic	32.331	133	78	5	41	166	48	175	4.3e-08	51.6
Bin3_k141_405085_length_3398_cov_9.0000_1	CD05348-bphB_A0A3S4YQJ1|unreviewed|3-phenylpropionate-dihydrodiol/cinnamic	31.776	107	70	3	1	107	93	196	2.32e-08	50.4
Bin3_k141_367409_length_4616_cov_8.0000_2	CD05348-bphB_A0A417XT51|unreviewed|Cis-2,3-dihydrobiphenyl-2,3-diol	33.463	257	152	6	2	240	1	256	4.35e-25	99
Bin3_k141_236116_length_6715_cov_8.0000_5	CD05348-bphB_A0A417XT51|unreviewed|Cis-2,3-dihydrobiphenyl-2,3-diol	31.985	272	142	8	3	248	2	256	2.17e-25	99.8
Bin3_k141_405085_length_3398_cov_9.0000_1	CD05348-bphB_A0A417XT51|unreviewed|Cis-2,3-dihydrobiphenyl-2,3-diol	30.201	149	90	4	19	154	108	255	4.94e-11	58.2
Bin3_k141_160726_length_4913_cov_9.0000_5	CD05348-bphB_A0A417XT51|unreviewed|Cis-2,3-dihydrobiphenyl-2,3-diol	29.63	270	157	11	1	253	1	254	1.03e-21	90.1
Bin3_k141_1025531_length_7902_cov_9.0000_4	CD05348-bphB_A0A417XT51|unreviewed|Cis-2,3-dihydrobiphenyl-2,3-diol	29.391	279	153	9	1	258	1	256	1.61e-20	87
Bin3_k141_711236_length_5431_cov_8.0000_5	CD05348-bphB_A0A417XT51|unreviewed|Cis-2,3-dihydrobiphenyl-2,3-diol	29.268	123	78	3	4	121	67	185	1.45e-06	47
Bin3_k141_973128_length_6539_cov_8.0000_5	CD05348-bphB_A0A417XT51|unreviewed|Cis-2,3-dihydrobiphenyl-2,3-diol	29.213	267	162	8	1	253	1	254	2.49e-25	99.8
Bin3_k141_477149_length_3573_cov_8.0000_2	CD05348-bphB_A0A417XT51|unreviewed|Cis-2,3-dihydrobiphenyl-2,3-diol	28.736	174	117	3	1	168	3	175	2.37e-08	52.4
Bin3_k141_645003_length_4966_cov_8.0000_3	CD05348-bphB_A0A417XT51|unreviewed|Cis-2,3-dihydrobiphenyl-2,3-diol	28.646	192	107	8	6	180	9	187	3.67e-07	48.1
Bin3_k141_367409_length_4616_cov_8.0000_3	CD05348-bphB_A0A417XT51|unreviewed|Cis-2,3-dihydrobiphenyl-2,3-diol	28.141	199	121	8	7	194	9	196	1.32e-09	56.2
Bin3_k141_538880_length_6400_cov_10.0000_3	CD05348-bphB_A0A417XT51|unreviewed|Cis-2,3-dihydrobiphenyl-2,3-diol	27.895	190	119	8	9	189	8	188	3.38e-08	51.6
Bin3_k141_229213_length_3859_cov_8.0000_2	CD05348-bphB_A0A417XT51|unreviewed|Cis-2,3-dihydrobiphenyl-2,3-diol	26.768	198	134	5	4	195	1	193	4.9e-13	66.2
Bin3_k141_64500_length_4749_cov_6.0000_7	CD05348-bphB_A0A417XT51|unreviewed|Cis-2,3-dihydrobiphenyl-2,3-diol	23.81	273	172	13	4	252	1	261	4.72e-12	63.2
Bin3_k141_367409_length_4616_cov_8.0000_2	CD05348-bphB_A0A430BF05|unreviewed|3-(Cis-5,6-dihydroxycyclohexa-1,	34.109	258	148	8	2	240	1	255	9.68e-29	108
Bin3_k141_236116_length_6715_cov_8.0000_5	CD05348-bphB_A0A430BF05|unreviewed|3-(Cis-5,6-dihydroxycyclohexa-1,	32.319	263	152	9	3	248	2	255	3.8e-26	102
Bin3_k141_405085_length_3398_cov_9.0000_1	CD05348-bphB_A0A430BF05|unreviewed|3-(Cis-5,6-dihydroxycyclohexa-1,	31.792	173	96	6	2	155	86	255	2.74e-10	55.8
Bin3_k141_229213_length_3859_cov_8.0000_2	CD05348-bphB_A0A430BF05|unreviewed|3-(Cis-5,6-dihydroxycyclohexa-1,	30.964	197	126	4	4	195	1	192	1.59e-17	79
Bin3_k141_1025531_length_7902_cov_9.0000_4	CD05348-bphB_A0A430BF05|unreviewed|3-(Cis-5,6-dihydroxycyclohexa-1,	30.686	277	151	10	1	258	1	255	2.9e-22	92
Bin3_k141_973128_length_6539_cov_8.0000_5	CD05348-bphB_A0A430BF05|unreviewed|3-(Cis-5,6-dihydroxycyclohexa-1,	30.279	251	148	7	1	238	1	237	4.3e-28	107
Bin3_k141_160726_length_4913_cov_9.0000_5	CD05348-bphB_A0A430BF05|unreviewed|3-(Cis-5,6-dihydroxycyclohexa-1,	29.699	266	161	7	1	253	1	253	1.97e-24	97.4
Bin3_k141_329353_length_5041_cov_7.0000_3	CD05348-bphB_A0A430BF05|unreviewed|3-(Cis-5,6-dihydroxycyclohexa-1,	27.895	190	124	6	7	190	9	191	1.42e-09	56.2
Bin3_k141_367409_length_4616_cov_8.0000_3	CD05348-bphB_A0A430BF05|unreviewed|3-(Cis-5,6-dihydroxycyclohexa-1,	27.513	189	120	6	7	184	9	191	1.26e-10	59.3
Bin3_k141_1216098_length_4428_cov_7.0000_1	CD05348-bphB_A0A430BF05|unreviewed|3-(Cis-5,6-dihydroxycyclohexa-1,	27.465	142	93	5	2	138	77	213	9.66e-07	46.2
Bin3_k141_477149_length_3573_cov_8.0000_2	CD05348-bphB_A0A430BF05|unreviewed|3-(Cis-5,6-dihydroxycyclohexa-1,	27.273	176	117	5	1	168	3	175	1.37e-06	47
Bin3_k141_538880_length_6400_cov_10.0000_3	CD05348-bphB_A0A430BF05|unreviewed|3-(Cis-5,6-dihydroxycyclohexa-1,	26.02	196	131	7	10	198	9	197	5.63e-07	48.1
Bin3_k141_64500_length_4749_cov_6.0000_7	CD05348-bphB_A0A430BF05|unreviewed|3-(Cis-5,6-dihydroxycyclohexa-1,	25.564	266	165	12	9	252	6	260	4.21e-14	68.9
Bin3_k141_405085_length_3398_cov_9.0000_1	CD05348-bphB_A0A480BQB0|unreviewed|3-(Cis-5,6-dihydroxycyclohexa-1,	34.483	87	56	1	17	103	107	192	5.37e-08	49.3
Bin3_k141_367409_length_4616_cov_8.0000_2	CD05348-bphB_A0A480BQB0|unreviewed|3-(Cis-5,6-dihydroxycyclohexa-1,	32.558	258	155	6	1	240	1	257	3.97e-22	90.9
Bin3_k141_236116_length_6715_cov_8.0000_5	CD05348-bphB_A0A480BQB0|unreviewed|3-(Cis-5,6-dihydroxycyclohexa-1,	31.298	262	161	8	1	248	1	257	8.49e-25	98.2
Bin3_k141_973128_length_6539_cov_8.0000_5	CD05348-bphB_A0A480BQB0|unreviewed|3-(Cis-5,6-dihydroxycyclohexa-1,	30.612	196	124	5	3	193	4	192	6.54e-22	90.5
Bin3_k141_1216098_length_4428_cov_7.0000_1	CD05348-bphB_A0A480BQB0|unreviewed|3-(Cis-5,6-dihydroxycyclohexa-1,	29.412	119	75	4	2	115	78	192	6.82e-06	43.5
Bin3_k141_160726_length_4913_cov_9.0000_5	CD05348-bphB_A0A480BQB0|unreviewed|3-(Cis-5,6-dihydroxycyclohexa-1,	28.679	265	162	9	3	253	4	255	3.84e-19	83.2
Bin3_k141_1025531_length_7902_cov_9.0000_4	CD05348-bphB_A0A480BQB0|unreviewed|3-(Cis-5,6-dihydroxycyclohexa-1,	28.623	276	155	10	3	258	4	257	3.35e-17	77.8
Bin3_k141_229213_length_3859_cov_8.0000_2	CD05348-bphB_A0A480BQB0|unreviewed|3-(Cis-5,6-dihydroxycyclohexa-1,	28.571	196	131	4	4	194	1	192	5.67e-13	65.9
Bin3_k141_367409_length_4616_cov_8.0000_3	CD05348-bphB_A0A480BQB0|unreviewed|3-(Cis-5,6-dihydroxycyclohexa-1,	28.342	187	121	6	7	184	10	192	1.12e-12	65.1
Bin3_k141_477149_length_3573_cov_8.0000_2	CD05348-bphB_A0A480BQB0|unreviewed|3-(Cis-5,6-dihydroxycyclohexa-1,	27.429	175	120	5	1	169	4	177	1.58e-07	49.7
Bin3_k141_645003_length_4966_cov_8.0000_3	CD05348-bphB_A0A480BQB0|unreviewed|3-(Cis-5,6-dihydroxycyclohexa-1,	25.434	173	119	4	6	173	10	177	1.37e-08	52.4
Bin3_k141_229213_length_3859_cov_8.0000_2	CD05348-bphB_A0A483KAX7|unreviewed|3-(Cis-5,6-dihydroxycyclohexa-1,	33.54	161	90	7	56	209	51	201	7.13e-10	57
Bin3_k141_1216098_length_4428_cov_7.0000_1	CD05348-bphB_A0A483KAX7|unreviewed|3-(Cis-5,6-dihydroxycyclohexa-1,	28.378	148	82	7	1	131	77	217	1.87e-06	45.1
Bin3_k141_64500_length_4749_cov_6.0000_7	CD05348-bphB_A0A483KAX7|unreviewed|3-(Cis-5,6-dihydroxycyclohexa-1,	23.162	272	170	11	6	252	4	261	2.81e-07	48.9
Bin3_k141_229213_length_3859_cov_8.0000_2	CD05348-bphB_A0A486S574|unreviewed|Putative	34.161	161	89	7	56	209	51	201	2.68e-10	58.2
Bin3_k141_1216098_length_4428_cov_7.0000_1	CD05348-bphB_A0A486S574|unreviewed|Putative	28.378	148	82	7	1	131	77	217	1e-06	45.8
Bin3_k141_64500_length_4749_cov_6.0000_7	CD05348-bphB_A0A486S574|unreviewed|Putative	23.529	272	169	11	6	252	4	261	7.64e-08	50.8
Bin3_k141_229213_length_3859_cov_8.0000_2	CD05348-bphB_A0A4P7J7N3|unreviewed|3-(Cis-5,6-dihydroxycyclohexa-1,	34.783	161	88	7	56	209	51	201	2.48e-10	58.5
Bin3_k141_367409_length_4616_cov_8.0000_3	CD05348-bphB_A0A4P7J7N3|unreviewed|3-(Cis-5,6-dihydroxycyclohexa-1,	29.63	189	113	8	16	197	30	205	5.79e-08	51.2
Bin3_k141_236116_length_6715_cov_8.0000_5	CD05348-bphB_A0A4P7J7N3|unreviewed|3-(Cis-5,6-dihydroxycyclohexa-1,	28.807	243	156	5	1	231	1	238	2.79e-17	77.8
Bin3_k141_645003_length_4966_cov_8.0000_3	CD05348-bphB_A0A4P7J7N3|unreviewed|3-(Cis-5,6-dihydroxycyclohexa-1,	26.316	171	111	6	21	184	25	187	7.5e-07	47.4
Bin3_k141_1216098_length_4428_cov_7.0000_1	CD05348-bphB_A0A4P7J7N3|unreviewed|3-(Cis-5,6-dihydroxycyclohexa-1,	25.61	164	101	8	1	155	77	228	5.73e-06	43.9
Bin3_k141_64500_length_4749_cov_6.0000_7	CD05348-bphB_A0A4P7J7N3|unreviewed|3-(Cis-5,6-dihydroxycyclohexa-1,	24.138	203	140	7	6	203	4	197	9.2e-07	47.4
Bin3_k141_160726_length_4913_cov_9.0000_5	CD05348-bphB_A0A4P7YBX1|unreviewed|3-(Cis-5,6-dihydroxycyclohexa-1,	31.801	261	160	8	6	257	5	256	1.91e-26	102
Bin3_k141_1025531_length_7902_cov_9.0000_4	CD05348-bphB_A0A4P7YBX1|unreviewed|3-(Cis-5,6-dihydroxycyclohexa-1,	31.606	193	113	6	81	258	66	254	2.88e-18	80.5
Bin3_k141_405085_length_3398_cov_9.0000_1	CD05348-bphB_A0A4P7YBX1|unreviewed|3-(Cis-5,6-dihydroxycyclohexa-1,	30.519	154	91	5	17	156	104	255	1.67e-12	62
Bin3_k141_367409_length_4616_cov_8.0000_2	CD05348-bphB_A0A4P7YBX1|unreviewed|3-(Cis-5,6-dihydroxycyclohexa-1,	30.04	253	157	9	7	241	5	255	2.05e-18	80.5
Bin3_k141_973128_length_6539_cov_8.0000_5	CD05348-bphB_A0A4P7YBX1|unreviewed|3-(Cis-5,6-dihydroxycyclohexa-1,	29.924	264	161	9	6	257	5	256	6.27e-23	93.2
Bin3_k141_236116_length_6715_cov_8.0000_5	CD05348-bphB_A0A4P7YBX1|unreviewed|3-(Cis-5,6-dihydroxycyclohexa-1,	29.73	259	156	9	7	248	5	254	6.96e-23	92.8
Bin3_k141_64500_length_4749_cov_6.0000_7	CD05348-bphB_A0A4P7YBX1|unreviewed|3-(Cis-5,6-dihydroxycyclohexa-1,	28.788	264	160	11	7	251	3	257	1.14e-14	70.5
Bin3_k141_367409_length_4616_cov_8.0000_3	CD05348-bphB_A0A4P7YBX1|unreviewed|3-(Cis-5,6-dihydroxycyclohexa-1,	28.571	182	122	6	3	178	4	183	7.38e-11	59.7
Bin3_k141_229213_length_3859_cov_8.0000_2	CD05348-bphB_A0A4P7YBX1|unreviewed|3-(Cis-5,6-dihydroxycyclohexa-1,	27.32	194	129	5	7	194	2	189	1.68e-11	61.6
Bin3_k141_538880_length_6400_cov_10.0000_3	CD05348-bphB_A0A4P7YBX1|unreviewed|3-(Cis-5,6-dihydroxycyclohexa-1,	25.728	206	132	9	11	207	9	202	1.87e-07	49.3
Bin3_k141_160726_length_4913_cov_9.0000_5	CD05348-bphB_A0A4P8W7X7|unreviewed|Dihydrodiol	34.759	187	112	4	7	189	1	181	1.41e-20	87
Bin3_k141_1025531_length_7902_cov_9.0000_4	CD05348-bphB_A0A4P8W7X7|unreviewed|Dihydrodiol	33.579	271	140	10	7	258	1	250	7.41e-18	79.7
Bin3_k141_973128_length_6539_cov_8.0000_5	CD05348-bphB_A0A4P8W7X7|unreviewed|Dihydrodiol	33.333	219	128	7	7	220	1	206	2.35e-22	91.7
Bin3_k141_367409_length_4616_cov_8.0000_3	CD05348-bphB_A0A4P8W7X7|unreviewed|Dihydrodiol	31.034	203	126	6	7	199	3	201	4.34e-16	75.1
Bin3_k141_236116_length_6715_cov_8.0000_5	CD05348-bphB_A0A4P8W7X7|unreviewed|Dihydrodiol	30.888	259	152	11	8	248	1	250	3.97e-24	96.3
Bin3_k141_367409_length_4616_cov_8.0000_2	CD05348-bphB_A0A4P8W7X7|unreviewed|Dihydrodiol	30.088	226	134	8	8	221	1	214	2e-17	77.8
Bin3_k141_711236_length_5431_cov_8.0000_5	CD05348-bphB_A0A4P8W7X7|unreviewed|Dihydrodiol	28.8	125	80	3	4	123	61	181	6.79e-06	45.1
Bin3_k141_64500_length_4749_cov_6.0000_7	CD05348-bphB_A0A4P8W7X7|unreviewed|Dihydrodiol	28.342	187	122	5	12	193	3	182	6.29e-14	68.6
Bin3_k141_538880_length_6400_cov_10.0000_3	CD05348-bphB_A0A4P8W7X7|unreviewed|Dihydrodiol	27.807	187	121	6	9	188	2	181	4.64e-09	54.3
Bin3_k141_329353_length_5041_cov_7.0000_3	CD05348-bphB_A0A4P8W7X7|unreviewed|Dihydrodiol	27.66	188	117	7	6	184	2	179	3e-10	58.2
Bin3_k141_645003_length_4966_cov_8.0000_3	CD05348-bphB_A0A4P8W7X7|unreviewed|Dihydrodiol	26.316	190	118	6	4	180	1	181	3.98e-07	48.1
Bin3_k141_1025531_length_7902_cov_9.0000_4	CD05348-bphB_A0A4R4JG99|unreviewed|3-phenylpropionate-dihydrodiol/cinnamic	32.195	205	118	6	70	258	57	256	4.7e-16	74.7
Bin3_k141_160726_length_4913_cov_9.0000_5	CD05348-bphB_A0A4R4JG99|unreviewed|3-phenylpropionate-dihydrodiol/cinnamic	31.902	163	99	5	29	186	30	185	4.58e-13	66.2
Bin3_k141_64500_length_4749_cov_6.0000_7	CD05348-bphB_A0A4R4JG99|unreviewed|3-phenylpropionate-dihydrodiol/cinnamic	27.66	188	126	5	6	189	4	185	1.02e-06	47.4
Bin3_k141_229213_length_3859_cov_8.0000_2	CD05348-bphB_A0A4U6MBX3|unreviewed|3-(Cis-5,6-dihydroxycyclohexa-1,	34.161	161	89	7	56	209	51	201	6.49e-10	57
Bin3_k141_367409_length_4616_cov_8.0000_2	CD05348-bphB_A0A4V2LKM5|unreviewed|Cis-2,3-dihydrobiphenyl-2,3-diol	32.7	263	146	10	3	241	2	257	4.15e-25	99
Bin3_k141_1025531_length_7902_cov_9.0000_4	CD05348-bphB_A0A4V2LKM5|unreviewed|Cis-2,3-dihydrobiphenyl-2,3-diol	30.466	279	150	11	1	258	1	256	2.39e-17	78.2
Bin3_k141_405085_length_3398_cov_9.0000_1	CD05348-bphB_A0A4V2LKM5|unreviewed|Cis-2,3-dihydrobiphenyl-2,3-diol	30.38	158	92	5	12	154	101	255	1.94e-09	53.5
Bin3_k141_973128_length_6539_cov_8.0000_5	CD05348-bphB_A0A4V2LKM5|unreviewed|Cis-2,3-dihydrobiphenyl-2,3-diol	30.189	265	162	9	1	253	1	254	1.63e-21	89.7
Bin3_k141_160726_length_4913_cov_9.0000_5	CD05348-bphB_A0A4V2LKM5|unreviewed|Cis-2,3-dihydrobiphenyl-2,3-diol	29.057	265	165	9	1	253	1	254	4.19e-19	83.2
Bin3_k141_236116_length_6715_cov_8.0000_5	CD05348-bphB_A0A4V2LKM5|unreviewed|Cis-2,3-dihydrobiphenyl-2,3-diol	28.897	263	162	9	3	248	2	256	3.73e-20	85.5
Bin3_k141_367409_length_4616_cov_8.0000_3	CD05348-bphB_A0A4V2LKM5|unreviewed|Cis-2,3-dihydrobiphenyl-2,3-diol	27.411	197	125	6	7	194	9	196	6.95e-08	51.2
Bin3_k141_538880_length_6400_cov_10.0000_3	CD05348-bphB_A0A4V2LKM5|unreviewed|Cis-2,3-dihydrobiphenyl-2,3-diol	25.926	189	122	8	9	188	8	187	9.75e-06	44.3
Bin3_k141_64500_length_4749_cov_6.0000_7	CD05348-bphB_A0A4V2LKM5|unreviewed|Cis-2,3-dihydrobiphenyl-2,3-diol	23.273	275	171	13	4	252	1	261	1.27e-06	47
Bin3_k141_405085_length_3398_cov_9.0000_1	CD05348-bphB_A0A514EN43|unreviewed|3-phenylpropionate-dihydrodiol/cinnamic	32.692	104	64	4	6	107	97	196	7.8e-08	48.9
Bin3_k141_367409_length_4616_cov_8.0000_2	CD05348-bphB_A0A521LPR7|unreviewed|3-(Cis-5,6-dihydroxycyclohexa-1,	34.109	258	148	8	2	240	1	255	9.68e-29	108
Bin3_k141_236116_length_6715_cov_8.0000_5	CD05348-bphB_A0A521LPR7|unreviewed|3-(Cis-5,6-dihydroxycyclohexa-1,	32.319	263	152	9	3	248	2	255	3.8e-26	102
Bin3_k141_405085_length_3398_cov_9.0000_1	CD05348-bphB_A0A521LPR7|unreviewed|3-(Cis-5,6-dihydroxycyclohexa-1,	31.792	173	96	6	2	155	86	255	2.74e-10	55.8
Bin3_k141_229213_length_3859_cov_8.0000_2	CD05348-bphB_A0A521LPR7|unreviewed|3-(Cis-5,6-dihydroxycyclohexa-1,	30.964	197	126	4	4	195	1	192	1.59e-17	79
Bin3_k141_1025531_length_7902_cov_9.0000_4	CD05348-bphB_A0A521LPR7|unreviewed|3-(Cis-5,6-dihydroxycyclohexa-1,	30.686	277	151	10	1	258	1	255	2.9e-22	92
Bin3_k141_973128_length_6539_cov_8.0000_5	CD05348-bphB_A0A521LPR7|unreviewed|3-(Cis-5,6-dihydroxycyclohexa-1,	30.279	251	148	7	1	238	1	237	4.3e-28	107
Bin3_k141_160726_length_4913_cov_9.0000_5	CD05348-bphB_A0A521LPR7|unreviewed|3-(Cis-5,6-dihydroxycyclohexa-1,	29.699	266	161	7	1	253	1	253	1.97e-24	97.4
Bin3_k141_329353_length_5041_cov_7.0000_3	CD05348-bphB_A0A521LPR7|unreviewed|3-(Cis-5,6-dihydroxycyclohexa-1,	27.895	190	124	6	7	190	9	191	1.42e-09	56.2
Bin3_k141_367409_length_4616_cov_8.0000_3	CD05348-bphB_A0A521LPR7|unreviewed|3-(Cis-5,6-dihydroxycyclohexa-1,	27.513	189	120	6	7	184	9	191	1.26e-10	59.3
Bin3_k141_1216098_length_4428_cov_7.0000_1	CD05348-bphB_A0A521LPR7|unreviewed|3-(Cis-5,6-dihydroxycyclohexa-1,	27.465	142	93	5	2	138	77	213	9.66e-07	46.2
Bin3_k141_477149_length_3573_cov_8.0000_2	CD05348-bphB_A0A521LPR7|unreviewed|3-(Cis-5,6-dihydroxycyclohexa-1,	27.273	176	117	5	1	168	3	175	1.37e-06	47
Bin3_k141_538880_length_6400_cov_10.0000_3	CD05348-bphB_A0A521LPR7|unreviewed|3-(Cis-5,6-dihydroxycyclohexa-1,	26.02	196	131	7	10	198	9	197	5.63e-07	48.1
Bin3_k141_64500_length_4749_cov_6.0000_7	CD05348-bphB_A0A521LPR7|unreviewed|3-(Cis-5,6-dihydroxycyclohexa-1,	25.564	266	165	12	9	252	6	260	4.21e-14	68.9
Bin3_k141_367409_length_4616_cov_8.0000_2	CD05348-bphB_A0A562IYQ3|unreviewed|2,3-dihydroxy-2,3-dihydrophenylpropionate	33.871	186	116	4	1	180	1	185	9.26e-19	81.6
Bin3_k141_645003_length_4966_cov_8.0000_3	CD05348-bphB_A0A562IYQ3|unreviewed|2,3-dihydroxy-2,3-dihydrophenylpropionate	30.822	146	91	4	5	145	9	149	7.92e-11	58.9
Bin3_k141_236116_length_6715_cov_8.0000_5	CD05348-bphB_A0A562IYQ3|unreviewed|2,3-dihydroxy-2,3-dihydrophenylpropionate	30.738	244	150	6	1	231	1	238	2.15e-19	83.6
Bin3_k141_367409_length_4616_cov_8.0000_3	CD05348-bphB_A0A562IYQ3|unreviewed|2,3-dihydroxy-2,3-dihydrophenylpropionate	29.412	204	131	5	5	199	8	207	2.76e-15	72.8
Bin3_k141_973128_length_6539_cov_8.0000_5	CD05348-bphB_A0A562IYQ3|unreviewed|2,3-dihydroxy-2,3-dihydrophenylpropionate	29.293	198	126	6	3	194	4	193	1.01e-20	87.4
Bin3_k141_160726_length_4913_cov_9.0000_5	CD05348-bphB_A0A562IYQ3|unreviewed|2,3-dihydroxy-2,3-dihydrophenylpropionate	28.788	198	127	6	3	194	4	193	1.74e-18	81.3
Bin3_k141_477149_length_3573_cov_8.0000_2	CD05348-bphB_A0A562IYQ3|unreviewed|2,3-dihydroxy-2,3-dihydrophenylpropionate	28	175	119	4	1	169	4	177	1.33e-11	61.6
Bin3_k141_229213_length_3859_cov_8.0000_2	CD05348-bphB_A0A562IYQ3|unreviewed|2,3-dihydroxy-2,3-dihydrophenylpropionate	27.32	194	129	5	8	195	6	193	8.68e-12	62.8
Bin3_k141_329353_length_5041_cov_7.0000_3	CD05348-bphB_A0A562IYQ3|unreviewed|2,3-dihydroxy-2,3-dihydrophenylpropionate	24.561	228	148	6	6	215	9	230	2.33e-08	52.4
Bin3_k141_367409_length_4616_cov_8.0000_2	CD05348-bphB_A0A562K3V1|unreviewed|Cis-2,3-dihydrobiphenyl-2,3-diol	34.363	259	148	8	1	240	1	256	2.38e-29	110
Bin3_k141_236116_length_6715_cov_8.0000_5	CD05348-bphB_A0A562K3V1|unreviewed|Cis-2,3-dihydrobiphenyl-2,3-diol	32.453	265	153	9	1	248	1	256	9.04e-27	103
Bin3_k141_405085_length_3398_cov_9.0000_1	CD05348-bphB_A0A562K3V1|unreviewed|Cis-2,3-dihydrobiphenyl-2,3-diol	31.792	173	96	6	2	155	87	256	2.83e-10	55.8
Bin3_k141_229213_length_3859_cov_8.0000_2	CD05348-bphB_A0A562K3V1|unreviewed|Cis-2,3-dihydrobiphenyl-2,3-diol	30.457	197	127	4	4	195	2	193	4.9e-17	77.8
Bin3_k141_1025531_length_7902_cov_9.0000_4	CD05348-bphB_A0A562K3V1|unreviewed|Cis-2,3-dihydrobiphenyl-2,3-diol	30.325	277	152	10	1	258	2	256	1.14e-21	90.1
Bin3_k141_973128_length_6539_cov_8.0000_5	CD05348-bphB_A0A562K3V1|unreviewed|Cis-2,3-dihydrobiphenyl-2,3-diol	29.88	251	149	7	1	238	2	238	1.7e-27	105
Bin3_k141_160726_length_4913_cov_9.0000_5	CD05348-bphB_A0A562K3V1|unreviewed|Cis-2,3-dihydrobiphenyl-2,3-diol	29.323	266	162	7	1	253	2	254	5.66e-24	96.3
Bin3_k141_329353_length_5041_cov_7.0000_3	CD05348-bphB_A0A562K3V1|unreviewed|Cis-2,3-dihydrobiphenyl-2,3-diol	27.895	190	124	6	7	190	10	192	1.48e-09	55.8
Bin3_k141_367409_length_4616_cov_8.0000_3	CD05348-bphB_A0A562K3V1|unreviewed|Cis-2,3-dihydrobiphenyl-2,3-diol	27.513	189	120	6	7	184	10	192	1.32e-10	59.3
Bin3_k141_1216098_length_4428_cov_7.0000_1	CD05348-bphB_A0A562K3V1|unreviewed|Cis-2,3-dihydrobiphenyl-2,3-diol	27.465	142	93	5	2	138	78	214	9.06e-07	46.2
Bin3_k141_477149_length_3573_cov_8.0000_2	CD05348-bphB_A0A562K3V1|unreviewed|Cis-2,3-dihydrobiphenyl-2,3-diol	27.273	176	117	5	1	168	4	176	1.4e-06	47
Bin3_k141_538880_length_6400_cov_10.0000_3	CD05348-bphB_A0A562K3V1|unreviewed|Cis-2,3-dihydrobiphenyl-2,3-diol	26.02	196	131	7	10	198	10	198	5.7e-07	48.1
Bin3_k141_64500_length_4749_cov_6.0000_7	CD05348-bphB_A0A562K3V1|unreviewed|Cis-2,3-dihydrobiphenyl-2,3-diol	25.461	271	169	12	4	252	2	261	3.3e-14	69.3
Bin3_k141_367409_length_4616_cov_8.0000_2	CD05348-bphB_A0A5B0GJK5|unreviewed|3-(Cis-5,6-dihydroxycyclohexa-1,	35.294	187	112	5	1	180	1	185	3.04e-16	74.7
Bin3_k141_973128_length_6539_cov_8.0000_5	CD05348-bphB_A0A5B0GJK5|unreviewed|3-(Cis-5,6-dihydroxycyclohexa-1,	32.143	196	121	5	3	193	4	192	9.77e-19	82
Bin3_k141_236116_length_6715_cov_8.0000_5	CD05348-bphB_A0A5B0GJK5|unreviewed|3-(Cis-5,6-dihydroxycyclohexa-1,	31.818	220	137	6	1	214	1	213	2.67e-19	83.2
Bin3_k141_160726_length_4913_cov_9.0000_5	CD05348-bphB_A0A5B0GJK5|unreviewed|3-(Cis-5,6-dihydroxycyclohexa-1,	30.612	196	124	5	3	193	4	192	1.18e-14	70.5
Bin3_k141_229213_length_3859_cov_8.0000_2	CD05348-bphB_A0A5B0K2U5|unreviewed|3-(Cis-5,6-dihydroxycyclohexa-1,	34.783	161	88	7	56	209	51	201	9.11e-10	56.6
Bin3_k141_367409_length_4616_cov_8.0000_3	CD05348-bphB_A0A5B0K2U5|unreviewed|3-(Cis-5,6-dihydroxycyclohexa-1,	30.827	133	80	5	41	166	48	175	9.9e-08	50.8
Bin3_k141_645003_length_4966_cov_8.0000_3	CD05348-bphB_A0A5B0K2U5|unreviewed|3-(Cis-5,6-dihydroxycyclohexa-1,	25	172	114	6	20	184	24	187	7.39e-06	44.3
Bin3_k141_229213_length_3859_cov_8.0000_2	CD05348-bphB_A0A5B0WYI4|unreviewed|3-(Cis-5,6-dihydroxycyclohexa-1,	31.21	157	97	5	46	195	41	193	1.04e-09	56.6
Bin3_k141_1025531_length_7902_cov_9.0000_4	CD05348-bphB_A0A5B0WYI4|unreviewed|3-(Cis-5,6-dihydroxycyclohexa-1,	31.068	206	119	7	70	258	57	256	9.76e-14	68.2
Bin3_k141_160726_length_4913_cov_9.0000_5	CD05348-bphB_A0A5C4RD32|unreviewed|3-(Cis-5,6-dihydroxycyclohexa-1,	31.902	163	99	5	29	186	30	185	4.36e-13	66.2
Bin3_k141_1025531_length_7902_cov_9.0000_4	CD05348-bphB_A0A5C4RD32|unreviewed|3-(Cis-5,6-dihydroxycyclohexa-1,	31.22	205	120	6	70	258	57	256	3.1e-16	75.1
Bin3_k141_64500_length_4749_cov_6.0000_7	CD05348-bphB_A0A5C4RD32|unreviewed|3-(Cis-5,6-dihydroxycyclohexa-1,	27.66	188	126	5	6	189	4	185	7.96e-07	47.8
Bin3_k141_160726_length_4913_cov_9.0000_5	CD05348-bphB_A0A5E4YUD8|unreviewed|3-(Cis-5,6-dihydroxycyclohexa-1,	32.09	268	150	10	6	257	19	270	1.59e-15	73.2
Bin3_k141_229213_length_3859_cov_8.0000_2	CD05348-bphB_A0A5E4YUD8|unreviewed|3-(Cis-5,6-dihydroxycyclohexa-1,	30.588	170	112	3	9	175	19	185	1.39e-10	59.3
Bin3_k141_236116_length_6715_cov_8.0000_5	CD05348-bphB_A0A5E4YUD8|unreviewed|3-(Cis-5,6-dihydroxycyclohexa-1,	29.457	258	158	8	7	248	19	268	4.13e-19	82.8
Bin3_k141_405085_length_3398_cov_9.0000_1	CD05348-bphB_A0A5E4YUD8|unreviewed|3-(Cis-5,6-dihydroxycyclohexa-1,	29.375	160	98	4	10	156	112	269	8.3e-10	54.3
Bin3_k141_367409_length_4616_cov_8.0000_3	CD05348-bphB_A0A5E4YUD8|unreviewed|3-(Cis-5,6-dihydroxycyclohexa-1,	28.922	204	135	6	3	199	18	218	6.1e-11	60.1
Bin3_k141_64500_length_4749_cov_6.0000_7	CD05348-bphB_A0A5E4YUD8|unreviewed|3-(Cis-5,6-dihydroxycyclohexa-1,	26.007	273	154	11	8	251	18	271	1.42e-11	61.6
Bin3_k141_367409_length_4616_cov_8.0000_2	CD05348-bphB_A0A645BFW4|unreviewed|3-phenylpropionate-dihydrodiol/cinnamic	34.426	183	113	3	4	180	6	187	2.01e-16	75.1
Bin3_k141_405085_length_3398_cov_9.0000_1	CD05348-bphB_A0A645BFW4|unreviewed|3-phenylpropionate-dihydrodiol/cinnamic	34.409	93	56	3	17	107	109	198	1.14e-08	51.2
Bin3_k141_236116_length_6715_cov_8.0000_5	CD05348-bphB_A0A645BFW4|unreviewed|3-phenylpropionate-dihydrodiol/cinnamic	29.167	240	153	5	4	231	6	240	9.12e-18	79
Bin3_k141_160726_length_4913_cov_9.0000_5	CD05348-bphB_A0A645BFW4|unreviewed|3-phenylpropionate-dihydrodiol/cinnamic	29.146	199	123	6	3	193	6	194	3.04e-14	69.3
Bin3_k141_973128_length_6539_cov_8.0000_5	CD05348-bphB_A0A645BFW4|unreviewed|3-phenylpropionate-dihydrodiol/cinnamic	28.519	270	153	10	3	252	6	255	4.31e-19	82.8
Bin3_k141_645003_length_4966_cov_8.0000_3	CD05348-bphB_A0A645BFW4|unreviewed|3-phenylpropionate-dihydrodiol/cinnamic	27.835	194	113	8	4	184	10	189	5.22e-06	44.7
Bin3_k141_1025531_length_7902_cov_9.0000_4	CD05348-bphB_A0A645BFW4|unreviewed|3-phenylpropionate-dihydrodiol/cinnamic	27.473	273	161	9	3	258	6	258	2.32e-13	67
Bin3_k141_477149_length_3573_cov_8.0000_2	CD05348-bphB_A0A645BFW4|unreviewed|3-phenylpropionate-dihydrodiol/cinnamic	27.179	195	129	7	1	185	6	197	3.04e-08	52
Bin3_k141_367409_length_4616_cov_8.0000_3	CD05348-bphB_A0A645BFW4|unreviewed|3-phenylpropionate-dihydrodiol/cinnamic	26.238	202	136	5	7	199	12	209	1.05e-08	53.5
Bin3_k141_64500_length_4749_cov_6.0000_7	CD05348-bphB_A0A645BFW4|unreviewed|3-phenylpropionate-dihydrodiol/cinnamic	22.305	269	176	11	6	252	6	263	5.27e-08	51.2
Bin3_k141_229213_length_3859_cov_8.0000_2	CD05348-bphB_A0A6B8MW08|unreviewed|3-(Cis-5,6-dihydroxycyclohexa-1,	35.758	165	81	7	56	209	51	201	2.19e-11	61.6
Bin3_k141_236116_length_6715_cov_8.0000_5	CD05348-bphB_A0A6B8MW08|unreviewed|3-(Cis-5,6-dihydroxycyclohexa-1,	29.469	207	132	5	55	248	51	256	1.68e-18	80.9
Bin3_k141_1216098_length_4428_cov_7.0000_1	CD05348-bphB_A0A6B8MW08|unreviewed|3-(Cis-5,6-dihydroxycyclohexa-1,	29.268	123	72	5	1	115	77	192	4.33e-07	47
Bin3_k141_64500_length_4749_cov_6.0000_7	CD05348-bphB_A0A6B8MW08|unreviewed|3-(Cis-5,6-dihydroxycyclohexa-1,	24.632	272	166	12	6	252	4	261	1.76e-08	52.8
Bin3_k141_405085_length_3398_cov_9.0000_1	CD05348-bphB_A0A6C2D7L1|unreviewed|Cis-2,3-dihydrobiphenyl-2,3-diol	34.395	157	86	6	12	154	101	254	6.14e-15	68.9
Bin3_k141_973128_length_6539_cov_8.0000_5	CD05348-bphB_A0A6C2D7L1|unreviewed|Cis-2,3-dihydrobiphenyl-2,3-diol	32.995	197	122	5	1	193	1	191	2.77e-23	94.4
Bin3_k141_229213_length_3859_cov_8.0000_2	CD05348-bphB_A0A6C2D7L1|unreviewed|Cis-2,3-dihydrobiphenyl-2,3-diol	31.222	221	126	10	4	214	1	205	3.26e-15	72.4
Bin3_k141_367409_length_4616_cov_8.0000_2	CD05348-bphB_A0A6C2D7L1|unreviewed|Cis-2,3-dihydrobiphenyl-2,3-diol	30.588	255	159	8	4	241	3	256	2.29e-18	80.5
Bin3_k141_160726_length_4913_cov_9.0000_5	CD05348-bphB_A0A6C2D7L1|unreviewed|Cis-2,3-dihydrobiphenyl-2,3-diol	29.323	266	162	8	1	253	1	253	5.64e-22	90.9
Bin3_k141_1025531_length_7902_cov_9.0000_4	CD05348-bphB_A0A6C2D7L1|unreviewed|Cis-2,3-dihydrobiphenyl-2,3-diol	27.957	279	156	13	1	258	1	255	5.23e-17	77.4
Bin3_k141_236116_length_6715_cov_8.0000_5	CD05348-bphB_A0A6C2D7L1|unreviewed|Cis-2,3-dihydrobiphenyl-2,3-diol	27.027	259	171	7	3	248	2	255	2.07e-18	80.9
Bin3_k141_64500_length_4749_cov_6.0000_7	CD05348-bphB_A0A6C2D7L1|unreviewed|Cis-2,3-dihydrobiphenyl-2,3-diol	25.818	275	159	14	6	252	3	260	3.08e-15	72
Bin3_k141_538880_length_6400_cov_10.0000_3	CD05348-bphB_A0A6C2D7L1|unreviewed|Cis-2,3-dihydrobiphenyl-2,3-diol	25.431	232	141	12	10	225	9	224	1.35e-06	47
Bin3_k141_367409_length_4616_cov_8.0000_3	CD05348-bphB_A0A6C2D7L1|unreviewed|Cis-2,3-dihydrobiphenyl-2,3-diol	24.365	197	140	4	1	190	3	197	2.51e-10	58.5
Bin3_k141_973128_length_6539_cov_8.0000_5	CD05348-bphB_A0A6F8PB85|unreviewed|Cis-2,3-dihydrobiphenyl-2,3-diol	34.171	199	117	6	1	193	1	191	3.01e-23	94.4
Bin3_k141_160726_length_4913_cov_9.0000_5	CD05348-bphB_A0A6F8PB85|unreviewed|Cis-2,3-dihydrobiphenyl-2,3-diol	34.01	197	116	6	1	191	1	189	3.43e-21	88.6
Bin3_k141_405085_length_3398_cov_9.0000_1	CD05348-bphB_A0A6F8PB85|unreviewed|Cis-2,3-dihydrobiphenyl-2,3-diol	33.333	153	85	5	17	155	106	255	4.37e-13	63.5
Bin3_k141_367409_length_4616_cov_8.0000_2	CD05348-bphB_A0A6F8PB85|unreviewed|Cis-2,3-dihydrobiphenyl-2,3-diol	32.558	258	152	8	2	240	1	255	3.67e-24	96.3
Bin3_k141_1216098_length_4428_cov_7.0000_1	CD05348-bphB_A0A6F8PB85|unreviewed|Cis-2,3-dihydrobiphenyl-2,3-diol	30.833	120	74	4	1	115	76	191	1.25e-07	48.5
Bin3_k141_229213_length_3859_cov_8.0000_2	CD05348-bphB_A0A6F8PB85|unreviewed|Cis-2,3-dihydrobiphenyl-2,3-diol	29.648	199	126	6	4	195	1	192	7.56e-15	71.6
Bin3_k141_1025531_length_7902_cov_9.0000_4	CD05348-bphB_A0A6F8PB85|unreviewed|Cis-2,3-dihydrobiphenyl-2,3-diol	28.159	277	158	8	1	258	1	255	9.65e-20	85.1
Bin3_k141_538880_length_6400_cov_10.0000_3	CD05348-bphB_A0A6F8PB85|unreviewed|Cis-2,3-dihydrobiphenyl-2,3-diol	27.572	243	135	13	10	233	9	229	2.93e-09	54.7
Bin3_k141_367409_length_4616_cov_8.0000_3	CD05348-bphB_A0A6F8PB85|unreviewed|Cis-2,3-dihydrobiphenyl-2,3-diol	27.225	191	130	4	7	190	9	197	2.33e-12	64.3
Bin3_k141_236116_length_6715_cov_8.0000_5	CD05348-bphB_A0A6F8PB85|unreviewed|Cis-2,3-dihydrobiphenyl-2,3-diol	26.515	264	166	7	3	248	2	255	6.71e-20	85.1
Bin3_k141_64500_length_4749_cov_6.0000_7	CD05348-bphB_A0A6F8PB85|unreviewed|Cis-2,3-dihydrobiphenyl-2,3-diol	26	200	128	6	4	194	1	189	8.7e-16	73.6
Bin3_k141_477149_length_3573_cov_8.0000_2	CD05348-bphB_A0A6F8PB85|unreviewed|Cis-2,3-dihydrobiphenyl-2,3-diol	25.843	178	117	6	1	168	3	175	3.88e-06	45.4
Bin3_k141_973128_length_6539_cov_8.0000_5	CD05348-bphB_A0A6F8PBD0|unreviewed|Cis-2,3-dihydrobiphenyl-2,3-diol	34.5	200	115	8	1	193	1	191	1.37e-22	92.4
Bin3_k141_405085_length_3398_cov_9.0000_1	CD05348-bphB_A0A6F8PBD0|unreviewed|Cis-2,3-dihydrobiphenyl-2,3-diol	33.987	153	84	5	17	155	106	255	1.65e-13	64.7
Bin3_k141_160726_length_4913_cov_9.0000_5	CD05348-bphB_A0A6F8PBD0|unreviewed|Cis-2,3-dihydrobiphenyl-2,3-diol	32.487	197	119	6	1	191	1	189	4.31e-20	85.9
Bin3_k141_367409_length_4616_cov_8.0000_2	CD05348-bphB_A0A6F8PBD0|unreviewed|Cis-2,3-dihydrobiphenyl-2,3-diol	31.783	258	154	8	2	240	1	255	5.72e-23	93.2
Bin3_k141_229213_length_3859_cov_8.0000_2	CD05348-bphB_A0A6F8PBD0|unreviewed|Cis-2,3-dihydrobiphenyl-2,3-diol	30.303	198	126	5	4	195	1	192	1.28e-15	73.6
Bin3_k141_1216098_length_4428_cov_7.0000_1	CD05348-bphB_A0A6F8PBD0|unreviewed|Cis-2,3-dihydrobiphenyl-2,3-diol	29.268	123	70	4	2	115	77	191	6.72e-07	46.6
Bin3_k141_64500_length_4749_cov_6.0000_7	CD05348-bphB_A0A6F8PBD0|unreviewed|Cis-2,3-dihydrobiphenyl-2,3-diol	28.796	191	124	5	9	194	6	189	4.76e-18	80.1
Bin3_k141_1025531_length_7902_cov_9.0000_4	CD05348-bphB_A0A6F8PBD0|unreviewed|Cis-2,3-dihydrobiphenyl-2,3-diol	28.309	272	164	7	1	258	1	255	1.58e-22	92.4
Bin3_k141_367409_length_4616_cov_8.0000_3	CD05348-bphB_A0A6F8PBD0|unreviewed|Cis-2,3-dihydrobiphenyl-2,3-diol	27.749	191	129	4	7	190	9	197	2.76e-13	67
Bin3_k141_236116_length_6715_cov_8.0000_5	CD05348-bphB_A0A6F8PBD0|unreviewed|Cis-2,3-dihydrobiphenyl-2,3-diol	27.027	259	171	6	3	248	2	255	2.02e-20	86.3
Bin3_k141_538880_length_6400_cov_10.0000_3	CD05348-bphB_A0A6F8PBD0|unreviewed|Cis-2,3-dihydrobiphenyl-2,3-diol	27.004	237	144	10	10	233	9	229	6.3e-11	59.7
Bin3_k141_477149_length_3573_cov_8.0000_2	CD05348-bphB_A0A6F8PBD0|unreviewed|Cis-2,3-dihydrobiphenyl-2,3-diol	26.136	176	119	4	1	168	3	175	1.8e-06	46.6
Bin3_k141_329353_length_5041_cov_7.0000_3	CD05348-bphB_A0A6F8PBD0|unreviewed|Cis-2,3-dihydrobiphenyl-2,3-diol	25.926	189	129	5	7	190	9	191	3.27e-07	48.9
Bin3_k141_645003_length_4966_cov_8.0000_3	CD05348-bphB_A0A6F8PBD0|unreviewed|Cis-2,3-dihydrobiphenyl-2,3-diol	25.434	173	119	4	5	172	8	175	1.14e-07	49.7
Bin3_k141_973128_length_6539_cov_8.0000_5	CD05348-bphB_A0A6F8PBR0|unreviewed|Cis-2,3-dihydrobiphenyl-2,3-diol	34.5	200	115	8	1	193	1	191	1.37e-22	92.4
Bin3_k141_405085_length_3398_cov_9.0000_1	CD05348-bphB_A0A6F8PBR0|unreviewed|Cis-2,3-dihydrobiphenyl-2,3-diol	33.987	153	84	5	17	155	106	255	1.65e-13	64.7
Bin3_k141_160726_length_4913_cov_9.0000_5	CD05348-bphB_A0A6F8PBR0|unreviewed|Cis-2,3-dihydrobiphenyl-2,3-diol	32.487	197	119	6	1	191	1	189	4.31e-20	85.9
Bin3_k141_367409_length_4616_cov_8.0000_2	CD05348-bphB_A0A6F8PBR0|unreviewed|Cis-2,3-dihydrobiphenyl-2,3-diol	31.783	258	154	8	2	240	1	255	5.72e-23	93.2
Bin3_k141_229213_length_3859_cov_8.0000_2	CD05348-bphB_A0A6F8PBR0|unreviewed|Cis-2,3-dihydrobiphenyl-2,3-diol	30.303	198	126	5	4	195	1	192	1.28e-15	73.6
Bin3_k141_1216098_length_4428_cov_7.0000_1	CD05348-bphB_A0A6F8PBR0|unreviewed|Cis-2,3-dihydrobiphenyl-2,3-diol	29.268	123	70	4	2	115	77	191	6.72e-07	46.6
Bin3_k141_64500_length_4749_cov_6.0000_7	CD05348-bphB_A0A6F8PBR0|unreviewed|Cis-2,3-dihydrobiphenyl-2,3-diol	28.796	191	124	5	9	194	6	189	4.76e-18	80.1
Bin3_k141_1025531_length_7902_cov_9.0000_4	CD05348-bphB_A0A6F8PBR0|unreviewed|Cis-2,3-dihydrobiphenyl-2,3-diol	28.309	272	164	7	1	258	1	255	1.58e-22	92.4
Bin3_k141_367409_length_4616_cov_8.0000_3	CD05348-bphB_A0A6F8PBR0|unreviewed|Cis-2,3-dihydrobiphenyl-2,3-diol	27.749	191	129	4	7	190	9	197	2.76e-13	67
Bin3_k141_236116_length_6715_cov_8.0000_5	CD05348-bphB_A0A6F8PBR0|unreviewed|Cis-2,3-dihydrobiphenyl-2,3-diol	27.027	259	171	6	3	248	2	255	2.02e-20	86.3
Bin3_k141_538880_length_6400_cov_10.0000_3	CD05348-bphB_A0A6F8PBR0|unreviewed|Cis-2,3-dihydrobiphenyl-2,3-diol	27.004	237	144	10	10	233	9	229	6.3e-11	59.7
Bin3_k141_477149_length_3573_cov_8.0000_2	CD05348-bphB_A0A6F8PBR0|unreviewed|Cis-2,3-dihydrobiphenyl-2,3-diol	26.136	176	119	4	1	168	3	175	1.8e-06	46.6
Bin3_k141_329353_length_5041_cov_7.0000_3	CD05348-bphB_A0A6F8PBR0|unreviewed|Cis-2,3-dihydrobiphenyl-2,3-diol	25.926	189	129	5	7	190	9	191	3.27e-07	48.9
Bin3_k141_645003_length_4966_cov_8.0000_3	CD05348-bphB_A0A6F8PBR0|unreviewed|Cis-2,3-dihydrobiphenyl-2,3-diol	25.434	173	119	4	5	172	8	175	1.14e-07	49.7
Bin3_k141_973128_length_6539_cov_8.0000_5	CD05348-bphB_A0A6F8PC52|unreviewed|Cis-2,3-dihydrobiphenyl-2,3-diol	34.673	199	118	5	1	194	1	192	5.97e-28	107
Bin3_k141_367409_length_4616_cov_8.0000_2	CD05348-bphB_A0A6F8PC52|unreviewed|Cis-2,3-dihydrobiphenyl-2,3-diol	33.074	257	150	8	3	240	2	255	6.82e-28	106
Bin3_k141_229213_length_3859_cov_8.0000_2	CD05348-bphB_A0A6F8PC52|unreviewed|Cis-2,3-dihydrobiphenyl-2,3-diol	31.651	218	134	7	4	213	1	211	5.12e-17	77.4
Bin3_k141_160726_length_4913_cov_9.0000_5	CD05348-bphB_A0A6F8PC52|unreviewed|Cis-2,3-dihydrobiphenyl-2,3-diol	31.086	267	156	8	1	253	1	253	1.14e-25	100
Bin3_k141_1216098_length_4428_cov_7.0000_1	CD05348-bphB_A0A6F8PC52|unreviewed|Cis-2,3-dihydrobiphenyl-2,3-diol	30.833	120	74	4	1	115	76	191	3.21e-08	50.4
Bin3_k141_367409_length_4616_cov_8.0000_3	CD05348-bphB_A0A6F8PC52|unreviewed|Cis-2,3-dihydrobiphenyl-2,3-diol	30.256	195	119	6	7	190	9	197	1.56e-12	64.7
Bin3_k141_236116_length_6715_cov_8.0000_5	CD05348-bphB_A0A6F8PC52|unreviewed|Cis-2,3-dihydrobiphenyl-2,3-diol	29.73	259	164	6	3	248	2	255	2.26e-23	94.4
Bin3_k141_645003_length_4966_cov_8.0000_3	CD05348-bphB_A0A6F8PC52|unreviewed|Cis-2,3-dihydrobiphenyl-2,3-diol	29.73	148	90	6	6	146	9	149	6.45e-10	56.2
Bin3_k141_405085_length_3398_cov_9.0000_1	CD05348-bphB_A0A6F8PC52|unreviewed|Cis-2,3-dihydrobiphenyl-2,3-diol	29.677	155	96	3	12	154	101	254	9.9e-12	60.1
Bin3_k141_1025531_length_7902_cov_9.0000_4	CD05348-bphB_A0A6F8PC52|unreviewed|Cis-2,3-dihydrobiphenyl-2,3-diol	29.412	272	161	10	1	258	1	255	1.98e-20	86.7
Bin3_k141_538880_length_6400_cov_10.0000_3	CD05348-bphB_A0A6F8PC52|unreviewed|Cis-2,3-dihydrobiphenyl-2,3-diol	26.842	190	123	7	9	190	8	189	4.91e-10	57
Bin3_k141_64500_length_4749_cov_6.0000_7	CD05348-bphB_A0A6F8PC52|unreviewed|Cis-2,3-dihydrobiphenyl-2,3-diol	26.296	270	164	12	6	252	3	260	1.14e-12	64.7
Bin3_k141_329353_length_5041_cov_7.0000_3	CD05348-bphB_A0A6F8PC52|unreviewed|Cis-2,3-dihydrobiphenyl-2,3-diol	26.02	196	132	5	1	190	3	191	3.67e-07	48.9
Bin3_k141_477149_length_3573_cov_8.0000_2	CD05348-bphB_A0A6F8PC52|unreviewed|Cis-2,3-dihydrobiphenyl-2,3-diol	25.843	178	117	6	1	168	3	175	5.64e-06	45.1
Bin3_k141_973128_length_6539_cov_8.0000_5	CD05348-bphB_A0A6F8PC84|unreviewed|Dihydrodiol	34.5	200	115	8	1	193	1	191	1.37e-22	92.4
Bin3_k141_405085_length_3398_cov_9.0000_1	CD05348-bphB_A0A6F8PC84|unreviewed|Dihydrodiol	33.987	153	84	5	17	155	106	255	1.65e-13	64.7
Bin3_k141_160726_length_4913_cov_9.0000_5	CD05348-bphB_A0A6F8PC84|unreviewed|Dihydrodiol	32.487	197	119	6	1	191	1	189	4.31e-20	85.9
Bin3_k141_367409_length_4616_cov_8.0000_2	CD05348-bphB_A0A6F8PC84|unreviewed|Dihydrodiol	31.783	258	154	8	2	240	1	255	5.72e-23	93.2
Bin3_k141_229213_length_3859_cov_8.0000_2	CD05348-bphB_A0A6F8PC84|unreviewed|Dihydrodiol	30.303	198	126	5	4	195	1	192	1.28e-15	73.6
Bin3_k141_1216098_length_4428_cov_7.0000_1	CD05348-bphB_A0A6F8PC84|unreviewed|Dihydrodiol	29.268	123	70	4	2	115	77	191	6.72e-07	46.6
Bin3_k141_64500_length_4749_cov_6.0000_7	CD05348-bphB_A0A6F8PC84|unreviewed|Dihydrodiol	28.796	191	124	5	9	194	6	189	4.76e-18	80.1
Bin3_k141_1025531_length_7902_cov_9.0000_4	CD05348-bphB_A0A6F8PC84|unreviewed|Dihydrodiol	28.309	272	164	7	1	258	1	255	1.58e-22	92.4
Bin3_k141_367409_length_4616_cov_8.0000_3	CD05348-bphB_A0A6F8PC84|unreviewed|Dihydrodiol	27.749	191	129	4	7	190	9	197	2.76e-13	67
Bin3_k141_236116_length_6715_cov_8.0000_5	CD05348-bphB_A0A6F8PC84|unreviewed|Dihydrodiol	27.027	259	171	6	3	248	2	255	2.02e-20	86.3
Bin3_k141_538880_length_6400_cov_10.0000_3	CD05348-bphB_A0A6F8PC84|unreviewed|Dihydrodiol	27.004	237	144	10	10	233	9	229	6.3e-11	59.7
Bin3_k141_477149_length_3573_cov_8.0000_2	CD05348-bphB_A0A6F8PC84|unreviewed|Dihydrodiol	26.136	176	119	4	1	168	3	175	1.8e-06	46.6
Bin3_k141_329353_length_5041_cov_7.0000_3	CD05348-bphB_A0A6F8PC84|unreviewed|Dihydrodiol	25.926	189	129	5	7	190	9	191	3.27e-07	48.9
Bin3_k141_645003_length_4966_cov_8.0000_3	CD05348-bphB_A0A6F8PC84|unreviewed|Dihydrodiol	25.434	173	119	4	5	172	8	175	1.14e-07	49.7
Bin3_k141_973128_length_6539_cov_8.0000_5	CD05348-bphB_A0A6F8PCP8|unreviewed|Cis-2,3-dihydrobiphenyl-2,3-diol	35.859	198	117	5	1	194	1	192	2.49e-29	110
Bin3_k141_367409_length_4616_cov_8.0000_2	CD05348-bphB_A0A6F8PCP8|unreviewed|Cis-2,3-dihydrobiphenyl-2,3-diol	34.241	257	147	8	3	240	2	255	1.27e-29	110
Bin3_k141_229213_length_3859_cov_8.0000_2	CD05348-bphB_A0A6F8PCP8|unreviewed|Cis-2,3-dihydrobiphenyl-2,3-diol	33.838	198	119	6	4	195	1	192	1.91e-18	81.6
Bin3_k141_1216098_length_4428_cov_7.0000_1	CD05348-bphB_A0A6F8PCP8|unreviewed|Cis-2,3-dihydrobiphenyl-2,3-diol	31.667	120	73	4	1	115	76	191	1.82e-08	51.2
Bin3_k141_160726_length_4913_cov_9.0000_5	CD05348-bphB_A0A6F8PCP8|unreviewed|Cis-2,3-dihydrobiphenyl-2,3-diol	31.086	267	156	8	1	253	1	253	5.12e-26	101
Bin3_k141_236116_length_6715_cov_8.0000_5	CD05348-bphB_A0A6F8PCP8|unreviewed|Cis-2,3-dihydrobiphenyl-2,3-diol	30.502	259	162	6	3	248	2	255	9.31e-24	95.5
Bin3_k141_367409_length_4616_cov_8.0000_3	CD05348-bphB_A0A6F8PCP8|unreviewed|Cis-2,3-dihydrobiphenyl-2,3-diol	30.052	193	122	5	7	190	9	197	5.33e-13	66.2
Bin3_k141_1025531_length_7902_cov_9.0000_4	CD05348-bphB_A0A6F8PCP8|unreviewed|Cis-2,3-dihydrobiphenyl-2,3-diol	29.412	272	161	10	1	258	1	255	2.8e-20	86.3
Bin3_k141_645003_length_4966_cov_8.0000_3	CD05348-bphB_A0A6F8PCP8|unreviewed|Cis-2,3-dihydrobiphenyl-2,3-diol	29.054	148	91	6	6	146	9	149	1.7e-09	55.1
Bin3_k141_405085_length_3398_cov_9.0000_1	CD05348-bphB_A0A6F8PCP8|unreviewed|Cis-2,3-dihydrobiphenyl-2,3-diol	29.032	155	97	3	12	154	101	254	3.31e-11	58.5
Bin3_k141_538880_length_6400_cov_10.0000_3	CD05348-bphB_A0A6F8PCP8|unreviewed|Cis-2,3-dihydrobiphenyl-2,3-diol	26.842	190	123	7	9	190	8	189	2.19e-10	58.2
Bin3_k141_64500_length_4749_cov_6.0000_7	CD05348-bphB_A0A6F8PCP8|unreviewed|Cis-2,3-dihydrobiphenyl-2,3-diol	26.394	269	163	12	6	251	3	259	1.35e-12	64.7
Bin3_k141_477149_length_3573_cov_8.0000_2	CD05348-bphB_A0A6F8PCP8|unreviewed|Cis-2,3-dihydrobiphenyl-2,3-diol	26.257	179	115	6	1	168	3	175	2.6e-06	46.2
Bin3_k141_329353_length_5041_cov_7.0000_3	CD05348-bphB_A0A6F8PCP8|unreviewed|Cis-2,3-dihydrobiphenyl-2,3-diol	25.654	191	129	5	6	190	8	191	1.17e-06	47.4
Bin3_k141_973128_length_6539_cov_8.0000_5	CD05348-bphB_A0A6F8PCT5|unreviewed|Cis-2,3-dihydrobiphenyl-2,3-diol	34.5	200	115	8	1	193	1	191	1.37e-22	92.4
Bin3_k141_405085_length_3398_cov_9.0000_1	CD05348-bphB_A0A6F8PCT5|unreviewed|Cis-2,3-dihydrobiphenyl-2,3-diol	33.987	153	84	5	17	155	106	255	1.65e-13	64.7
Bin3_k141_160726_length_4913_cov_9.0000_5	CD05348-bphB_A0A6F8PCT5|unreviewed|Cis-2,3-dihydrobiphenyl-2,3-diol	32.487	197	119	6	1	191	1	189	4.31e-20	85.9
Bin3_k141_367409_length_4616_cov_8.0000_2	CD05348-bphB_A0A6F8PCT5|unreviewed|Cis-2,3-dihydrobiphenyl-2,3-diol	31.783	258	154	8	2	240	1	255	5.72e-23	93.2
Bin3_k141_229213_length_3859_cov_8.0000_2	CD05348-bphB_A0A6F8PCT5|unreviewed|Cis-2,3-dihydrobiphenyl-2,3-diol	30.303	198	126	5	4	195	1	192	1.28e-15	73.6
Bin3_k141_1216098_length_4428_cov_7.0000_1	CD05348-bphB_A0A6F8PCT5|unreviewed|Cis-2,3-dihydrobiphenyl-2,3-diol	29.268	123	70	4	2	115	77	191	6.72e-07	46.6
Bin3_k141_64500_length_4749_cov_6.0000_7	CD05348-bphB_A0A6F8PCT5|unreviewed|Cis-2,3-dihydrobiphenyl-2,3-diol	28.796	191	124	5	9	194	6	189	4.76e-18	80.1
Bin3_k141_1025531_length_7902_cov_9.0000_4	CD05348-bphB_A0A6F8PCT5|unreviewed|Cis-2,3-dihydrobiphenyl-2,3-diol	28.309	272	164	7	1	258	1	255	1.58e-22	92.4
Bin3_k141_367409_length_4616_cov_8.0000_3	CD05348-bphB_A0A6F8PCT5|unreviewed|Cis-2,3-dihydrobiphenyl-2,3-diol	27.749	191	129	4	7	190	9	197	2.76e-13	67
Bin3_k141_236116_length_6715_cov_8.0000_5	CD05348-bphB_A0A6F8PCT5|unreviewed|Cis-2,3-dihydrobiphenyl-2,3-diol	27.027	259	171	6	3	248	2	255	2.02e-20	86.3
Bin3_k141_538880_length_6400_cov_10.0000_3	CD05348-bphB_A0A6F8PCT5|unreviewed|Cis-2,3-dihydrobiphenyl-2,3-diol	27.004	237	144	10	10	233	9	229	6.3e-11	59.7
Bin3_k141_477149_length_3573_cov_8.0000_2	CD05348-bphB_A0A6F8PCT5|unreviewed|Cis-2,3-dihydrobiphenyl-2,3-diol	26.136	176	119	4	1	168	3	175	1.8e-06	46.6
Bin3_k141_329353_length_5041_cov_7.0000_3	CD05348-bphB_A0A6F8PCT5|unreviewed|Cis-2,3-dihydrobiphenyl-2,3-diol	25.926	189	129	5	7	190	9	191	3.27e-07	48.9
Bin3_k141_645003_length_4966_cov_8.0000_3	CD05348-bphB_A0A6F8PCT5|unreviewed|Cis-2,3-dihydrobiphenyl-2,3-diol	25.434	173	119	4	5	172	8	175	1.14e-07	49.7
Bin3_k141_367409_length_4616_cov_8.0000_2	CD05348-bphB_A0A6G8BTQ2|unreviewed|3-(Cis-5,6-dihydroxycyclohexa-1,	30.811	185	117	4	4	180	5	186	1.24e-15	72.8
Bin3_k141_160726_length_4913_cov_9.0000_5	CD05348-bphB_A0A6G8BTQ2|unreviewed|3-(Cis-5,6-dihydroxycyclohexa-1,	29.798	198	123	5	3	193	5	193	1.08e-17	79
Bin3_k141_711236_length_5431_cov_8.0000_5	CD05348-bphB_A0A6G8BTQ2|unreviewed|3-(Cis-5,6-dihydroxycyclohexa-1,	29.412	204	112	9	1	191	67	251	3.42e-07	48.9
Bin3_k141_973128_length_6539_cov_8.0000_5	CD05348-bphB_A0A6G8BTQ2|unreviewed|3-(Cis-5,6-dihydroxycyclohexa-1,	29.259	270	151	10	3	252	5	254	5.03e-23	93.6
Bin3_k141_405085_length_3398_cov_9.0000_1	CD05348-bphB_A0A6G8BTQ2|unreviewed|3-(Cis-5,6-dihydroxycyclohexa-1,	28.148	135	85	2	17	140	108	241	3.67e-09	52.8
Bin3_k141_229213_length_3859_cov_8.0000_2	CD05348-bphB_A0A6G8BTQ2|unreviewed|3-(Cis-5,6-dihydroxycyclohexa-1,	27.835	194	126	6	9	195	8	194	2.38e-11	61.2
Bin3_k141_645003_length_4966_cov_8.0000_3	CD05348-bphB_A0A6G8BTQ2|unreviewed|3-(Cis-5,6-dihydroxycyclohexa-1,	27.32	194	114	8	4	184	9	188	7.9e-09	53.1
Bin3_k141_1025531_length_7902_cov_9.0000_4	CD05348-bphB_A0A6G8BTQ2|unreviewed|3-(Cis-5,6-dihydroxycyclohexa-1,	26.74	273	163	11	3	258	5	257	1.48e-15	73.2
Bin3_k141_367409_length_4616_cov_8.0000_3	CD05348-bphB_A0A6G8BTQ2|unreviewed|3-(Cis-5,6-dihydroxycyclohexa-1,	25	208	143	5	1	199	5	208	2.86e-10	58.2
Bin3_k141_64500_length_4749_cov_6.0000_7	CD05348-bphB_A0A6G8BTQ2|unreviewed|3-(Cis-5,6-dihydroxycyclohexa-1,	22.167	203	144	7	6	203	5	198	2.6e-07	49.3
Bin3_k141_367409_length_4616_cov_8.0000_2	CD05348-bphB_A0A6G8CXT0|unreviewed|3-(Cis-5,6-dihydroxycyclohexa-1,	34.043	188	107	6	4	180	5	186	1.01e-16	75.9
Bin3_k141_973128_length_6539_cov_8.0000_5	CD05348-bphB_A0A6G8CXT0|unreviewed|3-(Cis-5,6-dihydroxycyclohexa-1,	31.98	197	122	5	3	194	5	194	1.97e-20	86.7
Bin3_k141_160726_length_4913_cov_9.0000_5	CD05348-bphB_A0A6G8CXT0|unreviewed|3-(Cis-5,6-dihydroxycyclohexa-1,	30.964	197	124	5	3	194	5	194	1.86e-17	78.6
Bin3_k141_229213_length_3859_cov_8.0000_2	CD05348-bphB_A0A6G8CXT0|unreviewed|3-(Cis-5,6-dihydroxycyclohexa-1,	30.332	211	127	8	8	211	7	204	1.96e-12	64.3
Bin3_k141_405085_length_3398_cov_9.0000_1	CD05348-bphB_A0A6G8CXT0|unreviewed|3-(Cis-5,6-dihydroxycyclohexa-1,	29.927	137	80	4	17	140	108	241	3.82e-09	52.8
Bin3_k141_645003_length_4966_cov_8.0000_3	CD05348-bphB_A0A6G8CXT0|unreviewed|3-(Cis-5,6-dihydroxycyclohexa-1,	29.897	194	109	8	4	184	9	188	8.35e-08	50.1
Bin3_k141_477149_length_3573_cov_8.0000_2	CD05348-bphB_A0A6G8CXT0|unreviewed|3-(Cis-5,6-dihydroxycyclohexa-1,	27.363	201	136	7	1	192	5	204	9.42e-10	56.2
Bin3_k141_367409_length_4616_cov_8.0000_3	CD05348-bphB_A0A6G8CXT0|unreviewed|3-(Cis-5,6-dihydroxycyclohexa-1,	25.248	202	138	5	7	199	11	208	1.85e-07	49.7
Bin3_k141_329353_length_5041_cov_7.0000_3	CD05348-bphB_A0A6G8CXT0|unreviewed|3-(Cis-5,6-dihydroxycyclohexa-1,	24.67	227	147	6	7	215	11	231	2.88e-06	46.2
Bin3_k141_64500_length_4749_cov_6.0000_7	CD05348-bphB_A0A6G8CXT0|unreviewed|3-(Cis-5,6-dihydroxycyclohexa-1,	22.624	221	135	8	6	210	5	205	8.27e-07	47.8
Bin3_k141_229213_length_3859_cov_8.0000_2	CD05348-bphB_A0A6G9RHE5|unreviewed|3-(Cis-5,6-dihydroxycyclohexa-1,	34.545	165	83	7	56	209	51	201	7.27e-10	57
Bin3_k141_236116_length_6715_cov_8.0000_5	CD05348-bphB_A0A6G9RHE5|unreviewed|3-(Cis-5,6-dihydroxycyclohexa-1,	29.474	190	119	4	55	231	51	238	2e-17	78.2
Bin3_k141_1216098_length_4428_cov_7.0000_1	CD05348-bphB_A0A6G9RHE5|unreviewed|3-(Cis-5,6-dihydroxycyclohexa-1,	27.869	122	73	5	2	115	78	192	5.42e-06	43.9
Bin3_k141_64500_length_4749_cov_6.0000_7	CD05348-bphB_A0A6G9RHE5|unreviewed|3-(Cis-5,6-dihydroxycyclohexa-1,	24.138	203	140	7	6	203	4	197	1.19e-06	47
Bin3_k141_236116_length_6715_cov_8.0000_5	CD05348-bphB_A0A6I5AGZ7|unreviewed|3-(Cis-5,6-dihydroxycyclohexa-1,	28.689	244	155	5	1	231	1	238	6.77e-19	82
Bin3_k141_1025531_length_7902_cov_9.0000_4	CD05348-bphB_A0A6L9JTC4|unreviewed|3-phenylpropionate-dihydrodiol/cinnamic	31.22	205	120	6	70	258	57	256	2.93e-15	72.4
Bin3_k141_64500_length_4749_cov_6.0000_7	CD05348-bphB_A0A6L9JTC4|unreviewed|3-phenylpropionate-dihydrodiol/cinnamic	27.128	188	127	4	6	189	4	185	9.23e-07	47.4
Bin3_k141_229213_length_3859_cov_8.0000_2	CD05348-bphB_A0A6N6JZ03|unreviewed|3-(Cis-5,6-dihydroxycyclohexa-1,	35.625	160	88	6	56	209	51	201	4.76e-10	57.4
Bin3_k141_236116_length_6715_cov_8.0000_5	CD05348-bphB_A0A6N6JZ03|unreviewed|3-(Cis-5,6-dihydroxycyclohexa-1,	31.746	189	116	4	55	231	51	238	6.18e-18	79.3
Bin3_k141_64500_length_4749_cov_6.0000_7	CD05348-bphB_A0A6N6JZ03|unreviewed|3-(Cis-5,6-dihydroxycyclohexa-1,	25.123	203	138	7	6	203	4	197	9.29e-07	47.4
Bin3_k141_645003_length_4966_cov_8.0000_3	CD05348-bphB_A0A6N6JZ03|unreviewed|3-(Cis-5,6-dihydroxycyclohexa-1,	24.419	172	115	6	20	184	24	187	9.76e-06	43.9
Bin3_k141_367409_length_4616_cov_8.0000_2	CD05348-bphB_A0A6N6VF93|unreviewed|3-(Cis-5,6-dihydroxycyclohexa-1,	34.298	242	136	7	1	223	1	238	9.49e-25	97.8
Bin3_k141_236116_length_6715_cov_8.0000_5	CD05348-bphB_A0A6N6VF93|unreviewed|3-(Cis-5,6-dihydroxycyclohexa-1,	31.837	245	146	7	1	231	1	238	2.82e-25	99.4
Bin3_k141_973128_length_6539_cov_8.0000_5	CD05348-bphB_A0A6N6VF93|unreviewed|3-(Cis-5,6-dihydroxycyclohexa-1,	30.279	251	146	8	2	238	3	238	1.33e-25	100
Bin3_k141_160726_length_4913_cov_9.0000_5	CD05348-bphB_A0A6N6VF93|unreviewed|3-(Cis-5,6-dihydroxycyclohexa-1,	29.339	242	158	6	3	238	4	238	2.17e-22	92
Bin3_k141_405085_length_3398_cov_9.0000_1	CD05348-bphB_A0A6N6VF93|unreviewed|3-(Cis-5,6-dihydroxycyclohexa-1,	29.032	155	89	6	2	138	87	238	4.87e-09	52.4
Bin3_k141_1025531_length_7902_cov_9.0000_4	CD05348-bphB_A0A6N6VF93|unreviewed|3-(Cis-5,6-dihydroxycyclohexa-1,	28.826	281	151	11	2	263	3	253	9.18e-19	82
Bin3_k141_367409_length_4616_cov_8.0000_3	CD05348-bphB_A0A6N6VF93|unreviewed|3-(Cis-5,6-dihydroxycyclohexa-1,	28.788	198	132	4	7	197	10	205	5.75e-13	66.2
Bin3_k141_329353_length_5041_cov_7.0000_3	CD05348-bphB_A0A6N6VF93|unreviewed|3-(Cis-5,6-dihydroxycyclohexa-1,	27.895	190	126	5	6	190	9	192	1.44e-09	55.8
Bin3_k141_229213_length_3859_cov_8.0000_2	CD05348-bphB_A0A6N6VF93|unreviewed|3-(Cis-5,6-dihydroxycyclohexa-1,	27.895	190	125	4	12	195	10	193	1.69e-10	58.9
Bin3_k141_645003_length_4966_cov_8.0000_3	CD05348-bphB_A0A6N6VF93|unreviewed|3-(Cis-5,6-dihydroxycyclohexa-1,	26.776	183	122	5	6	180	10	188	6.8e-08	50.4
Bin3_k141_477149_length_3573_cov_8.0000_2	CD05348-bphB_A0A6N6VF93|unreviewed|3-(Cis-5,6-dihydroxycyclohexa-1,	26.554	177	119	5	1	169	4	177	8.82e-09	53.5
Bin3_k141_64500_length_4749_cov_6.0000_7	CD05348-bphB_A0A6N6VF93|unreviewed|3-(Cis-5,6-dihydroxycyclohexa-1,	25.128	195	126	6	9	194	7	190	7.29e-12	62.4
Bin3_k141_160726_length_4913_cov_9.0000_5	CD05348-bphB_A0A6P1ICQ9|unreviewed|2,3-dihydroxy-2,3-dihydro-phenylpropionate	33.838	198	111	7	3	191	4	190	2.63e-21	89
Bin3_k141_973128_length_6539_cov_8.0000_5	CD05348-bphB_A0A6P1ICQ9|unreviewed|2,3-dihydroxy-2,3-dihydro-phenylpropionate	33.166	199	115	7	3	193	4	192	9.98e-22	90.1
Bin3_k141_405085_length_3398_cov_9.0000_1	CD05348-bphB_A0A6P1ICQ9|unreviewed|2,3-dihydroxy-2,3-dihydro-phenylpropionate	31.757	148	88	3	19	154	109	255	1.55e-12	62
Bin3_k141_236116_length_6715_cov_8.0000_5	CD05348-bphB_A0A6P1ICQ9|unreviewed|2,3-dihydroxy-2,3-dihydro-phenylpropionate	31.034	261	162	7	1	248	1	256	2e-23	94.4
Bin3_k141_367409_length_4616_cov_8.0000_2	CD05348-bphB_A0A6P1ICQ9|unreviewed|2,3-dihydroxy-2,3-dihydro-phenylpropionate	29.845	258	163	8	1	241	1	257	3.22e-19	82.8
Bin3_k141_1025531_length_7902_cov_9.0000_4	CD05348-bphB_A0A6P1ICQ9|unreviewed|2,3-dihydroxy-2,3-dihydro-phenylpropionate	28.364	275	156	10	3	258	4	256	3.02e-17	77.8
Bin3_k141_229213_length_3859_cov_8.0000_2	CD05348-bphB_A0A6P1ICQ9|unreviewed|2,3-dihydroxy-2,3-dihydro-phenylpropionate	27.67	206	129	7	12	209	10	203	3.53e-12	63.9
Bin3_k141_645003_length_4966_cov_8.0000_3	CD05348-bphB_A0A6P1ICQ9|unreviewed|2,3-dihydroxy-2,3-dihydro-phenylpropionate	27.586	145	95	4	6	145	10	149	1.34e-06	46.6
Bin3_k141_711236_length_5431_cov_8.0000_5	CD05348-bphB_A0A6P1ICQ9|unreviewed|2,3-dihydroxy-2,3-dihydro-phenylpropionate	27.219	169	111	5	1	163	65	227	9.86e-08	50.4
Bin3_k141_367409_length_4616_cov_8.0000_3	CD05348-bphB_A0A6P1ICQ9|unreviewed|2,3-dihydroxy-2,3-dihydro-phenylpropionate	24.599	187	128	6	7	184	10	192	4.71e-07	48.5
Bin3_k141_329353_length_5041_cov_7.0000_3	CD05348-bphB_A0A6P1ICQ9|unreviewed|2,3-dihydroxy-2,3-dihydro-phenylpropionate	23.438	192	136	4	4	190	7	192	3.52e-06	45.8
Bin3_k141_160726_length_4913_cov_9.0000_5	CD05348-bphB_A0A7C9J347|unreviewed|3-(Cis-5,6-dihydroxycyclohexa-1,	32.472	271	149	10	4	257	3	256	4.13e-17	77.4
Bin3_k141_973128_length_6539_cov_8.0000_5	CD05348-bphB_A0A7C9J347|unreviewed|3-(Cis-5,6-dihydroxycyclohexa-1,	31.461	267	157	10	4	257	3	256	7.69e-17	76.6
Bin3_k141_405085_length_3398_cov_9.0000_1	CD05348-bphB_A0A7C9J347|unreviewed|3-(Cis-5,6-dihydroxycyclohexa-1,	30.464	151	91	3	19	156	106	255	5.93e-10	54.7
Bin3_k141_229213_length_3859_cov_8.0000_2	CD05348-bphB_A0A7C9J347|unreviewed|3-(Cis-5,6-dihydroxycyclohexa-1,	30.233	172	114	3	7	175	3	171	3.93e-11	60.5
Bin3_k141_1025531_length_7902_cov_9.0000_4	CD05348-bphB_A0A7C9J347|unreviewed|3-(Cis-5,6-dihydroxycyclohexa-1,	30.052	193	116	6	81	258	66	254	8.94e-14	68.2
Bin3_k141_236116_length_6715_cov_8.0000_5	CD05348-bphB_A0A7C9J347|unreviewed|3-(Cis-5,6-dihydroxycyclohexa-1,	29.457	258	158	8	7	248	5	254	7.58e-20	84.3
Bin3_k141_367409_length_4616_cov_8.0000_2	CD05348-bphB_A0A7C9J347|unreviewed|3-(Cis-5,6-dihydroxycyclohexa-1,	28.405	257	160	9	5	241	3	255	7.23e-13	65.1
Bin3_k141_367409_length_4616_cov_8.0000_3	CD05348-bphB_A0A7C9J347|unreviewed|3-(Cis-5,6-dihydroxycyclohexa-1,	27.941	204	137	6	3	199	4	204	3.04e-10	58.2
Bin3_k141_538880_length_6400_cov_10.0000_3	CD05348-bphB_A0A7C9J347|unreviewed|3-(Cis-5,6-dihydroxycyclohexa-1,	25.63	238	151	10	11	234	9	234	7.94e-06	44.7
Bin3_k141_64500_length_4749_cov_6.0000_7	CD05348-bphB_A0A7C9J347|unreviewed|3-(Cis-5,6-dihydroxycyclohexa-1,	24.632	272	161	9	7	251	3	257	1.27e-10	58.9
Bin3_k141_973128_length_6539_cov_8.0000_5	CD05348-bphB_A0A7C9MVP4|unreviewed|Cis-2,3-dihydrobiphenyl-2,3-diol	35.323	201	114	8	1	194	1	192	1.53e-24	97.8
Bin3_k141_367409_length_4616_cov_8.0000_2	CD05348-bphB_A0A7C9MVP4|unreviewed|Cis-2,3-dihydrobiphenyl-2,3-diol	33.721	258	149	8	2	240	1	255	2.52e-27	104
Bin3_k141_1216098_length_4428_cov_7.0000_1	CD05348-bphB_A0A7C9MVP4|unreviewed|Cis-2,3-dihydrobiphenyl-2,3-diol	31.933	119	72	4	2	115	77	191	1.44e-08	51.2
Bin3_k141_160726_length_4913_cov_9.0000_5	CD05348-bphB_A0A7C9MVP4|unreviewed|Cis-2,3-dihydrobiphenyl-2,3-diol	31.905	210	129	6	1	204	1	202	2.37e-21	89.4
Bin3_k141_229213_length_3859_cov_8.0000_2	CD05348-bphB_A0A7C9MVP4|unreviewed|Cis-2,3-dihydrobiphenyl-2,3-diol	31.818	198	123	6	4	195	1	192	2.05e-17	78.6
Bin3_k141_405085_length_3398_cov_9.0000_1	CD05348-bphB_A0A7C9MVP4|unreviewed|Cis-2,3-dihydrobiphenyl-2,3-diol	31.013	158	92	5	12	155	101	255	2.04e-11	58.9
Bin3_k141_1025531_length_7902_cov_9.0000_4	CD05348-bphB_A0A7C9MVP4|unreviewed|Cis-2,3-dihydrobiphenyl-2,3-diol	30.147	272	159	10	1	258	1	255	1.27e-21	90.1
Bin3_k141_236116_length_6715_cov_8.0000_5	CD05348-bphB_A0A7C9MVP4|unreviewed|Cis-2,3-dihydrobiphenyl-2,3-diol	28.571	259	167	7	3	248	2	255	1.09e-20	87
Bin3_k141_367409_length_4616_cov_8.0000_3	CD05348-bphB_A0A7C9MVP4|unreviewed|Cis-2,3-dihydrobiphenyl-2,3-diol	28.5	200	130	5	7	197	9	204	1.53e-13	67.8
Bin3_k141_64500_length_4749_cov_6.0000_7	CD05348-bphB_A0A7C9MVP4|unreviewed|Cis-2,3-dihydrobiphenyl-2,3-diol	26.199	271	167	10	4	252	1	260	7.48e-20	84.7
Bin3_k141_538880_length_6400_cov_10.0000_3	CD05348-bphB_A0A7C9MVP4|unreviewed|Cis-2,3-dihydrobiphenyl-2,3-diol	25.941	239	144	9	10	233	9	229	9.28e-10	56.2
Bin3_k141_477149_length_3573_cov_8.0000_2	CD05348-bphB_A0A7C9MVP4|unreviewed|Cis-2,3-dihydrobiphenyl-2,3-diol	25.862	174	122	3	1	168	3	175	1.21e-06	47
Bin3_k141_329353_length_5041_cov_7.0000_3	CD05348-bphB_A0A7C9MVP4|unreviewed|Cis-2,3-dihydrobiphenyl-2,3-diol	24.868	189	131	5	7	190	9	191	1.13e-06	47.4
Bin3_k141_160726_length_4913_cov_9.0000_5	CD05348-bphB_A0A7D5W4B1|unreviewed|3-(Cis-5,6-dihydroxycyclohexa-1,	31.579	266	154	9	6	257	5	256	3.05e-23	94
Bin3_k141_973128_length_6539_cov_8.0000_5	CD05348-bphB_A0A7D5W4B1|unreviewed|3-(Cis-5,6-dihydroxycyclohexa-1,	30.189	265	159	10	6	257	5	256	5.81e-20	85.1
Bin3_k141_229213_length_3859_cov_8.0000_2	CD05348-bphB_A0A7D5W4B1|unreviewed|3-(Cis-5,6-dihydroxycyclohexa-1,	30.052	193	124	4	7	194	3	189	6.33e-15	71.2
Bin3_k141_367409_length_4616_cov_8.0000_2	CD05348-bphB_A0A7D5W4B1|unreviewed|3-(Cis-5,6-dihydroxycyclohexa-1,	30.04	253	157	7	7	241	5	255	1.54e-18	80.9
Bin3_k141_405085_length_3398_cov_9.0000_1	CD05348-bphB_A0A7D5W4B1|unreviewed|3-(Cis-5,6-dihydroxycyclohexa-1,	29.714	175	99	7	2	156	85	255	3.28e-10	55.5
Bin3_k141_1025531_length_7902_cov_9.0000_4	CD05348-bphB_A0A7D5W4B1|unreviewed|3-(Cis-5,6-dihydroxycyclohexa-1,	29.016	193	118	7	81	258	66	254	7.06e-16	73.9
Bin3_k141_236116_length_6715_cov_8.0000_5	CD05348-bphB_A0A7D5W4B1|unreviewed|3-(Cis-5,6-dihydroxycyclohexa-1,	28.958	259	158	8	7	248	5	254	9.55e-22	89.7
Bin3_k141_367409_length_4616_cov_8.0000_3	CD05348-bphB_A0A7D5W4B1|unreviewed|3-(Cis-5,6-dihydroxycyclohexa-1,	28.019	207	133	8	3	199	4	204	3.15e-13	66.6
Bin3_k141_64500_length_4749_cov_6.0000_7	CD05348-bphB_A0A7D5W4B1|unreviewed|3-(Cis-5,6-dihydroxycyclohexa-1,	27.881	269	156	11	7	251	3	257	2.06e-13	66.6
Bin3_k141_229213_length_3859_cov_8.0000_2	CD05348-bphB_A0A7W3CZC7|unreviewed|3-(Cis-5,6-dihydroxycyclohexa-1,	34.161	161	89	7	56	209	51	201	6.25e-10	57
Bin3_k141_229213_length_3859_cov_8.0000_2	CD05348-bphB_A0A7W3D8C2|unreviewed|3-(Cis-5,6-dihydroxycyclohexa-1,	34.783	161	88	7	56	209	51	201	5.85e-10	57.4
Bin3_k141_367409_length_4616_cov_8.0000_3	CD05348-bphB_A0A7W3D8C2|unreviewed|3-(Cis-5,6-dihydroxycyclohexa-1,	28.481	158	102	5	47	197	52	205	1.62e-07	50.1
Bin3_k141_645003_length_4966_cov_8.0000_3	CD05348-bphB_A0A7W3D8C2|unreviewed|3-(Cis-5,6-dihydroxycyclohexa-1,	26.316	171	111	6	21	184	25	187	2.37e-06	45.8
Bin3_k141_229213_length_3859_cov_8.0000_2	CD05348-bphB_A0A7W3E5Y1|unreviewed|3-(Cis-5,6-dihydroxycyclohexa-1,	34.161	161	89	7	56	209	51	201	7.62e-10	57
Bin3_k141_405085_length_3398_cov_9.0000_1	CD05348-bphB_A0A7W8P4Q7|unreviewed|3-(Cis-5,6-dihydroxycyclohexa-1,	33.333	90	55	3	19	106	117	203	3.45e-08	50.1
Bin3_k141_645003_length_4966_cov_8.0000_3	CD05348-bphB_A0A7W8P4Q7|unreviewed|3-(Cis-5,6-dihydroxycyclohexa-1,	29.381	194	107	10	21	201	33	209	3.55e-07	48.1
Bin3_k141_64500_length_4749_cov_6.0000_7	CD05348-bphB_A0A7W8P4Q7|unreviewed|3-(Cis-5,6-dihydroxycyclohexa-1,	24.762	210	144	7	6	210	12	212	6.77e-08	50.8
Bin3_k141_236116_length_6715_cov_8.0000_5	CD05348-bphB_A0A7X1BRJ7|unreviewed|3-(Cis-5,6-dihydroxycyclohexa-1,	28.689	244	155	5	1	231	1	238	6.77e-19	82
Bin3_k141_405085_length_3398_cov_9.0000_1	CD05348-bphB_A0A7Y6K5X9|unreviewed|3-(Cis-5,6-dihydroxycyclohexa-1,	33.333	90	55	3	19	106	117	203	3.55e-08	49.7
Bin3_k141_645003_length_4966_cov_8.0000_3	CD05348-bphB_A0A7Y6K5X9|unreviewed|3-(Cis-5,6-dihydroxycyclohexa-1,	28.866	194	108	10	21	201	33	209	2.39e-06	45.8
Bin3_k141_64500_length_4749_cov_6.0000_7	CD05348-bphB_A0A7Y6K5X9|unreviewed|3-(Cis-5,6-dihydroxycyclohexa-1,	24.762	210	144	7	6	210	12	212	4.02e-08	51.6
Bin3_k141_973128_length_6539_cov_8.0000_5	CD05348-bphB_A0A7Y8KX70|unreviewed|Cis-2,3-dihydrobiphenyl-2,3-diol	34.5	200	115	8	1	193	1	191	9.72e-24	95.5
Bin3_k141_367409_length_4616_cov_8.0000_2	CD05348-bphB_A0A7Y8KX70|unreviewed|Cis-2,3-dihydrobiphenyl-2,3-diol	33.205	259	149	8	2	240	1	255	9.25e-26	100
Bin3_k141_1216098_length_4428_cov_7.0000_1	CD05348-bphB_A0A7Y8KX70|unreviewed|Cis-2,3-dihydrobiphenyl-2,3-diol	31.933	119	72	4	2	115	77	191	7.47e-07	46.2
Bin3_k141_405085_length_3398_cov_9.0000_1	CD05348-bphB_A0A7Y8KX70|unreviewed|Cis-2,3-dihydrobiphenyl-2,3-diol	31.847	157	90	5	12	154	101	254	6.31e-12	60.5
Bin3_k141_229213_length_3859_cov_8.0000_2	CD05348-bphB_A0A7Y8KX70|unreviewed|Cis-2,3-dihydrobiphenyl-2,3-diol	30.374	214	136	6	4	210	1	208	1.02e-17	79.7
Bin3_k141_160726_length_4913_cov_9.0000_5	CD05348-bphB_A0A7Y8KX70|unreviewed|Cis-2,3-dihydrobiphenyl-2,3-diol	28.731	268	161	9	1	253	1	253	1.87e-20	86.7
Bin3_k141_1025531_length_7902_cov_9.0000_4	CD05348-bphB_A0A7Y8KX70|unreviewed|Cis-2,3-dihydrobiphenyl-2,3-diol	27.437	277	160	8	1	258	1	255	6.93e-21	88.2
Bin3_k141_236116_length_6715_cov_8.0000_5	CD05348-bphB_A0A7Y8KX70|unreviewed|Cis-2,3-dihydrobiphenyl-2,3-diol	27.308	260	169	6	3	248	2	255	4.04e-20	85.5
Bin3_k141_367409_length_4616_cov_8.0000_3	CD05348-bphB_A0A7Y8KX70|unreviewed|Cis-2,3-dihydrobiphenyl-2,3-diol	27.273	198	135	4	7	197	9	204	7.1e-13	65.9
Bin3_k141_64500_length_4749_cov_6.0000_7	CD05348-bphB_A0A7Y8KX70|unreviewed|Cis-2,3-dihydrobiphenyl-2,3-diol	26.5	200	133	6	4	198	1	191	5.71e-17	77
Bin3_k141_538880_length_6400_cov_10.0000_3	CD05348-bphB_A0A7Y8KX70|unreviewed|Cis-2,3-dihydrobiphenyl-2,3-diol	25.316	237	148	10	10	233	9	229	6.86e-09	53.5
Bin3_k141_477149_length_3573_cov_8.0000_2	CD05348-bphB_A0A7Y8KX70|unreviewed|Cis-2,3-dihydrobiphenyl-2,3-diol	25.287	174	123	3	1	168	3	175	2.22e-07	49.3
Bin3_k141_329353_length_5041_cov_7.0000_3	CD05348-bphB_A0A7Y8KX70|unreviewed|Cis-2,3-dihydrobiphenyl-2,3-diol	24.339	189	132	5	7	190	9	191	2.6e-07	49.3
Bin3_k141_973128_length_6539_cov_8.0000_5	CD05348-bphB_A0A840CPM9|unreviewed|Cis-2,3-dihydrobiphenyl-2,3-diol	33.503	197	113	6	1	189	1	187	4.06e-23	94
Bin3_k141_367409_length_4616_cov_8.0000_2	CD05348-bphB_A0A840CPM9|unreviewed|Cis-2,3-dihydrobiphenyl-2,3-diol	33.203	256	152	6	3	240	2	256	2.13e-26	102
Bin3_k141_160726_length_4913_cov_9.0000_5	CD05348-bphB_A0A840CPM9|unreviewed|Cis-2,3-dihydrobiphenyl-2,3-diol	32.018	228	131	9	1	220	1	212	1.82e-20	86.7
Bin3_k141_236116_length_6715_cov_8.0000_5	CD05348-bphB_A0A840CPM9|unreviewed|Cis-2,3-dihydrobiphenyl-2,3-diol	30.534	262	159	8	3	248	2	256	5.96e-24	95.9
Bin3_k141_1025531_length_7902_cov_9.0000_4	CD05348-bphB_A0A840CPM9|unreviewed|Cis-2,3-dihydrobiphenyl-2,3-diol	29.818	275	157	9	1	258	1	256	6.64e-17	77
Bin3_k141_405085_length_3398_cov_9.0000_1	CD05348-bphB_A0A840CPM9|unreviewed|Cis-2,3-dihydrobiphenyl-2,3-diol	28.07	171	104	6	2	154	86	255	7.23e-10	54.7
Bin3_k141_329353_length_5041_cov_7.0000_3	CD05348-bphB_A0A840CPM9|unreviewed|Cis-2,3-dihydrobiphenyl-2,3-diol	27.568	185	121	7	6	184	8	185	5.34e-07	48.5
Bin3_k141_645003_length_4966_cov_8.0000_3	CD05348-bphB_A0A840CPM9|unreviewed|Cis-2,3-dihydrobiphenyl-2,3-diol	26.897	145	96	4	6	145	9	148	2.86e-08	51.6
Bin3_k141_477149_length_3573_cov_8.0000_2	CD05348-bphB_A0A840CPM9|unreviewed|Cis-2,3-dihydrobiphenyl-2,3-diol	25.287	174	123	4	1	168	3	175	1.28e-07	50.1
Bin3_k141_229213_length_3859_cov_8.0000_2	CD05348-bphB_A0A840CPM9|unreviewed|Cis-2,3-dihydrobiphenyl-2,3-diol	25.14	179	121	5	4	175	1	173	2.06e-10	58.5
Bin3_k141_367409_length_4616_cov_8.0000_3	CD05348-bphB_A0A840CPM9|unreviewed|Cis-2,3-dihydrobiphenyl-2,3-diol	25	212	139	8	1	199	3	207	8.02e-09	53.9
Bin3_k141_64500_length_4749_cov_6.0000_7	CD05348-bphB_A0A840CPM9|unreviewed|Cis-2,3-dihydrobiphenyl-2,3-diol	23.445	209	147	7	4	207	1	201	2.45e-09	55.1
Bin3_k141_367409_length_4616_cov_8.0000_2	CD05348-bphB_A0A847J877|unreviewed|3-(Cis-5,6-dihydroxycyclohexa-1,	32.258	186	119	4	1	180	1	185	2.62e-15	72
Bin3_k141_405085_length_3398_cov_9.0000_1	CD05348-bphB_A0A847J877|unreviewed|3-(Cis-5,6-dihydroxycyclohexa-1,	31.868	91	61	1	17	107	107	196	5e-08	49.3
Bin3_k141_645003_length_4966_cov_8.0000_3	CD05348-bphB_A0A847J877|unreviewed|3-(Cis-5,6-dihydroxycyclohexa-1,	29.932	147	93	4	4	145	8	149	9.76e-08	50.1
Bin3_k141_236116_length_6715_cov_8.0000_5	CD05348-bphB_A0A847J877|unreviewed|3-(Cis-5,6-dihydroxycyclohexa-1,	29.134	254	158	8	1	239	1	247	2.79e-20	85.9
Bin3_k141_973128_length_6539_cov_8.0000_5	CD05348-bphB_A0A847J877|unreviewed|3-(Cis-5,6-dihydroxycyclohexa-1,	28.141	199	131	5	1	194	2	193	2.13e-20	86.7
Bin3_k141_160726_length_4913_cov_9.0000_5	CD05348-bphB_A0A847J877|unreviewed|3-(Cis-5,6-dihydroxycyclohexa-1,	26.866	201	131	5	1	194	2	193	2.36e-17	78.2
Bin3_k141_1025531_length_7902_cov_9.0000_4	CD05348-bphB_A0A847J877|unreviewed|3-(Cis-5,6-dihydroxycyclohexa-1,	26.523	279	160	10	1	258	2	256	2.09e-16	75.5
Bin3_k141_64500_length_4749_cov_6.0000_7	CD05348-bphB_A0A847J877|unreviewed|3-(Cis-5,6-dihydroxycyclohexa-1,	22.628	274	169	12	6	252	4	261	2.94e-07	48.9
Bin3_k141_405085_length_3398_cov_9.0000_1	CD05348-bphB_A0A848G446|unreviewed|Cis-2,3-dihydrobiphenyl-2,3-diol	34.395	157	86	6	12	154	101	254	6.14e-15	68.9
Bin3_k141_973128_length_6539_cov_8.0000_5	CD05348-bphB_A0A848G446|unreviewed|Cis-2,3-dihydrobiphenyl-2,3-diol	32.995	197	122	5	1	193	1	191	2.77e-23	94.4
Bin3_k141_229213_length_3859_cov_8.0000_2	CD05348-bphB_A0A848G446|unreviewed|Cis-2,3-dihydrobiphenyl-2,3-diol	31.222	221	126	10	4	214	1	205	3.26e-15	72.4
Bin3_k141_367409_length_4616_cov_8.0000_2	CD05348-bphB_A0A848G446|unreviewed|Cis-2,3-dihydrobiphenyl-2,3-diol	30.588	255	159	8	4	241	3	256	2.29e-18	80.5
Bin3_k141_160726_length_4913_cov_9.0000_5	CD05348-bphB_A0A848G446|unreviewed|Cis-2,3-dihydrobiphenyl-2,3-diol	29.323	266	162	8	1	253	1	253	5.64e-22	90.9
Bin3_k141_1025531_length_7902_cov_9.0000_4	CD05348-bphB_A0A848G446|unreviewed|Cis-2,3-dihydrobiphenyl-2,3-diol	27.957	279	156	13	1	258	1	255	5.23e-17	77.4
Bin3_k141_236116_length_6715_cov_8.0000_5	CD05348-bphB_A0A848G446|unreviewed|Cis-2,3-dihydrobiphenyl-2,3-diol	27.027	259	171	7	3	248	2	255	2.07e-18	80.9
Bin3_k141_64500_length_4749_cov_6.0000_7	CD05348-bphB_A0A848G446|unreviewed|Cis-2,3-dihydrobiphenyl-2,3-diol	25.818	275	159	14	6	252	3	260	3.08e-15	72
Bin3_k141_538880_length_6400_cov_10.0000_3	CD05348-bphB_A0A848G446|unreviewed|Cis-2,3-dihydrobiphenyl-2,3-diol	25.431	232	141	12	10	225	9	224	1.35e-06	47
Bin3_k141_367409_length_4616_cov_8.0000_3	CD05348-bphB_A0A848G446|unreviewed|Cis-2,3-dihydrobiphenyl-2,3-diol	24.365	197	140	4	1	190	3	197	2.51e-10	58.5
Bin3_k141_367409_length_4616_cov_8.0000_2	CD05348-bphB_A0A850GXZ3|unreviewed|3-(Cis-5,6-dihydroxycyclohexa-1,	32.819	259	152	9	2	241	1	256	1.87e-26	102
Bin3_k141_160726_length_4913_cov_9.0000_5	CD05348-bphB_A0A850GXZ3|unreviewed|3-(Cis-5,6-dihydroxycyclohexa-1,	31.835	267	154	9	1	253	1	253	5.27e-28	107
Bin3_k141_1216098_length_4428_cov_7.0000_1	CD05348-bphB_A0A850GXZ3|unreviewed|3-(Cis-5,6-dihydroxycyclohexa-1,	31.667	120	73	4	1	115	76	191	1.11e-07	48.9
Bin3_k141_405085_length_3398_cov_9.0000_1	CD05348-bphB_A0A850GXZ3|unreviewed|3-(Cis-5,6-dihydroxycyclohexa-1,	31.447	159	91	6	10	154	100	254	5.36e-10	55.1
Bin3_k141_236116_length_6715_cov_8.0000_5	CD05348-bphB_A0A850GXZ3|unreviewed|3-(Cis-5,6-dihydroxycyclohexa-1,	30.769	260	160	8	3	248	2	255	3.23e-25	99.4
Bin3_k141_973128_length_6539_cov_8.0000_5	CD05348-bphB_A0A850GXZ3|unreviewed|3-(Cis-5,6-dihydroxycyclohexa-1,	30.224	268	157	9	1	253	1	253	4.32e-27	104
Bin3_k141_477149_length_3573_cov_8.0000_2	CD05348-bphB_A0A850GXZ3|unreviewed|3-(Cis-5,6-dihydroxycyclohexa-1,	27.638	199	123	7	1	185	3	194	2.59e-09	55.1
Bin3_k141_367409_length_4616_cov_8.0000_3	CD05348-bphB_A0A850GXZ3|unreviewed|3-(Cis-5,6-dihydroxycyclohexa-1,	26.946	167	114	3	7	166	9	174	1.12e-10	59.3
Bin3_k141_1025531_length_7902_cov_9.0000_4	CD05348-bphB_A0A850GXZ3|unreviewed|3-(Cis-5,6-dihydroxycyclohexa-1,	26.74	273	167	10	1	258	1	255	3.6e-20	86.3
Bin3_k141_229213_length_3859_cov_8.0000_2	CD05348-bphB_A0A850GXZ3|unreviewed|3-(Cis-5,6-dihydroxycyclohexa-1,	26.667	180	117	5	4	175	1	173	2.62e-11	61.2
Bin3_k141_538880_length_6400_cov_10.0000_3	CD05348-bphB_A0A850GXZ3|unreviewed|3-(Cis-5,6-dihydroxycyclohexa-1,	25.41	244	156	10	1	233	1	229	4.02e-10	57.4
Bin3_k141_64500_length_4749_cov_6.0000_7	CD05348-bphB_A0A850GXZ3|unreviewed|3-(Cis-5,6-dihydroxycyclohexa-1,	24.354	271	172	10	4	252	1	260	6.58e-15	71.2
Bin3_k141_645003_length_4966_cov_8.0000_3	CD05348-bphB_A0A850GXZ3|unreviewed|3-(Cis-5,6-dihydroxycyclohexa-1,	23.684	190	125	7	4	181	7	188	8.58e-07	47
Bin3_k141_160726_length_4913_cov_9.0000_5	CD05348-bphB_A0A8D3Y2V1|unreviewed|2,3-dihydroxy-2,3-dihydrophenylpropionate	31.801	261	160	8	6	257	5	256	1.35e-26	102
Bin3_k141_1025531_length_7902_cov_9.0000_4	CD05348-bphB_A0A8D3Y2V1|unreviewed|2,3-dihydroxy-2,3-dihydrophenylpropionate	31.606	193	113	6	81	258	66	254	2.53e-18	80.9
Bin3_k141_405085_length_3398_cov_9.0000_1	CD05348-bphB_A0A8D3Y2V1|unreviewed|2,3-dihydroxy-2,3-dihydrophenylpropionate	30.519	154	91	5	17	156	104	255	1.07e-12	62.4
Bin3_k141_367409_length_4616_cov_8.0000_2	CD05348-bphB_A0A8D3Y2V1|unreviewed|2,3-dihydroxy-2,3-dihydrophenylpropionate	30.04	253	157	9	7	241	5	255	2.24e-18	80.5
Bin3_k141_973128_length_6539_cov_8.0000_5	CD05348-bphB_A0A8D3Y2V1|unreviewed|2,3-dihydroxy-2,3-dihydrophenylpropionate	29.924	264	161	9	6	257	5	256	5.77e-23	93.2
Bin3_k141_236116_length_6715_cov_8.0000_5	CD05348-bphB_A0A8D3Y2V1|unreviewed|2,3-dihydroxy-2,3-dihydrophenylpropionate	29.73	259	156	9	7	248	5	254	1.48e-22	91.7
Bin3_k141_64500_length_4749_cov_6.0000_7	CD05348-bphB_A0A8D3Y2V1|unreviewed|2,3-dihydroxy-2,3-dihydrophenylpropionate	28.788	264	160	11	7	251	3	257	9.37e-15	70.5
Bin3_k141_367409_length_4616_cov_8.0000_3	CD05348-bphB_A0A8D3Y2V1|unreviewed|2,3-dihydroxy-2,3-dihydrophenylpropionate	28.571	182	122	6	3	178	4	183	7.81e-11	59.7
Bin3_k141_229213_length_3859_cov_8.0000_2	CD05348-bphB_A0A8D3Y2V1|unreviewed|2,3-dihydroxy-2,3-dihydrophenylpropionate	27.32	194	129	5	7	194	2	189	9.99e-12	62.4
Bin3_k141_538880_length_6400_cov_10.0000_3	CD05348-bphB_A0A8D3Y2V1|unreviewed|2,3-dihydroxy-2,3-dihydrophenylpropionate	25.728	206	132	9	11	207	9	202	1.6e-07	49.7
Bin3_k141_405085_length_3398_cov_9.0000_1	CD05348-bphB_A0A8H8Z4Z8|unreviewed|3-phenylpropionate-dihydrodiol/cinnamic	34.066	91	55	3	19	107	109	196	8.51e-08	48.9
Bin3_k141_973128_length_6539_cov_8.0000_5	CD05348-bphB_A0A8I1EAG2|unreviewed|Cis-2,3-dihydrobiphenyl-2,3-diol	34.783	184	105	7	1	177	1	176	3.77e-19	83.2
Bin3_k141_405085_length_3398_cov_9.0000_1	CD05348-bphB_A0A8I1EAG2|unreviewed|Cis-2,3-dihydrobiphenyl-2,3-diol	30.921	152	84	6	19	154	108	254	6.28e-09	52
Bin3_k141_367409_length_4616_cov_8.0000_3	CD05348-bphB_A0A8I1EAG2|unreviewed|Cis-2,3-dihydrobiphenyl-2,3-diol	28.902	173	115	3	1	166	3	174	2.06e-14	70.1
Bin3_k141_367409_length_4616_cov_8.0000_2	CD05348-bphB_A0A8I1EAG2|unreviewed|Cis-2,3-dihydrobiphenyl-2,3-diol	28.794	257	161	7	3	240	2	255	3.78e-18	80.1
Bin3_k141_160726_length_4913_cov_9.0000_5	CD05348-bphB_A0A8I1EAG2|unreviewed|Cis-2,3-dihydrobiphenyl-2,3-diol	28.195	266	165	8	1	253	1	253	1.83e-17	78.6
Bin3_k141_477149_length_3573_cov_8.0000_2	CD05348-bphB_A0A8I1EAG2|unreviewed|Cis-2,3-dihydrobiphenyl-2,3-diol	27.841	176	116	5	1	168	3	175	3.23e-10	57.8
Bin3_k141_229213_length_3859_cov_8.0000_2	CD05348-bphB_A0A8I1EAG2|unreviewed|Cis-2,3-dihydrobiphenyl-2,3-diol	27.528	178	118	4	4	175	1	173	6.75e-10	57
Bin3_k141_1025531_length_7902_cov_9.0000_4	CD05348-bphB_A0A8I1EAG2|unreviewed|Cis-2,3-dihydrobiphenyl-2,3-diol	25.368	272	172	8	1	258	1	255	3.06e-14	69.7
Bin3_k141_64500_length_4749_cov_6.0000_7	CD05348-bphB_A0A8I1EAG2|unreviewed|Cis-2,3-dihydrobiphenyl-2,3-diol	25.269	186	120	5	4	180	1	176	3.94e-15	72
Bin3_k141_645003_length_4966_cov_8.0000_3	CD05348-bphB_A0A8I1EAG2|unreviewed|Cis-2,3-dihydrobiphenyl-2,3-diol	24.324	148	102	4	4	146	7	149	8.56e-09	53.1
Bin3_k141_160726_length_4913_cov_9.0000_5	CD05348-bphB_A0A8J6IAW6|unreviewed|3-(Cis-5,6-dihydroxycyclohexa-1,	34.01	197	112	7	3	191	4	190	3.72e-20	85.9
Bin3_k141_367409_length_4616_cov_8.0000_2	CD05348-bphB_A0A8J6IAW6|unreviewed|3-(Cis-5,6-dihydroxycyclohexa-1,	33.716	261	147	10	1	240	1	256	5.71e-22	90.1
Bin3_k141_973128_length_6539_cov_8.0000_5	CD05348-bphB_A0A8J6IAW6|unreviewed|3-(Cis-5,6-dihydroxycyclohexa-1,	33.5	200	113	9	3	193	4	192	1.62e-19	84
Bin3_k141_236116_length_6715_cov_8.0000_5	CD05348-bphB_A0A8J6IAW6|unreviewed|3-(Cis-5,6-dihydroxycyclohexa-1,	31.818	264	156	7	1	248	1	256	7.43e-25	98.2
Bin3_k141_1025531_length_7902_cov_9.0000_4	CD05348-bphB_A0A8J6IAW6|unreviewed|3-(Cis-5,6-dihydroxycyclohexa-1,	30.882	272	153	12	3	258	4	256	1.73e-16	75.9
Bin3_k141_711236_length_5431_cov_8.0000_5	CD05348-bphB_A0A8J6IAW6|unreviewed|3-(Cis-5,6-dihydroxycyclohexa-1,	30.07	143	89	4	5	142	69	205	3.13e-07	48.9
Bin3_k141_329353_length_5041_cov_7.0000_3	CD05348-bphB_A0A8J6IAW6|unreviewed|3-(Cis-5,6-dihydroxycyclohexa-1,	27.692	195	120	8	6	190	9	192	5.95e-07	48.1
Bin3_k141_405085_length_3398_cov_9.0000_1	CD05348-bphB_A0A8J6IAW6|unreviewed|3-(Cis-5,6-dihydroxycyclohexa-1,	27.517	149	95	3	19	155	109	256	8.43e-11	57.4
Bin3_k141_229213_length_3859_cov_8.0000_2	CD05348-bphB_A0A8J6IAW6|unreviewed|3-(Cis-5,6-dihydroxycyclohexa-1,	27.488	211	136	7	12	213	10	212	1.13e-10	59.3
Bin3_k141_367409_length_4616_cov_8.0000_3	CD05348-bphB_A0A8J6IAW6|unreviewed|3-(Cis-5,6-dihydroxycyclohexa-1,	26.5	200	134	5	7	197	10	205	7.63e-09	53.9
Bin3_k141_645003_length_4966_cov_8.0000_3	CD05348-bphB_A0A8J6IAW6|unreviewed|3-(Cis-5,6-dihydroxycyclohexa-1,	26.207	145	97	4	6	145	10	149	5.24e-06	44.7
Bin3_k141_477149_length_3573_cov_8.0000_2	CD05348-bphB_A0A8J6IAW6|unreviewed|3-(Cis-5,6-dihydroxycyclohexa-1,	25.143	175	124	3	1	169	4	177	8.77e-07	47.4
Bin3_k141_1025531_length_7902_cov_9.0000_4	CD05348-bphB_A0A931EHE2|unreviewed|3-(Cis-5,6-dihydroxycyclohexa-1,	32.609	276	143	10	3	258	4	256	1.31e-24	97.8
Bin3_k141_1216098_length_4428_cov_7.0000_1	CD05348-bphB_A0A931EHE2|unreviewed|3-(Cis-5,6-dihydroxycyclohexa-1,	31.933	119	72	4	2	115	78	192	8.87e-06	43.1
Bin3_k141_973128_length_6539_cov_8.0000_5	CD05348-bphB_A0A931EHE2|unreviewed|3-(Cis-5,6-dihydroxycyclohexa-1,	31.321	265	154	10	3	253	4	254	1.01e-27	106
Bin3_k141_367409_length_4616_cov_8.0000_2	CD05348-bphB_A0A931EHE2|unreviewed|3-(Cis-5,6-dihydroxycyclohexa-1,	30.739	257	160	6	1	240	1	256	1.08e-20	87
Bin3_k141_160726_length_4913_cov_9.0000_5	CD05348-bphB_A0A931EHE2|unreviewed|3-(Cis-5,6-dihydroxycyclohexa-1,	30.038	263	160	9	3	253	4	254	3.34e-22	91.3
Bin3_k141_236116_length_6715_cov_8.0000_5	CD05348-bphB_A0A931EHE2|unreviewed|3-(Cis-5,6-dihydroxycyclohexa-1,	28.736	261	168	6	1	248	1	256	6.21e-22	90.5
Bin3_k141_405085_length_3398_cov_9.0000_1	CD05348-bphB_A0A931EHE2|unreviewed|3-(Cis-5,6-dihydroxycyclohexa-1,	28.205	156	95	5	13	154	103	255	1.1e-10	57
Bin3_k141_229213_length_3859_cov_8.0000_2	CD05348-bphB_A0A931EHE2|unreviewed|3-(Cis-5,6-dihydroxycyclohexa-1,	28.141	199	130	5	4	195	1	193	1.75e-12	64.7
Bin3_k141_711236_length_5431_cov_8.0000_5	CD05348-bphB_A0A931EHE2|unreviewed|3-(Cis-5,6-dihydroxycyclohexa-1,	26.667	150	99	5	11	155	75	218	3.41e-07	48.9
Bin3_k141_367409_length_4616_cov_8.0000_3	CD05348-bphB_A0A931EHE2|unreviewed|3-(Cis-5,6-dihydroxycyclohexa-1,	24.365	197	140	5	1	190	4	198	1.88e-08	52.8
Bin3_k141_64500_length_4749_cov_6.0000_7	CD05348-bphB_A0A931EHE2|unreviewed|3-(Cis-5,6-dihydroxycyclohexa-1,	22.165	194	139	5	6	194	4	190	2.93e-09	55.1
Bin3_k141_236116_length_6715_cov_8.0000_5	CD05348-bphB_A0A950DK22|unreviewed|3-(Cis-5,6-dihydroxycyclohexa-1,	32.061	262	158	7	1	248	1	256	3.29e-26	101
Bin3_k141_367409_length_4616_cov_8.0000_2	CD05348-bphB_A0A950DK22|unreviewed|3-(Cis-5,6-dihydroxycyclohexa-1,	31.907	257	157	8	1	240	1	256	3.05e-22	90.9
Bin3_k141_973128_length_6539_cov_8.0000_5	CD05348-bphB_A0A950DK22|unreviewed|3-(Cis-5,6-dihydroxycyclohexa-1,	31.818	264	154	10	3	253	4	254	4.15e-23	94
Bin3_k141_160726_length_4913_cov_9.0000_5	CD05348-bphB_A0A950DK22|unreviewed|3-(Cis-5,6-dihydroxycyclohexa-1,	31.818	264	154	9	3	253	4	254	1.84e-21	89.4
Bin3_k141_1025531_length_7902_cov_9.0000_4	CD05348-bphB_A0A950DK22|unreviewed|3-(Cis-5,6-dihydroxycyclohexa-1,	31.752	274	148	10	3	258	4	256	7.83e-22	90.5
Bin3_k141_405085_length_3398_cov_9.0000_1	CD05348-bphB_A0A950DK22|unreviewed|3-(Cis-5,6-dihydroxycyclohexa-1,	30.464	151	92	3	17	155	107	256	4.65e-12	60.8
Bin3_k141_367409_length_4616_cov_8.0000_3	CD05348-bphB_A0A950DK22|unreviewed|3-(Cis-5,6-dihydroxycyclohexa-1,	27.184	206	141	4	1	199	4	207	2.14e-09	55.5
Bin3_k141_229213_length_3859_cov_8.0000_2	CD05348-bphB_A0A950DK22|unreviewed|3-(Cis-5,6-dihydroxycyclohexa-1,	26.724	232	142	7	6	216	4	228	2.53e-11	61.2
Bin3_k141_64500_length_4749_cov_6.0000_7	CD05348-bphB_A0A950DK22|unreviewed|3-(Cis-5,6-dihydroxycyclohexa-1,	25.385	260	165	11	6	249	4	250	6.09e-10	57
Bin3_k141_973128_length_6539_cov_8.0000_5	CD05348-bphB_A0A9E9DE37|unreviewed|Cis-2,3-dihydrobiphenyl-2,3-diol	35.859	198	117	5	1	194	1	192	2.66e-29	110
Bin3_k141_367409_length_4616_cov_8.0000_2	CD05348-bphB_A0A9E9DE37|unreviewed|Cis-2,3-dihydrobiphenyl-2,3-diol	34.241	257	147	8	3	240	2	255	1.23e-29	110
Bin3_k141_229213_length_3859_cov_8.0000_2	CD05348-bphB_A0A9E9DE37|unreviewed|Cis-2,3-dihydrobiphenyl-2,3-diol	33.838	198	119	6	4	195	1	192	2.2e-18	81.3
Bin3_k141_1216098_length_4428_cov_7.0000_1	CD05348-bphB_A0A9E9DE37|unreviewed|Cis-2,3-dihydrobiphenyl-2,3-diol	31.667	120	73	4	1	115	76	191	1.89e-08	50.8
Bin3_k141_160726_length_4913_cov_9.0000_5	CD05348-bphB_A0A9E9DE37|unreviewed|Cis-2,3-dihydrobiphenyl-2,3-diol	31.086	267	156	8	1	253	1	253	4.91e-26	101
Bin3_k141_236116_length_6715_cov_8.0000_5	CD05348-bphB_A0A9E9DE37|unreviewed|Cis-2,3-dihydrobiphenyl-2,3-diol	30.502	259	162	6	3	248	2	255	1.05e-23	95.1
Bin3_k141_367409_length_4616_cov_8.0000_3	CD05348-bphB_A0A9E9DE37|unreviewed|Cis-2,3-dihydrobiphenyl-2,3-diol	30.052	193	122	5	7	190	9	197	6.21e-13	65.9
Bin3_k141_1025531_length_7902_cov_9.0000_4	CD05348-bphB_A0A9E9DE37|unreviewed|Cis-2,3-dihydrobiphenyl-2,3-diol	29.412	272	161	10	1	258	1	255	2.8e-20	86.3
Bin3_k141_645003_length_4966_cov_8.0000_3	CD05348-bphB_A0A9E9DE37|unreviewed|Cis-2,3-dihydrobiphenyl-2,3-diol	29.054	148	91	6	6	146	9	149	1.78e-09	55.1
Bin3_k141_405085_length_3398_cov_9.0000_1	CD05348-bphB_A0A9E9DE37|unreviewed|Cis-2,3-dihydrobiphenyl-2,3-diol	29.032	155	97	3	12	154	101	254	3.28e-11	58.5
Bin3_k141_538880_length_6400_cov_10.0000_3	CD05348-bphB_A0A9E9DE37|unreviewed|Cis-2,3-dihydrobiphenyl-2,3-diol	26.842	190	123	7	9	190	8	189	2.05e-10	58.2
Bin3_k141_64500_length_4749_cov_6.0000_7	CD05348-bphB_A0A9E9DE37|unreviewed|Cis-2,3-dihydrobiphenyl-2,3-diol	26.296	270	164	12	6	252	3	260	1.04e-12	65.1
Bin3_k141_477149_length_3573_cov_8.0000_2	CD05348-bphB_A0A9E9DE37|unreviewed|Cis-2,3-dihydrobiphenyl-2,3-diol	26.257	179	115	6	1	168	3	175	2.53e-06	46.2
Bin3_k141_329353_length_5041_cov_7.0000_3	CD05348-bphB_A0A9E9DE37|unreviewed|Cis-2,3-dihydrobiphenyl-2,3-diol	25.654	191	129	5	6	190	8	191	1.16e-06	47.4
Bin3_k141_229213_length_3859_cov_8.0000_2	CD05348-bphB_A0A9P1KSR8|unreviewed|3-(Cis-5,6-dihydroxycyclohexa-1,	34.161	161	89	7	56	209	51	201	2.73e-10	58.2
Bin3_k141_1216098_length_4428_cov_7.0000_1	CD05348-bphB_A0A9P1KSR8|unreviewed|3-(Cis-5,6-dihydroxycyclohexa-1,	28.378	148	82	7	1	131	77	217	9.76e-07	45.8
Bin3_k141_64500_length_4749_cov_6.0000_7	CD05348-bphB_A0A9P1KSR8|unreviewed|3-(Cis-5,6-dihydroxycyclohexa-1,	23.529	272	169	11	6	252	4	261	6.96e-08	50.8
Bin3_k141_229213_length_3859_cov_8.0000_2	CD05348-bphB_A0A9P3Z6L9|unreviewed|3-(Cis-5,6-dihydroxycyclohexa-1,	34.783	161	88	7	56	209	51	201	4.89e-10	57.4
Bin3_k141_367409_length_4616_cov_8.0000_2	CD05348-bphB_A0A9P3Z6L9|unreviewed|3-(Cis-5,6-dihydroxycyclohexa-1,	33.511	188	114	5	1	180	1	185	7.49e-13	65.1
Bin3_k141_236116_length_6715_cov_8.0000_5	CD05348-bphB_A0A9P3Z6L9|unreviewed|3-(Cis-5,6-dihydroxycyclohexa-1,	30.526	190	117	4	55	231	51	238	1.06e-18	81.6
Bin3_k141_645003_length_4966_cov_8.0000_3	CD05348-bphB_A0A9P3Z6L9|unreviewed|3-(Cis-5,6-dihydroxycyclohexa-1,	25.581	172	113	6	20	184	24	187	1.15e-06	46.6
Bin3_k141_229213_length_3859_cov_8.0000_2	CD05348-bphB_A0A9Q7ZQP5|unreviewed|3-(Cis-5,6-dihydroxycyclohexa-1,	35.625	160	88	6	56	209	51	201	5.23e-10	57.4
Bin3_k141_367409_length_4616_cov_8.0000_3	CD05348-bphB_A0A9Q7ZQP5|unreviewed|3-(Cis-5,6-dihydroxycyclohexa-1,	27	200	115	7	41	215	48	241	4.84e-07	48.5
Bin3_k141_229213_length_3859_cov_8.0000_2	CD05348-bphB_A0A9X1G0N9|unreviewed|3-(Cis-5,6-dihydroxycyclohexa-1,	35	160	89	6	56	209	51	201	7.27e-10	57
Bin3_k141_367409_length_4616_cov_8.0000_3	CD05348-bphB_A0A9X1G0N9|unreviewed|3-(Cis-5,6-dihydroxycyclohexa-1,	27	200	115	7	41	215	48	241	1.86e-07	49.7
Bin3_k141_645003_length_4966_cov_8.0000_3	CD05348-bphB_A0A9X1G0N9|unreviewed|3-(Cis-5,6-dihydroxycyclohexa-1,	25.731	171	112	6	21	184	25	187	4.15e-06	45.1
Bin3_k141_367409_length_4616_cov_8.0000_2	CD05348-bphB_A0A9X3JYS8|unreviewed|3-(Cis-5,6-dihydroxycyclohexa-1,	34.4	250	124	11	2	223	1	238	4.15e-22	90.9
Bin3_k141_405085_length_3398_cov_9.0000_1	CD05348-bphB_A0A9X3JYS8|unreviewed|3-(Cis-5,6-dihydroxycyclohexa-1,	32.571	175	93	8	1	154	85	255	5.33e-11	57.8
Bin3_k141_973128_length_6539_cov_8.0000_5	CD05348-bphB_A0A9X3JYS8|unreviewed|3-(Cis-5,6-dihydroxycyclohexa-1,	31.1	209	130	6	1	203	1	201	1.98e-20	86.7
Bin3_k141_367409_length_4616_cov_8.0000_3	CD05348-bphB_A0A9X3JYS8|unreviewed|3-(Cis-5,6-dihydroxycyclohexa-1,	30.412	194	117	6	7	191	9	193	2.09e-13	67.4
Bin3_k141_236116_length_6715_cov_8.0000_5	CD05348-bphB_A0A9X3JYS8|unreviewed|3-(Cis-5,6-dihydroxycyclohexa-1,	30.165	242	151	6	3	231	2	238	3.69e-20	85.9
Bin3_k141_160726_length_4913_cov_9.0000_5	CD05348-bphB_A0A9X3JYS8|unreviewed|3-(Cis-5,6-dihydroxycyclohexa-1,	29.897	194	124	5	1	189	1	187	1.05e-16	76.6
Bin3_k141_1025531_length_7902_cov_9.0000_4	CD05348-bphB_A0A9X3JYS8|unreviewed|3-(Cis-5,6-dihydroxycyclohexa-1,	28.832	274	161	10	1	258	1	256	7.42e-16	74.3
Bin3_k141_329353_length_5041_cov_7.0000_3	CD05348-bphB_A0A9X3JYS8|unreviewed|3-(Cis-5,6-dihydroxycyclohexa-1,	28.342	187	117	6	6	184	8	185	2.27e-07	49.7
Bin3_k141_477149_length_3573_cov_8.0000_2	CD05348-bphB_A0A9X3JYS8|unreviewed|3-(Cis-5,6-dihydroxycyclohexa-1,	28.161	174	118	3	1	168	3	175	2.97e-09	55.1
Bin3_k141_229213_length_3859_cov_8.0000_2	CD05348-bphB_A0A9X3JYS8|unreviewed|3-(Cis-5,6-dihydroxycyclohexa-1,	27.919	197	133	4	4	195	1	193	2.42e-12	64.3
Bin3_k141_538880_length_6400_cov_10.0000_3	CD05348-bphB_A0A9X3JYS8|unreviewed|3-(Cis-5,6-dihydroxycyclohexa-1,	27.128	188	121	7	9	188	8	187	2.32e-07	49.3
Bin3_k141_64500_length_4749_cov_6.0000_7	CD05348-bphB_A0A9X3JYS8|unreviewed|3-(Cis-5,6-dihydroxycyclohexa-1,	25	196	134	6	9	199	6	193	8.55e-12	62.4
Bin3_k141_64500_length_4749_cov_6.0000_7	CD05348-bphB_A0A9X4GHI5|unreviewed|3-(Cis-5,6-dihydroxycyclohexa-1,	25.123	203	138	7	6	203	4	197	3.96e-07	48.5
Bin3_k141_229213_length_3859_cov_8.0000_2	CD05348-bphB_A0AA38DS85|unreviewed|3-(Cis-5,6-dihydroxycyclohexa-1,	34.545	165	83	7	56	209	51	201	4.37e-10	57.8
Bin3_k141_236116_length_6715_cov_8.0000_5	CD05348-bphB_A0AA38DS85|unreviewed|3-(Cis-5,6-dihydroxycyclohexa-1,	29.474	190	119	4	55	231	51	238	1.35e-17	78.6
Bin3_k141_1216098_length_4428_cov_7.0000_1	CD05348-bphB_A0AA38DS85|unreviewed|3-(Cis-5,6-dihydroxycyclohexa-1,	27.869	122	73	5	2	115	78	192	5.57e-06	43.9
Bin3_k141_64500_length_4749_cov_6.0000_7	CD05348-bphB_A0AA38DS85|unreviewed|3-(Cis-5,6-dihydroxycyclohexa-1,	24.138	203	140	7	6	203	4	197	1e-06	47.4
Bin3_k141_160726_length_4913_cov_9.0000_5	CD05348-bphB_A0AAC8SK31|unreviewed|2,3-dihydroxy-2,3-dihydrophenylpropionate	32.841	271	148	10	4	257	3	256	1.29e-17	78.6
Bin3_k141_973128_length_6539_cov_8.0000_5	CD05348-bphB_A0AAC8SK31|unreviewed|2,3-dihydroxy-2,3-dihydrophenylpropionate	31.461	267	157	10	4	257	3	256	1.19e-16	75.9
Bin3_k141_405085_length_3398_cov_9.0000_1	CD05348-bphB_A0AAC8SK31|unreviewed|2,3-dihydroxy-2,3-dihydrophenylpropionate	30.464	151	91	3	19	156	106	255	2.86e-10	55.8
Bin3_k141_229213_length_3859_cov_8.0000_2	CD05348-bphB_A0AAC8SK31|unreviewed|2,3-dihydroxy-2,3-dihydrophenylpropionate	30.233	172	114	3	7	175	3	171	3.53e-11	60.8
Bin3_k141_1025531_length_7902_cov_9.0000_4	CD05348-bphB_A0AAC8SK31|unreviewed|2,3-dihydroxy-2,3-dihydrophenylpropionate	30.052	193	116	6	81	258	66	254	2.07e-14	69.7
Bin3_k141_236116_length_6715_cov_8.0000_5	CD05348-bphB_A0AAC8SK31|unreviewed|2,3-dihydroxy-2,3-dihydrophenylpropionate	29.457	258	158	8	7	248	5	254	4.69e-20	85.1
Bin3_k141_367409_length_4616_cov_8.0000_2	CD05348-bphB_A0AAC8SK31|unreviewed|2,3-dihydroxy-2,3-dihydrophenylpropionate	28.405	257	160	9	5	241	3	255	6.68e-13	65.1
Bin3_k141_367409_length_4616_cov_8.0000_3	CD05348-bphB_A0AAC8SK31|unreviewed|2,3-dihydroxy-2,3-dihydrophenylpropionate	27.941	204	137	6	3	199	4	204	3.53e-10	57.8
Bin3_k141_538880_length_6400_cov_10.0000_3	CD05348-bphB_A0AAC8SK31|unreviewed|2,3-dihydroxy-2,3-dihydrophenylpropionate	25.63	238	151	10	11	234	9	234	6.42e-06	44.7
Bin3_k141_64500_length_4749_cov_6.0000_7	CD05348-bphB_A0AAC8SK31|unreviewed|2,3-dihydroxy-2,3-dihydrophenylpropionate	25.547	274	156	11	7	251	3	257	1.59e-10	58.5
Bin3_k141_229213_length_3859_cov_8.0000_2	CD05348-bphB_A0AAD1J480|unreviewed|3-phenylpropionate-dihydrodiol/cinnamic	33.69	187	93	8	56	231	51	217	3.49e-10	57.8
Bin3_k141_367409_length_4616_cov_8.0000_3	CD05348-bphB_A0AAD1J480|unreviewed|3-phenylpropionate-dihydrodiol/cinnamic	29.371	143	89	5	31	166	38	175	3.88e-07	48.9
Bin3_k141_236116_length_6715_cov_8.0000_5	CD05348-bphB_A0AAD3YXX7|unreviewed|3-(Cis-5,6-dihydroxycyclohexa-1,	30.526	190	117	4	55	231	51	238	1.27e-18	81.3
Bin3_k141_645003_length_4966_cov_8.0000_3	CD05348-bphB_A0AAD3YXX7|unreviewed|3-(Cis-5,6-dihydroxycyclohexa-1,	25	172	114	6	20	184	24	187	4.73e-06	45.1
Bin3_k141_973128_length_6539_cov_8.0000_5	CD05348-bphB_A0AAE3SQB0|unreviewed|3-(Cis-5,6-dihydroxycyclohexa-1,	32.653	196	122	5	3	194	5	194	7.63e-16	73.9
Bin3_k141_367409_length_4616_cov_8.0000_2	CD05348-bphB_A0AAE5DWE7|unreviewed|3-(Cis-5,6-dihydroxycyclohexa-1,	34.043	188	113	5	1	180	1	185	5.54e-13	65.5
Bin3_k141_229213_length_3859_cov_8.0000_2	CD05348-bphB_A0AAE7KZX0|unreviewed|3-(Cis-5,6-dihydroxycyclohexa-1,	34.783	161	88	7	56	209	51	201	1.52e-10	58.9
Bin3_k141_236116_length_6715_cov_8.0000_5	CD05348-bphB_A0AAE7KZX0|unreviewed|3-(Cis-5,6-dihydroxycyclohexa-1,	29.218	243	155	5	1	231	1	238	2.07e-17	78.2
Bin3_k141_367409_length_4616_cov_8.0000_3	CD05348-bphB_A0AAE7KZX0|unreviewed|3-(Cis-5,6-dihydroxycyclohexa-1,	28.481	158	102	5	47	197	52	205	1.31e-07	50.4
Bin3_k141_645003_length_4966_cov_8.0000_3	CD05348-bphB_A0AAE7KZX0|unreviewed|3-(Cis-5,6-dihydroxycyclohexa-1,	26.316	171	111	6	21	184	25	187	4.27e-06	45.1
Bin3_k141_64500_length_4749_cov_6.0000_7	CD05348-bphB_A0AAE7KZX0|unreviewed|3-(Cis-5,6-dihydroxycyclohexa-1,	24.138	203	140	7	6	203	4	197	1.98e-06	46.6
Bin3_k141_229213_length_3859_cov_8.0000_2	CD05348-bphB_A0AAE9AJU6|unreviewed|3-(Cis-5,6-dihydroxycyclohexa-1,	33.54	161	90	7	56	209	51	201	8.06e-10	57
Bin3_k141_1216098_length_4428_cov_7.0000_1	CD05348-bphB_A0AAE9AJU6|unreviewed|3-(Cis-5,6-dihydroxycyclohexa-1,	28.378	148	82	7	1	131	77	217	1.63e-06	45.4
Bin3_k141_64500_length_4749_cov_6.0000_7	CD05348-bphB_A0AAE9AJU6|unreviewed|3-(Cis-5,6-dihydroxycyclohexa-1,	23.529	272	169	11	6	252	4	261	8.63e-08	50.4
Bin3_k141_229213_length_3859_cov_8.0000_2	CD05348-bphB_A0AAE9QFA9|unreviewed|3-phenylpropionate-dihydrodiol/cinnamic	33.54	161	90	7	56	209	51	201	7.76e-10	57
Bin3_k141_1216098_length_4428_cov_7.0000_1	CD05348-bphB_A0AAE9QFA9|unreviewed|3-phenylpropionate-dihydrodiol/cinnamic	28.378	148	82	7	1	131	77	217	1.63e-06	45.4
Bin3_k141_64500_length_4749_cov_6.0000_7	CD05348-bphB_A0AAE9QFA9|unreviewed|3-phenylpropionate-dihydrodiol/cinnamic	23.529	272	169	11	6	252	4	261	9.21e-08	50.4
Bin3_k141_973128_length_6539_cov_8.0000_5	CD05348-bphB_A1VUV6|unreviewed|Short-chain	35.323	201	114	8	1	194	1	192	1.65e-25	100
Bin3_k141_367409_length_4616_cov_8.0000_2	CD05348-bphB_A1VUV6|unreviewed|Short-chain	33.463	257	149	8	3	240	2	255	4.16e-26	101
Bin3_k141_160726_length_4913_cov_9.0000_5	CD05348-bphB_A1VUV6|unreviewed|Short-chain	32.663	199	122	5	1	194	1	192	3.4e-22	91.7
Bin3_k141_1216098_length_4428_cov_7.0000_1	CD05348-bphB_A1VUV6|unreviewed|Short-chain	31.092	119	73	4	2	115	77	191	1.06e-06	45.8
Bin3_k141_405085_length_3398_cov_9.0000_1	CD05348-bphB_A1VUV6|unreviewed|Short-chain	29.936	157	93	5	12	154	101	254	7.94e-10	54.7
Bin3_k141_229213_length_3859_cov_8.0000_2	CD05348-bphB_A1VUV6|unreviewed|Short-chain	29.907	214	137	5	4	210	1	208	1.88e-17	79
Bin3_k141_367409_length_4616_cov_8.0000_3	CD05348-bphB_A1VUV6|unreviewed|Short-chain	29.524	210	134	5	7	204	9	216	9.35e-15	71.2
Bin3_k141_236116_length_6715_cov_8.0000_5	CD05348-bphB_A1VUV6|unreviewed|Short-chain	28.185	259	168	6	3	248	2	255	5.93e-21	87.8
Bin3_k141_1025531_length_7902_cov_9.0000_4	CD05348-bphB_A1VUV6|unreviewed|Short-chain	28.159	277	158	8	1	258	1	255	9.51e-20	85.1
Bin3_k141_64500_length_4749_cov_6.0000_7	CD05348-bphB_A1VUV6|unreviewed|Short-chain	27.5	200	133	5	4	199	1	192	5.69e-18	79.7
Bin3_k141_477149_length_3573_cov_8.0000_2	CD05348-bphB_A1VUV6|unreviewed|Short-chain	25.862	174	122	3	1	168	3	175	2.21e-07	49.3
Bin3_k141_329353_length_5041_cov_7.0000_3	CD05348-bphB_A1VUV6|unreviewed|Short-chain	25.397	189	130	5	7	190	9	191	7.92e-06	44.7
Bin3_k141_645003_length_4966_cov_8.0000_3	CD05348-bphB_A1VUV6|unreviewed|Short-chain	25	144	88	6	4	137	7	140	7.66e-06	44.3
Bin3_k141_538880_length_6400_cov_10.0000_3	CD05348-bphB_A1VUV6|unreviewed|Short-chain	24.681	235	152	8	10	233	9	229	6.36e-08	50.8
Bin3_k141_367409_length_4616_cov_8.0000_2	CD05348-bphB_A6NA98|unreviewed|Cis-chlorobenzene	34.091	264	139	10	3	240	2	256	6.39e-24	95.5
Bin3_k141_973128_length_6539_cov_8.0000_5	CD05348-bphB_A6NA98|unreviewed|Cis-chlorobenzene	32.075	265	157	10	1	253	1	254	5.26e-21	88.2
Bin3_k141_405085_length_3398_cov_9.0000_1	CD05348-bphB_A6NA98|unreviewed|Cis-chlorobenzene	31.792	173	95	7	2	154	86	255	4.28e-09	52.4
Bin3_k141_236116_length_6715_cov_8.0000_5	CD05348-bphB_A6NA98|unreviewed|Cis-chlorobenzene	31.343	268	149	12	3	248	2	256	1.18e-22	92.4
Bin3_k141_1025531_length_7902_cov_9.0000_4	CD05348-bphB_A6NA98|unreviewed|Cis-chlorobenzene	29.643	280	151	11	1	258	1	256	3.94e-16	74.7
Bin3_k141_160726_length_4913_cov_9.0000_5	CD05348-bphB_A6NA98|unreviewed|Cis-chlorobenzene	29.044	272	156	11	1	253	1	254	4.96e-15	71.6
Bin3_k141_367409_length_4616_cov_8.0000_2	CD05348-bphB_A7KX05|unreviewed|Cis-chlorobenzene	32.824	262	145	9	3	240	2	256	6.73e-22	90.1
Bin3_k141_405085_length_3398_cov_9.0000_1	CD05348-bphB_A7KX05|unreviewed|Cis-chlorobenzene	31.609	174	94	7	2	154	86	255	1.22e-09	53.9
Bin3_k141_236116_length_6715_cov_8.0000_5	CD05348-bphB_A7KX05|unreviewed|Cis-chlorobenzene	30.418	263	158	9	3	248	2	256	1.35e-22	92.4
Bin3_k141_1025531_length_7902_cov_9.0000_4	CD05348-bphB_A7KX05|unreviewed|Cis-chlorobenzene	30.108	279	151	11	1	258	1	256	2.38e-16	75.5
Bin3_k141_973128_length_6539_cov_8.0000_5	CD05348-bphB_A7KX05|unreviewed|Cis-chlorobenzene	29.811	265	163	9	1	253	1	254	3.46e-19	83.2
Bin3_k141_160726_length_4913_cov_9.0000_5	CD05348-bphB_A7KX05|unreviewed|Cis-chlorobenzene	29.213	267	162	12	1	253	1	254	1.01e-14	70.9
Bin3_k141_367409_length_4616_cov_8.0000_2	CD05348-bphB_A9I2Q4|unreviewed|2,3-dihydroxy-2,3-dihydrophenylpropionate	34.34	265	139	10	3	241	2	257	9.81e-25	97.8
Bin3_k141_236116_length_6715_cov_8.0000_5	CD05348-bphB_A9I2Q4|unreviewed|2,3-dihydroxy-2,3-dihydrophenylpropionate	32.09	268	147	12	3	248	2	256	1.7e-23	94.7
Bin3_k141_405085_length_3398_cov_9.0000_1	CD05348-bphB_A9I2Q4|unreviewed|2,3-dihydroxy-2,3-dihydrophenylpropionate	31.792	173	95	7	2	154	86	255	8.14e-10	54.7
Bin3_k141_973128_length_6539_cov_8.0000_5	CD05348-bphB_A9I2Q4|unreviewed|2,3-dihydroxy-2,3-dihydrophenylpropionate	31.698	265	158	10	1	253	1	254	2.43e-22	91.7
Bin3_k141_1025531_length_7902_cov_9.0000_4	CD05348-bphB_A9I2Q4|unreviewed|2,3-dihydroxy-2,3-dihydrophenylpropionate	30	280	150	11	1	258	1	256	6.41e-17	77
Bin3_k141_160726_length_4913_cov_9.0000_5	CD05348-bphB_A9I2Q4|unreviewed|2,3-dihydroxy-2,3-dihydrophenylpropionate	29.044	272	156	11	1	253	1	254	9.11e-17	76.6
Bin3_k141_229213_length_3859_cov_8.0000_2	CD05348-bphB_A9I2Q4|unreviewed|2,3-dihydroxy-2,3-dihydrophenylpropionate	27.638	199	131	7	4	195	1	193	8.2e-11	59.7
Bin3_k141_367409_length_4616_cov_8.0000_2	CD05348-bphB_A9QT34|unreviewed|Dihydrodiol	35.249	261	141	11	2	240	1	255	1.86e-27	105
Bin3_k141_973128_length_6539_cov_8.0000_5	CD05348-bphB_A9QT34|unreviewed|Dihydrodiol	34.848	198	117	5	1	193	1	191	6.45e-28	107
Bin3_k141_160726_length_4913_cov_9.0000_5	CD05348-bphB_A9QT34|unreviewed|Dihydrodiol	33.673	196	118	5	1	191	1	189	1.97e-23	94.7
Bin3_k141_405085_length_3398_cov_9.0000_1	CD05348-bphB_A9QT34|unreviewed|Dihydrodiol	31.013	158	92	5	12	155	101	255	2.32e-10	56.2
Bin3_k141_236116_length_6715_cov_8.0000_5	CD05348-bphB_A9QT34|unreviewed|Dihydrodiol	29.73	259	164	6	3	248	2	255	1.81e-24	97.4
Bin3_k141_1025531_length_7902_cov_9.0000_4	CD05348-bphB_A9QT34|unreviewed|Dihydrodiol	29.242	277	155	11	1	258	1	255	1.12e-19	84.7
Bin3_k141_367409_length_4616_cov_8.0000_3	CD05348-bphB_A9QT34|unreviewed|Dihydrodiol	28.788	198	132	4	7	197	9	204	6.56e-13	65.9
Bin3_k141_1216098_length_4428_cov_7.0000_1	CD05348-bphB_A9QT34|unreviewed|Dihydrodiol	27.517	149	85	5	2	145	77	207	4.4e-08	50.1
Bin3_k141_229213_length_3859_cov_8.0000_2	CD05348-bphB_A9QT34|unreviewed|Dihydrodiol	27.411	197	133	4	4	195	1	192	6.42e-12	63.2
Bin3_k141_538880_length_6400_cov_10.0000_3	CD05348-bphB_A9QT34|unreviewed|Dihydrodiol	26.201	229	143	9	9	224	8	223	1.72e-09	55.5
Bin3_k141_477149_length_3573_cov_8.0000_2	CD05348-bphB_A9QT34|unreviewed|Dihydrodiol	25.287	174	123	3	1	168	3	175	3.72e-06	45.8
Bin3_k141_645003_length_4966_cov_8.0000_3	CD05348-bphB_A9QT34|unreviewed|Dihydrodiol	25.131	191	117	8	6	181	9	188	4.98e-06	45.1
Bin3_k141_64500_length_4749_cov_6.0000_7	CD05348-bphB_A9QT34|unreviewed|Dihydrodiol	24.906	265	168	10	9	252	6	260	1.58e-15	73.2
Bin3_k141_973128_length_6539_cov_8.0000_5	CD05348-bphB_B3VTK0|unreviewed|Cis-2,3-dihydroxy-2,3-dihydrobiphenyl	34.5	200	115	8	1	193	1	191	1.12e-22	92.8
Bin3_k141_405085_length_3398_cov_9.0000_1	CD05348-bphB_B3VTK0|unreviewed|Cis-2,3-dihydroxy-2,3-dihydrobiphenyl	33.333	153	85	5	17	155	106	255	4.5e-13	63.5
Bin3_k141_160726_length_4913_cov_9.0000_5	CD05348-bphB_B3VTK0|unreviewed|Cis-2,3-dihydroxy-2,3-dihydrobiphenyl	32.487	197	119	6	1	191	1	189	4.22e-20	85.9
Bin3_k141_367409_length_4616_cov_8.0000_2	CD05348-bphB_B3VTK0|unreviewed|Cis-2,3-dihydroxy-2,3-dihydrobiphenyl	31.783	258	154	8	2	240	1	255	6.21e-23	93.2
Bin3_k141_229213_length_3859_cov_8.0000_2	CD05348-bphB_B3VTK0|unreviewed|Cis-2,3-dihydroxy-2,3-dihydrobiphenyl	30.303	198	126	5	4	195	1	192	1.15e-15	73.9
Bin3_k141_1025531_length_7902_cov_9.0000_4	CD05348-bphB_B3VTK0|unreviewed|Cis-2,3-dihydroxy-2,3-dihydrobiphenyl	28.881	277	156	8	1	258	1	255	1.11e-22	92.8
Bin3_k141_64500_length_4749_cov_6.0000_7	CD05348-bphB_B3VTK0|unreviewed|Cis-2,3-dihydroxy-2,3-dihydrobiphenyl	28.796	191	124	5	9	194	6	189	5.37e-18	79.7
Bin3_k141_367409_length_4616_cov_8.0000_3	CD05348-bphB_B3VTK0|unreviewed|Cis-2,3-dihydroxy-2,3-dihydrobiphenyl	27.749	191	129	4	7	190	9	197	2.56e-13	67
Bin3_k141_236116_length_6715_cov_8.0000_5	CD05348-bphB_B3VTK0|unreviewed|Cis-2,3-dihydroxy-2,3-dihydrobiphenyl	27.027	259	171	6	3	248	2	255	2.11e-20	86.3
Bin3_k141_538880_length_6400_cov_10.0000_3	CD05348-bphB_B3VTK0|unreviewed|Cis-2,3-dihydroxy-2,3-dihydrobiphenyl	27.004	237	144	10	10	233	9	229	5.61e-11	59.7
Bin3_k141_477149_length_3573_cov_8.0000_2	CD05348-bphB_B3VTK0|unreviewed|Cis-2,3-dihydroxy-2,3-dihydrobiphenyl	26.136	176	119	4	1	168	3	175	1.8e-06	46.6
Bin3_k141_329353_length_5041_cov_7.0000_3	CD05348-bphB_B3VTK0|unreviewed|Cis-2,3-dihydroxy-2,3-dihydrobiphenyl	25.926	189	129	5	7	190	9	191	2.98e-07	49.3
Bin3_k141_645003_length_4966_cov_8.0000_3	CD05348-bphB_B3VTK0|unreviewed|Cis-2,3-dihydroxy-2,3-dihydrobiphenyl	25.434	173	119	4	5	172	8	175	1.17e-07	49.7
Bin3_k141_973128_length_6539_cov_8.0000_5	CD05348-bphB_B4YID6|unreviewed|Short-chain	33.906	233	128	10	1	217	1	223	3.66e-25	99.4
Bin3_k141_367409_length_4616_cov_8.0000_2	CD05348-bphB_B4YID6|unreviewed|Short-chain	32.946	258	151	9	2	240	1	255	1.8e-25	99.8
Bin3_k141_1216098_length_4428_cov_7.0000_1	CD05348-bphB_B4YID6|unreviewed|Short-chain	31.933	119	72	4	2	115	77	191	1.64e-08	51.2
Bin3_k141_405085_length_3398_cov_9.0000_1	CD05348-bphB_B4YID6|unreviewed|Short-chain	31.646	158	91	5	12	155	101	255	2.97e-12	61.2
Bin3_k141_229213_length_3859_cov_8.0000_2	CD05348-bphB_B4YID6|unreviewed|Short-chain	30.415	217	138	7	4	213	1	211	4.99e-17	77.8
Bin3_k141_160726_length_4913_cov_9.0000_5	CD05348-bphB_B4YID6|unreviewed|Short-chain	29.851	268	158	9	1	253	1	253	1.51e-22	92.4
Bin3_k141_1025531_length_7902_cov_9.0000_4	CD05348-bphB_B4YID6|unreviewed|Short-chain	29.779	272	160	10	1	258	1	255	1.69e-21	89.7
Bin3_k141_236116_length_6715_cov_8.0000_5	CD05348-bphB_B4YID6|unreviewed|Short-chain	28.571	259	167	6	3	248	2	255	2.55e-21	89
Bin3_k141_367409_length_4616_cov_8.0000_3	CD05348-bphB_B4YID6|unreviewed|Short-chain	28.283	198	133	4	7	197	9	204	8.84e-14	68.6
Bin3_k141_538880_length_6400_cov_10.0000_3	CD05348-bphB_B4YID6|unreviewed|Short-chain	25.941	239	144	9	10	233	9	229	2.93e-10	57.8
Bin3_k141_477149_length_3573_cov_8.0000_2	CD05348-bphB_B4YID6|unreviewed|Short-chain	25.862	174	122	3	1	168	3	175	5.37e-07	48.1
Bin3_k141_64500_length_4749_cov_6.0000_7	CD05348-bphB_B4YID6|unreviewed|Short-chain	25.461	271	169	10	4	252	1	260	1.16e-19	84.3
Bin3_k141_329353_length_5041_cov_7.0000_3	CD05348-bphB_B4YID6|unreviewed|Short-chain	24.868	189	131	5	7	190	9	191	6.19e-07	48.1
Bin3_k141_405085_length_3398_cov_9.0000_1	CD05348-bphB_B8X9X3|unreviewed|Cis-dihydrodiol	33.121	157	91	4	10	154	101	255	2.58e-12	61.6
Bin3_k141_160726_length_4913_cov_9.0000_5	CD05348-bphB_B8X9X3|unreviewed|Cis-dihydrodiol	31.443	194	121	5	3	191	4	190	2.53e-19	83.6
Bin3_k141_973128_length_6539_cov_8.0000_5	CD05348-bphB_B8X9X3|unreviewed|Cis-dihydrodiol	30.102	196	125	5	3	193	4	192	2.38e-20	86.3
Bin3_k141_367409_length_4616_cov_8.0000_2	CD05348-bphB_B8X9X3|unreviewed|Cis-dihydrodiol	28.125	192	129	4	1	185	1	190	5.72e-15	71.2
Bin3_k141_1025531_length_7902_cov_9.0000_4	CD05348-bphB_B8X9X3|unreviewed|Cis-dihydrodiol	28	275	157	9	3	258	4	256	4.55e-15	72
Bin3_k141_236116_length_6715_cov_8.0000_5	CD05348-bphB_B8X9X3|unreviewed|Cis-dihydrodiol	27.925	265	165	6	1	248	1	256	7.72e-20	84.7
Bin3_k141_477149_length_3573_cov_8.0000_2	CD05348-bphB_B8X9X3|unreviewed|Cis-dihydrodiol	27.684	177	117	4	1	169	4	177	8.68e-10	56.2
Bin3_k141_229213_length_3859_cov_8.0000_2	CD05348-bphB_B8X9X3|unreviewed|Cis-dihydrodiol	27.602	221	140	6	12	226	10	216	6.62e-13	65.9
Bin3_k141_645003_length_4966_cov_8.0000_3	CD05348-bphB_B8X9X3|unreviewed|Cis-dihydrodiol	26.23	183	113	6	6	175	10	183	1.56e-07	49.3
Bin3_k141_329353_length_5041_cov_7.0000_3	CD05348-bphB_B8X9X3|unreviewed|Cis-dihydrodiol	24.479	192	134	4	4	190	7	192	1.28e-06	47.4
Bin3_k141_367409_length_4616_cov_8.0000_3	CD05348-bphB_B8X9X3|unreviewed|Cis-dihydrodiol	24.324	185	131	5	7	184	10	192	8.86e-08	50.8
Bin3_k141_64500_length_4749_cov_6.0000_7	CD05348-bphB_B8X9X3|unreviewed|Cis-dihydrodiol	23.383	201	134	6	6	198	4	192	5.53e-07	48.1
Bin3_k141_973128_length_6539_cov_8.0000_5	CD05348-bphB_C0LLA6|unreviewed|Biphenyl-dihydrodiol	34.5	200	115	8	1	193	1	191	1.12e-22	92.8
Bin3_k141_405085_length_3398_cov_9.0000_1	CD05348-bphB_C0LLA6|unreviewed|Biphenyl-dihydrodiol	33.333	153	85	5	17	155	106	255	4.5e-13	63.5
Bin3_k141_160726_length_4913_cov_9.0000_5	CD05348-bphB_C0LLA6|unreviewed|Biphenyl-dihydrodiol	32.487	197	119	6	1	191	1	189	4.22e-20	85.9
Bin3_k141_367409_length_4616_cov_8.0000_2	CD05348-bphB_C0LLA6|unreviewed|Biphenyl-dihydrodiol	31.783	258	154	8	2	240	1	255	6.21e-23	93.2
Bin3_k141_229213_length_3859_cov_8.0000_2	CD05348-bphB_C0LLA6|unreviewed|Biphenyl-dihydrodiol	30.303	198	126	5	4	195	1	192	1.15e-15	73.9
Bin3_k141_1025531_length_7902_cov_9.0000_4	CD05348-bphB_C0LLA6|unreviewed|Biphenyl-dihydrodiol	28.881	277	156	8	1	258	1	255	1.11e-22	92.8
Bin3_k141_64500_length_4749_cov_6.0000_7	CD05348-bphB_C0LLA6|unreviewed|Biphenyl-dihydrodiol	28.796	191	124	5	9	194	6	189	5.37e-18	79.7
Bin3_k141_367409_length_4616_cov_8.0000_3	CD05348-bphB_C0LLA6|unreviewed|Biphenyl-dihydrodiol	27.749	191	129	4	7	190	9	197	2.56e-13	67
Bin3_k141_236116_length_6715_cov_8.0000_5	CD05348-bphB_C0LLA6|unreviewed|Biphenyl-dihydrodiol	27.027	259	171	6	3	248	2	255	2.11e-20	86.3
Bin3_k141_538880_length_6400_cov_10.0000_3	CD05348-bphB_C0LLA6|unreviewed|Biphenyl-dihydrodiol	27.004	237	144	10	10	233	9	229	5.61e-11	59.7
Bin3_k141_477149_length_3573_cov_8.0000_2	CD05348-bphB_C0LLA6|unreviewed|Biphenyl-dihydrodiol	26.136	176	119	4	1	168	3	175	1.8e-06	46.6
Bin3_k141_329353_length_5041_cov_7.0000_3	CD05348-bphB_C0LLA6|unreviewed|Biphenyl-dihydrodiol	25.926	189	129	5	7	190	9	191	2.98e-07	49.3
Bin3_k141_645003_length_4966_cov_8.0000_3	CD05348-bphB_C0LLA6|unreviewed|Biphenyl-dihydrodiol	25.434	173	119	4	5	172	8	175	1.17e-07	49.7
Bin3_k141_160726_length_4913_cov_9.0000_5	CD05348-bphB_C3KFM5|unreviewed|2,3-dihydroxy-2,3-dihydrophenylpropionate	31.298	262	160	8	6	257	5	256	6.08e-23	93.2
Bin3_k141_229213_length_3859_cov_8.0000_2	CD05348-bphB_C3KFM5|unreviewed|2,3-dihydroxy-2,3-dihydrophenylpropionate	30.052	193	124	4	7	194	3	189	6.85e-15	71.2
Bin3_k141_367409_length_4616_cov_8.0000_2	CD05348-bphB_C3KFM5|unreviewed|2,3-dihydroxy-2,3-dihydrophenylpropionate	30.04	253	157	7	7	241	5	255	1.42e-18	80.9
Bin3_k141_973128_length_6539_cov_8.0000_5	CD05348-bphB_C3KFM5|unreviewed|2,3-dihydroxy-2,3-dihydrophenylpropionate	29.811	265	160	10	6	257	5	256	6.98e-20	84.7
Bin3_k141_405085_length_3398_cov_9.0000_1	CD05348-bphB_C3KFM5|unreviewed|2,3-dihydroxy-2,3-dihydrophenylpropionate	29.48	173	102	6	2	156	85	255	4.52e-11	57.8
Bin3_k141_1025531_length_7902_cov_9.0000_4	CD05348-bphB_C3KFM5|unreviewed|2,3-dihydroxy-2,3-dihydrophenylpropionate	29.016	193	118	7	81	258	66	254	7.72e-16	73.9
Bin3_k141_236116_length_6715_cov_8.0000_5	CD05348-bphB_C3KFM5|unreviewed|2,3-dihydroxy-2,3-dihydrophenylpropionate	28.958	259	158	8	7	248	5	254	2.06e-21	88.6
Bin3_k141_64500_length_4749_cov_6.0000_7	CD05348-bphB_C3KFM5|unreviewed|2,3-dihydroxy-2,3-dihydrophenylpropionate	28.253	269	155	12	7	251	3	257	4.06e-13	65.9
Bin3_k141_367409_length_4616_cov_8.0000_3	CD05348-bphB_C3KFM5|unreviewed|2,3-dihydroxy-2,3-dihydrophenylpropionate	28.019	207	133	8	3	199	4	204	5.21e-13	65.9
Bin3_k141_160726_length_4913_cov_9.0000_5	CD05348-bphB_C7DQY7|unreviewed|Cis-naphthalene	32.714	269	147	10	6	257	5	256	1.23e-17	78.6
Bin3_k141_405085_length_3398_cov_9.0000_1	CD05348-bphB_C7DQY7|unreviewed|Cis-naphthalene	31.126	151	90	3	19	156	106	255	1.18e-10	56.6
Bin3_k141_973128_length_6539_cov_8.0000_5	CD05348-bphB_C7DQY7|unreviewed|Cis-naphthalene	30.451	266	157	10	6	257	5	256	7.19e-16	73.9
Bin3_k141_236116_length_6715_cov_8.0000_5	CD05348-bphB_C7DQY7|unreviewed|Cis-naphthalene	30.35	257	157	8	7	248	5	254	6.85e-20	84.7
Bin3_k141_1025531_length_7902_cov_9.0000_4	CD05348-bphB_C7DQY7|unreviewed|Cis-naphthalene	30.052	193	116	6	81	258	66	254	2.09e-14	69.7
Bin3_k141_229213_length_3859_cov_8.0000_2	CD05348-bphB_C7DQY7|unreviewed|Cis-naphthalene	30	170	113	3	9	175	5	171	1.1e-10	59.3
Bin3_k141_367409_length_4616_cov_8.0000_3	CD05348-bphB_C7DQY7|unreviewed|Cis-naphthalene	27.586	203	139	6	3	199	4	204	1.38e-10	58.9
Bin3_k141_367409_length_4616_cov_8.0000_2	CD05348-bphB_C7DQY7|unreviewed|Cis-naphthalene	27.559	254	162	7	7	241	5	255	4.93e-13	65.5
Bin3_k141_538880_length_6400_cov_10.0000_3	CD05348-bphB_C7DQY7|unreviewed|Cis-naphthalene	25.63	238	151	10	11	234	9	234	1.74e-06	46.6
Bin3_k141_64500_length_4749_cov_6.0000_7	CD05348-bphB_C7DQY7|unreviewed|Cis-naphthalene	25.468	267	163	10	8	251	4	257	3.01e-11	60.5
Bin3_k141_236116_length_6715_cov_8.0000_5	CD05348-bphB_D4B6L3|unreviewed|3-phenylpropionate-dihydrodiol/cinnamic	30.159	189	119	4	55	231	51	238	2.38e-17	77.8
Bin3_k141_973128_length_6539_cov_8.0000_5	CD05348-bphB_E7FJB5|unreviewed|Cis-2,3-dihydrobiphenyl-2,3-diol	34.673	199	118	5	1	194	1	192	5.97e-28	107
Bin3_k141_367409_length_4616_cov_8.0000_2	CD05348-bphB_E7FJB5|unreviewed|Cis-2,3-dihydrobiphenyl-2,3-diol	33.074	257	150	8	3	240	2	255	6.82e-28	106
Bin3_k141_229213_length_3859_cov_8.0000_2	CD05348-bphB_E7FJB5|unreviewed|Cis-2,3-dihydrobiphenyl-2,3-diol	31.651	218	134	7	4	213	1	211	5.12e-17	77.4
Bin3_k141_160726_length_4913_cov_9.0000_5	CD05348-bphB_E7FJB5|unreviewed|Cis-2,3-dihydrobiphenyl-2,3-diol	31.086	267	156	8	1	253	1	253	1.14e-25	100
Bin3_k141_1216098_length_4428_cov_7.0000_1	CD05348-bphB_E7FJB5|unreviewed|Cis-2,3-dihydrobiphenyl-2,3-diol	30.833	120	74	4	1	115	76	191	3.21e-08	50.4
Bin3_k141_367409_length_4616_cov_8.0000_3	CD05348-bphB_E7FJB5|unreviewed|Cis-2,3-dihydrobiphenyl-2,3-diol	30.256	195	119	6	7	190	9	197	1.56e-12	64.7
Bin3_k141_236116_length_6715_cov_8.0000_5	CD05348-bphB_E7FJB5|unreviewed|Cis-2,3-dihydrobiphenyl-2,3-diol	29.73	259	164	6	3	248	2	255	2.26e-23	94.4
Bin3_k141_645003_length_4966_cov_8.0000_3	CD05348-bphB_E7FJB5|unreviewed|Cis-2,3-dihydrobiphenyl-2,3-diol	29.73	148	90	6	6	146	9	149	6.45e-10	56.2
Bin3_k141_405085_length_3398_cov_9.0000_1	CD05348-bphB_E7FJB5|unreviewed|Cis-2,3-dihydrobiphenyl-2,3-diol	29.677	155	96	3	12	154	101	254	9.9e-12	60.1
Bin3_k141_1025531_length_7902_cov_9.0000_4	CD05348-bphB_E7FJB5|unreviewed|Cis-2,3-dihydrobiphenyl-2,3-diol	29.412	272	161	10	1	258	1	255	1.98e-20	86.7
Bin3_k141_538880_length_6400_cov_10.0000_3	CD05348-bphB_E7FJB5|unreviewed|Cis-2,3-dihydrobiphenyl-2,3-diol	26.842	190	123	7	9	190	8	189	4.91e-10	57
Bin3_k141_64500_length_4749_cov_6.0000_7	CD05348-bphB_E7FJB5|unreviewed|Cis-2,3-dihydrobiphenyl-2,3-diol	26.296	270	164	12	6	252	3	260	1.14e-12	64.7
Bin3_k141_329353_length_5041_cov_7.0000_3	CD05348-bphB_E7FJB5|unreviewed|Cis-2,3-dihydrobiphenyl-2,3-diol	26.02	196	132	5	1	190	3	191	3.67e-07	48.9
Bin3_k141_477149_length_3573_cov_8.0000_2	CD05348-bphB_E7FJB5|unreviewed|Cis-2,3-dihydrobiphenyl-2,3-diol	25.843	178	117	6	1	168	3	175	5.64e-06	45.1
Bin3_k141_973128_length_6539_cov_8.0000_5	CD05348-bphB_F2J6N2|unreviewed|Short-chain	32.995	197	114	6	1	189	1	187	1.22e-23	95.5
Bin3_k141_367409_length_4616_cov_8.0000_2	CD05348-bphB_F2J6N2|unreviewed|Short-chain	32.812	256	153	6	3	240	2	256	4.58e-25	98.6
Bin3_k141_160726_length_4913_cov_9.0000_5	CD05348-bphB_F2J6N2|unreviewed|Short-chain	31.034	232	128	9	1	220	1	212	8.07e-22	90.5
Bin3_k141_236116_length_6715_cov_8.0000_5	CD05348-bphB_F2J6N2|unreviewed|Short-chain	30.916	262	158	7	3	248	2	256	1.75e-25	100
Bin3_k141_1025531_length_7902_cov_9.0000_4	CD05348-bphB_F2J6N2|unreviewed|Short-chain	29.682	283	147	11	1	258	1	256	9.9e-18	79.3
Bin3_k141_405085_length_3398_cov_9.0000_1	CD05348-bphB_F2J6N2|unreviewed|Short-chain	27.485	171	105	5	2	154	86	255	1.53e-10	56.6
Bin3_k141_367409_length_4616_cov_8.0000_3	CD05348-bphB_F2J6N2|unreviewed|Short-chain	27.072	181	119	6	7	178	9	185	2.18e-10	58.5
Bin3_k141_329353_length_5041_cov_7.0000_3	CD05348-bphB_F2J6N2|unreviewed|Short-chain	26.486	185	123	6	6	184	8	185	2.16e-06	46.6
Bin3_k141_64500_length_4749_cov_6.0000_7	CD05348-bphB_F2J6N2|unreviewed|Short-chain	25.51	196	130	7	4	192	1	187	7.13e-12	62.4
Bin3_k141_229213_length_3859_cov_8.0000_2	CD05348-bphB_F2J6N2|unreviewed|Short-chain	25.14	179	121	5	4	175	1	173	5.76e-12	63.2
Bin3_k141_973128_length_6539_cov_8.0000_5	CD05348-bphB_G7UWL1|unreviewed|2,3-dihydroxy-2,3-dihydrophenylpropionate	35	200	114	8	1	193	1	191	6.51e-24	96.3
Bin3_k141_367409_length_4616_cov_8.0000_2	CD05348-bphB_G7UWL1|unreviewed|2,3-dihydroxy-2,3-dihydrophenylpropionate	32.946	258	151	8	2	240	1	255	1.04e-24	97.8
Bin3_k141_405085_length_3398_cov_9.0000_1	CD05348-bphB_G7UWL1|unreviewed|2,3-dihydroxy-2,3-dihydrophenylpropionate	32.68	153	86	5	17	155	106	255	1.91e-12	62
Bin3_k141_229213_length_3859_cov_8.0000_2	CD05348-bphB_G7UWL1|unreviewed|2,3-dihydroxy-2,3-dihydrophenylpropionate	31.313	198	124	5	4	195	1	192	1.03e-16	76.6
Bin3_k141_160726_length_4913_cov_9.0000_5	CD05348-bphB_G7UWL1|unreviewed|2,3-dihydroxy-2,3-dihydrophenylpropionate	29.67	273	152	10	1	253	1	253	2.5e-21	89
Bin3_k141_1025531_length_7902_cov_9.0000_4	CD05348-bphB_G7UWL1|unreviewed|2,3-dihydroxy-2,3-dihydrophenylpropionate	28.881	277	156	8	1	258	1	255	4.34e-23	94
Bin3_k141_367409_length_4616_cov_8.0000_3	CD05348-bphB_G7UWL1|unreviewed|2,3-dihydroxy-2,3-dihydrophenylpropionate	28.796	191	127	4	7	190	9	197	2.04e-14	70.1
Bin3_k141_64500_length_4749_cov_6.0000_7	CD05348-bphB_G7UWL1|unreviewed|2,3-dihydroxy-2,3-dihydrophenylpropionate	28.571	196	128	5	4	194	1	189	2.8e-18	80.5
Bin3_k141_236116_length_6715_cov_8.0000_5	CD05348-bphB_G7UWL1|unreviewed|2,3-dihydroxy-2,3-dihydrophenylpropionate	27.413	259	170	6	3	248	2	255	7.53e-21	87.4
Bin3_k141_538880_length_6400_cov_10.0000_3	CD05348-bphB_G7UWL1|unreviewed|2,3-dihydroxy-2,3-dihydrophenylpropionate	26.16	237	146	10	10	233	9	229	4.09e-10	57.4
Bin3_k141_329353_length_5041_cov_7.0000_3	CD05348-bphB_G7UWL1|unreviewed|2,3-dihydroxy-2,3-dihydrophenylpropionate	25.926	189	129	5	7	190	9	191	1.81e-07	49.7
Bin3_k141_477149_length_3573_cov_8.0000_2	CD05348-bphB_G7UWL1|unreviewed|2,3-dihydroxy-2,3-dihydrophenylpropionate	25.568	176	120	4	1	168	3	175	2.76e-06	46.2
Bin3_k141_645003_length_4966_cov_8.0000_3	CD05348-bphB_G7UWL1|unreviewed|2,3-dihydroxy-2,3-dihydrophenylpropionate	25.287	174	120	5	4	172	7	175	9.1e-07	47
Bin3_k141_160726_length_4913_cov_9.0000_5	CD05348-bphB_G9G7I7|unreviewed|2,3-dihydroxy-2,3-dihydrophenylpropionate	31.679	262	159	8	6	257	5	256	4.65e-23	93.6
Bin3_k141_405085_length_3398_cov_9.0000_1	CD05348-bphB_G9G7I7|unreviewed|2,3-dihydroxy-2,3-dihydrophenylpropionate	30.519	154	91	5	17	156	104	255	3.04e-11	58.5
Bin3_k141_973128_length_6539_cov_8.0000_5	CD05348-bphB_G9G7I7|unreviewed|2,3-dihydroxy-2,3-dihydrophenylpropionate	30.189	265	159	10	6	257	5	256	1.97e-19	83.6
Bin3_k141_367409_length_4616_cov_8.0000_2	CD05348-bphB_G9G7I7|unreviewed|2,3-dihydroxy-2,3-dihydrophenylpropionate	29.644	253	158	7	7	241	5	255	1.42e-17	78.2
Bin3_k141_1025531_length_7902_cov_9.0000_4	CD05348-bphB_G9G7I7|unreviewed|2,3-dihydroxy-2,3-dihydrophenylpropionate	29.534	193	117	7	81	258	66	254	6.09e-16	73.9
Bin3_k141_236116_length_6715_cov_8.0000_5	CD05348-bphB_G9G7I7|unreviewed|2,3-dihydroxy-2,3-dihydrophenylpropionate	29.344	259	157	8	7	248	5	254	1.11e-21	89.4
Bin3_k141_229213_length_3859_cov_8.0000_2	CD05348-bphB_G9G7I7|unreviewed|2,3-dihydroxy-2,3-dihydrophenylpropionate	29.319	191	124	4	9	194	5	189	7.4e-14	68.6
Bin3_k141_64500_length_4749_cov_6.0000_7	CD05348-bphB_G9G7I7|unreviewed|2,3-dihydroxy-2,3-dihydrophenylpropionate	28.625	269	154	12	7	251	3	257	1.32e-12	64.3
Bin3_k141_367409_length_4616_cov_8.0000_3	CD05348-bphB_G9G7I7|unreviewed|2,3-dihydroxy-2,3-dihydrophenylpropionate	28.293	205	135	8	3	199	4	204	2.47e-12	63.9
Bin3_k141_538880_length_6400_cov_10.0000_3	CD05348-bphB_G9G7I7|unreviewed|2,3-dihydroxy-2,3-dihydrophenylpropionate	26.341	205	132	9	11	207	9	202	1e-08	53.1
Bin3_k141_973128_length_6539_cov_8.0000_5	CD05348-bphB_H9A9X3|unreviewed|2,3-dihydroxy-2,3-dihydrophenylpropionate	34	200	116	8	1	193	1	191	2.33e-21	89.4
Bin3_k141_405085_length_3398_cov_9.0000_1	CD05348-bphB_H9A9X3|unreviewed|2,3-dihydroxy-2,3-dihydrophenylpropionate	32.68	153	86	5	17	155	106	255	7.18e-12	60.5
Bin3_k141_160726_length_4913_cov_9.0000_5	CD05348-bphB_H9A9X3|unreviewed|2,3-dihydroxy-2,3-dihydrophenylpropionate	31.98	197	120	6	1	191	1	189	7.51e-19	82.4
Bin3_k141_367409_length_4616_cov_8.0000_2	CD05348-bphB_H9A9X3|unreviewed|2,3-dihydroxy-2,3-dihydrophenylpropionate	31.395	258	155	8	2	240	1	255	1.35e-21	89.4
Bin3_k141_229213_length_3859_cov_8.0000_2	CD05348-bphB_H9A9X3|unreviewed|2,3-dihydroxy-2,3-dihydrophenylpropionate	29.798	198	127	5	4	195	1	192	1.87e-14	70.5
Bin3_k141_1216098_length_4428_cov_7.0000_1	CD05348-bphB_H9A9X3|unreviewed|2,3-dihydroxy-2,3-dihydrophenylpropionate	29.268	123	70	4	2	115	77	191	4.73e-06	43.9
Bin3_k141_1025531_length_7902_cov_9.0000_4	CD05348-bphB_H9A9X3|unreviewed|2,3-dihydroxy-2,3-dihydrophenylpropionate	28.52	277	157	8	1	258	1	255	2.15e-21	89.4
Bin3_k141_367409_length_4616_cov_8.0000_3	CD05348-bphB_H9A9X3|unreviewed|2,3-dihydroxy-2,3-dihydrophenylpropionate	28.144	167	112	3	7	166	9	174	2.16e-12	64.3
Bin3_k141_236116_length_6715_cov_8.0000_5	CD05348-bphB_H9A9X3|unreviewed|2,3-dihydroxy-2,3-dihydrophenylpropionate	26.641	259	172	6	3	248	2	255	4.89e-19	82.8
Bin3_k141_538880_length_6400_cov_10.0000_3	CD05348-bphB_H9A9X3|unreviewed|2,3-dihydroxy-2,3-dihydrophenylpropionate	26.582	237	145	10	10	233	9	229	9.7e-10	56.2
Bin3_k141_477149_length_3573_cov_8.0000_2	CD05348-bphB_H9A9X3|unreviewed|2,3-dihydroxy-2,3-dihydrophenylpropionate	26.136	176	119	4	1	168	3	175	1.96e-06	46.6
Bin3_k141_64500_length_4749_cov_6.0000_7	CD05348-bphB_H9A9X3|unreviewed|2,3-dihydroxy-2,3-dihydrophenylpropionate	26.054	261	170	7	9	252	6	260	1.29e-17	79
Bin3_k141_329353_length_5041_cov_7.0000_3	CD05348-bphB_H9A9X3|unreviewed|2,3-dihydroxy-2,3-dihydrophenylpropionate	25.444	169	116	4	7	170	9	172	2.72e-06	46.2
Bin3_k141_645003_length_4966_cov_8.0000_3	CD05348-bphB_H9A9X3|unreviewed|2,3-dihydroxy-2,3-dihydrophenylpropionate	25.434	173	119	4	5	172	8	175	1.18e-07	49.7
Bin3_k141_973128_length_6539_cov_8.0000_5	CD05348-bphB_I0IJV1|unreviewed|Cis-2,3-dihydrobiphenyl-2,3-diol	34.673	199	118	5	1	194	1	192	5.97e-28	107
Bin3_k141_367409_length_4616_cov_8.0000_2	CD05348-bphB_I0IJV1|unreviewed|Cis-2,3-dihydrobiphenyl-2,3-diol	33.074	257	150	8	3	240	2	255	6.82e-28	106
Bin3_k141_229213_length_3859_cov_8.0000_2	CD05348-bphB_I0IJV1|unreviewed|Cis-2,3-dihydrobiphenyl-2,3-diol	31.651	218	134	7	4	213	1	211	5.12e-17	77.4
Bin3_k141_160726_length_4913_cov_9.0000_5	CD05348-bphB_I0IJV1|unreviewed|Cis-2,3-dihydrobiphenyl-2,3-diol	31.086	267	156	8	1	253	1	253	1.14e-25	100
Bin3_k141_1216098_length_4428_cov_7.0000_1	CD05348-bphB_I0IJV1|unreviewed|Cis-2,3-dihydrobiphenyl-2,3-diol	30.833	120	74	4	1	115	76	191	3.21e-08	50.4
Bin3_k141_367409_length_4616_cov_8.0000_3	CD05348-bphB_I0IJV1|unreviewed|Cis-2,3-dihydrobiphenyl-2,3-diol	30.256	195	119	6	7	190	9	197	1.56e-12	64.7
Bin3_k141_236116_length_6715_cov_8.0000_5	CD05348-bphB_I0IJV1|unreviewed|Cis-2,3-dihydrobiphenyl-2,3-diol	29.73	259	164	6	3	248	2	255	2.26e-23	94.4
Bin3_k141_645003_length_4966_cov_8.0000_3	CD05348-bphB_I0IJV1|unreviewed|Cis-2,3-dihydrobiphenyl-2,3-diol	29.73	148	90	6	6	146	9	149	6.45e-10	56.2
Bin3_k141_405085_length_3398_cov_9.0000_1	CD05348-bphB_I0IJV1|unreviewed|Cis-2,3-dihydrobiphenyl-2,3-diol	29.677	155	96	3	12	154	101	254	9.9e-12	60.1
Bin3_k141_1025531_length_7902_cov_9.0000_4	CD05348-bphB_I0IJV1|unreviewed|Cis-2,3-dihydrobiphenyl-2,3-diol	29.412	272	161	10	1	258	1	255	1.98e-20	86.7
Bin3_k141_538880_length_6400_cov_10.0000_3	CD05348-bphB_I0IJV1|unreviewed|Cis-2,3-dihydrobiphenyl-2,3-diol	26.842	190	123	7	9	190	8	189	4.91e-10	57
Bin3_k141_64500_length_4749_cov_6.0000_7	CD05348-bphB_I0IJV1|unreviewed|Cis-2,3-dihydrobiphenyl-2,3-diol	26.296	270	164	12	6	252	3	260	1.14e-12	64.7
Bin3_k141_329353_length_5041_cov_7.0000_3	CD05348-bphB_I0IJV1|unreviewed|Cis-2,3-dihydrobiphenyl-2,3-diol	26.02	196	132	5	1	190	3	191	3.67e-07	48.9
Bin3_k141_477149_length_3573_cov_8.0000_2	CD05348-bphB_I0IJV1|unreviewed|Cis-2,3-dihydrobiphenyl-2,3-diol	25.843	178	117	6	1	168	3	175	5.64e-06	45.1
Bin3_k141_160726_length_4913_cov_9.0000_5	CD05348-bphB_I4CR82|unreviewed|2,3-dihydroxy-2,3-dihydrophenylpropionate	31.801	261	160	8	6	257	5	256	1.44e-26	102
Bin3_k141_1025531_length_7902_cov_9.0000_4	CD05348-bphB_I4CR82|unreviewed|2,3-dihydroxy-2,3-dihydrophenylpropionate	31.606	193	113	6	81	258	66	254	2.85e-18	80.5
Bin3_k141_405085_length_3398_cov_9.0000_1	CD05348-bphB_I4CR82|unreviewed|2,3-dihydroxy-2,3-dihydrophenylpropionate	30.519	154	91	5	17	156	104	255	1.89e-12	61.6
Bin3_k141_236116_length_6715_cov_8.0000_5	CD05348-bphB_I4CR82|unreviewed|2,3-dihydroxy-2,3-dihydrophenylpropionate	30.116	259	155	9	7	248	5	254	1.9e-22	91.7
Bin3_k141_973128_length_6539_cov_8.0000_5	CD05348-bphB_I4CR82|unreviewed|2,3-dihydroxy-2,3-dihydrophenylpropionate	29.924	264	161	9	6	257	5	256	1.22e-22	92.4
Bin3_k141_367409_length_4616_cov_8.0000_2	CD05348-bphB_I4CR82|unreviewed|2,3-dihydroxy-2,3-dihydrophenylpropionate	28.854	253	160	6	7	241	5	255	1.83e-18	80.5
Bin3_k141_64500_length_4749_cov_6.0000_7	CD05348-bphB_I4CR82|unreviewed|2,3-dihydroxy-2,3-dihydrophenylpropionate	28.788	264	160	11	7	251	3	257	9.37e-15	70.5
Bin3_k141_367409_length_4616_cov_8.0000_3	CD05348-bphB_I4CR82|unreviewed|2,3-dihydroxy-2,3-dihydrophenylpropionate	28.571	182	122	6	3	178	4	183	8.76e-11	59.7
Bin3_k141_229213_length_3859_cov_8.0000_2	CD05348-bphB_I4CR82|unreviewed|2,3-dihydroxy-2,3-dihydrophenylpropionate	27.32	194	129	5	7	194	2	189	1.17e-11	62
Bin3_k141_538880_length_6400_cov_10.0000_3	CD05348-bphB_I4CR82|unreviewed|2,3-dihydroxy-2,3-dihydrophenylpropionate	25.728	206	132	9	11	207	9	202	1.8e-07	49.3
Bin3_k141_160726_length_4913_cov_9.0000_5	CD05348-bphB_I6S3T8|unreviewed|Cis-1,2-dihydro-1,2-dihydroxynaphthalene-1,	30.769	260	164	7	6	257	21	272	9.19e-23	92.8
Bin3_k141_229213_length_3859_cov_8.0000_2	CD05348-bphB_I6S3T8|unreviewed|Cis-1,2-dihydro-1,2-dihydroxynaphthalene-1,	30.366	191	122	4	9	194	21	205	1.23e-14	70.9
Bin3_k141_367409_length_4616_cov_8.0000_2	CD05348-bphB_I6S3T8|unreviewed|Cis-1,2-dihydro-1,2-dihydroxynaphthalene-1,	30.04	253	157	7	7	241	21	271	1.58e-18	80.9
Bin3_k141_973128_length_6539_cov_8.0000_5	CD05348-bphB_I6S3T8|unreviewed|Cis-1,2-dihydro-1,2-dihydroxynaphthalene-1,	29.811	265	160	10	6	257	21	272	1.24e-19	84.3
Bin3_k141_405085_length_3398_cov_9.0000_1	CD05348-bphB_I6S3T8|unreviewed|Cis-1,2-dihydro-1,2-dihydroxynaphthalene-1,	29.48	173	102	6	2	156	101	271	7.48e-11	57.4
Bin3_k141_1025531_length_7902_cov_9.0000_4	CD05348-bphB_I6S3T8|unreviewed|Cis-1,2-dihydro-1,2-dihydroxynaphthalene-1,	29.016	193	118	7	81	258	82	270	1.11e-15	73.6
Bin3_k141_236116_length_6715_cov_8.0000_5	CD05348-bphB_I6S3T8|unreviewed|Cis-1,2-dihydro-1,2-dihydroxynaphthalene-1,	28.958	259	158	8	7	248	21	270	2.02e-21	89
Bin3_k141_64500_length_4749_cov_6.0000_7	CD05348-bphB_I6S3T8|unreviewed|Cis-1,2-dihydro-1,2-dihydroxynaphthalene-1,	28.253	269	155	12	7	251	19	273	3.06e-13	66.6
Bin3_k141_367409_length_4616_cov_8.0000_3	CD05348-bphB_I6S3T8|unreviewed|Cis-1,2-dihydro-1,2-dihydroxynaphthalene-1,	28.019	207	133	8	3	199	20	220	4.27e-13	66.6
Bin3_k141_367409_length_4616_cov_8.0000_2	CD05348-bphB_I7CDY7|unreviewed|Cis-1,2-dihydrobenzene-1,2-diol	32.319	263	147	9	3	241	2	257	7.15e-23	92.8
Bin3_k141_405085_length_3398_cov_9.0000_1	CD05348-bphB_I7CDY7|unreviewed|Cis-1,2-dihydrobenzene-1,2-diol	31.013	158	91	5	12	154	101	255	8.38e-10	54.3
Bin3_k141_236116_length_6715_cov_8.0000_5	CD05348-bphB_I7CDY7|unreviewed|Cis-1,2-dihydrobenzene-1,2-diol	30.566	265	155	11	3	248	2	256	2.12e-21	89
Bin3_k141_973128_length_6539_cov_8.0000_5	CD05348-bphB_I7CDY7|unreviewed|Cis-1,2-dihydrobenzene-1,2-diol	30.189	265	162	9	1	253	1	254	6.07e-21	88.2
Bin3_k141_1025531_length_7902_cov_9.0000_4	CD05348-bphB_I7CDY7|unreviewed|Cis-1,2-dihydrobenzene-1,2-diol	29.749	279	152	10	1	258	1	256	1.92e-17	78.6
Bin3_k141_160726_length_4913_cov_9.0000_5	CD05348-bphB_I7CDY7|unreviewed|Cis-1,2-dihydrobenzene-1,2-diol	29.699	266	162	11	1	253	1	254	1.17e-17	79
Bin3_k141_367409_length_4616_cov_8.0000_3	CD05348-bphB_I7CDY7|unreviewed|Cis-1,2-dihydrobenzene-1,2-diol	27.919	197	124	6	7	194	9	196	8.13e-08	50.8
Bin3_k141_64500_length_4749_cov_6.0000_7	CD05348-bphB_I7CDY7|unreviewed|Cis-1,2-dihydrobenzene-1,2-diol	24.444	270	164	13	9	252	6	261	1.62e-07	49.7
Bin3_k141_973128_length_6539_cov_8.0000_5	CD05348-bphB_K2F4V7|unreviewed|Cis-2,3-dihydrobiphenyl-2,3-diol	34.5	200	115	8	1	193	1	191	9.72e-24	95.5
Bin3_k141_367409_length_4616_cov_8.0000_2	CD05348-bphB_K2F4V7|unreviewed|Cis-2,3-dihydrobiphenyl-2,3-diol	33.205	259	149	8	2	240	1	255	9.25e-26	100
Bin3_k141_1216098_length_4428_cov_7.0000_1	CD05348-bphB_K2F4V7|unreviewed|Cis-2,3-dihydrobiphenyl-2,3-diol	31.933	119	72	4	2	115	77	191	7.47e-07	46.2
Bin3_k141_405085_length_3398_cov_9.0000_1	CD05348-bphB_K2F4V7|unreviewed|Cis-2,3-dihydrobiphenyl-2,3-diol	31.847	157	90	5	12	154	101	254	6.31e-12	60.5
Bin3_k141_229213_length_3859_cov_8.0000_2	CD05348-bphB_K2F4V7|unreviewed|Cis-2,3-dihydrobiphenyl-2,3-diol	30.374	214	136	6	4	210	1	208	1.02e-17	79.7
Bin3_k141_160726_length_4913_cov_9.0000_5	CD05348-bphB_K2F4V7|unreviewed|Cis-2,3-dihydrobiphenyl-2,3-diol	28.731	268	161	9	1	253	1	253	1.87e-20	86.7
Bin3_k141_1025531_length_7902_cov_9.0000_4	CD05348-bphB_K2F4V7|unreviewed|Cis-2,3-dihydrobiphenyl-2,3-diol	27.437	277	160	8	1	258	1	255	6.93e-21	88.2
Bin3_k141_236116_length_6715_cov_8.0000_5	CD05348-bphB_K2F4V7|unreviewed|Cis-2,3-dihydrobiphenyl-2,3-diol	27.308	260	169	6	3	248	2	255	4.04e-20	85.5
Bin3_k141_367409_length_4616_cov_8.0000_3	CD05348-bphB_K2F4V7|unreviewed|Cis-2,3-dihydrobiphenyl-2,3-diol	27.273	198	135	4	7	197	9	204	7.1e-13	65.9
Bin3_k141_64500_length_4749_cov_6.0000_7	CD05348-bphB_K2F4V7|unreviewed|Cis-2,3-dihydrobiphenyl-2,3-diol	26.5	200	133	6	4	198	1	191	5.71e-17	77
Bin3_k141_538880_length_6400_cov_10.0000_3	CD05348-bphB_K2F4V7|unreviewed|Cis-2,3-dihydrobiphenyl-2,3-diol	25.316	237	148	10	10	233	9	229	6.86e-09	53.5
Bin3_k141_477149_length_3573_cov_8.0000_2	CD05348-bphB_K2F4V7|unreviewed|Cis-2,3-dihydrobiphenyl-2,3-diol	25.287	174	123	3	1	168	3	175	2.22e-07	49.3
Bin3_k141_329353_length_5041_cov_7.0000_3	CD05348-bphB_K2F4V7|unreviewed|Cis-2,3-dihydrobiphenyl-2,3-diol	24.339	189	132	5	7	190	9	191	2.6e-07	49.3
Bin3_k141_405085_length_3398_cov_9.0000_1	CD05348-bphB_K8XP71|unreviewed|2,3-dihydroxy-2,3-dihydrophenylpropionate	32.919	161	88	5	10	155	101	256	7.56e-13	63.2
Bin3_k141_973128_length_6539_cov_8.0000_5	CD05348-bphB_K8XP71|unreviewed|2,3-dihydroxy-2,3-dihydrophenylpropionate	32.487	197	119	6	3	193	4	192	1.65e-21	89.4
Bin3_k141_160726_length_4913_cov_9.0000_5	CD05348-bphB_K8XP71|unreviewed|2,3-dihydroxy-2,3-dihydrophenylpropionate	31.795	195	119	6	3	191	4	190	5.18e-19	82.8
Bin3_k141_367409_length_4616_cov_8.0000_2	CD05348-bphB_K8XP71|unreviewed|2,3-dihydroxy-2,3-dihydrophenylpropionate	31.771	192	122	4	1	185	1	190	1.49e-19	83.6
Bin3_k141_711236_length_5431_cov_8.0000_5	CD05348-bphB_K8XP71|unreviewed|2,3-dihydroxy-2,3-dihydrophenylpropionate	31.013	158	97	5	6	157	70	221	3.58e-08	52
Bin3_k141_236116_length_6715_cov_8.0000_5	CD05348-bphB_K8XP71|unreviewed|2,3-dihydroxy-2,3-dihydrophenylpropionate	30.622	209	131	6	1	201	1	203	4.37e-20	85.5
Bin3_k141_1025531_length_7902_cov_9.0000_4	CD05348-bphB_K8XP71|unreviewed|2,3-dihydroxy-2,3-dihydrophenylpropionate	28.114	281	149	10	3	258	4	256	4.83e-15	71.6
Bin3_k141_477149_length_3573_cov_8.0000_2	CD05348-bphB_K8XP71|unreviewed|2,3-dihydroxy-2,3-dihydrophenylpropionate	27.429	175	120	3	1	169	4	177	8.1e-08	50.4
Bin3_k141_229213_length_3859_cov_8.0000_2	CD05348-bphB_K8XP71|unreviewed|2,3-dihydroxy-2,3-dihydrophenylpropionate	26.887	212	135	7	6	209	4	203	1e-12	65.5
Bin3_k141_367409_length_4616_cov_8.0000_3	CD05348-bphB_K8XP71|unreviewed|2,3-dihydroxy-2,3-dihydrophenylpropionate	25	212	134	7	1	197	4	205	1.72e-07	50.1
Bin3_k141_64500_length_4749_cov_6.0000_7	CD05348-bphB_K8XP71|unreviewed|2,3-dihydroxy-2,3-dihydrophenylpropionate	20.398	201	134	6	6	194	4	190	1.6e-06	46.6
Bin3_k141_229213_length_3859_cov_8.0000_2	CD05348-bphB_L0M317|unreviewed|3-(Cis-5,6-dihydroxycyclohexa-1,	34.545	165	83	7	56	209	51	201	1.04e-09	56.6
Bin3_k141_236116_length_6715_cov_8.0000_5	CD05348-bphB_L0M317|unreviewed|3-(Cis-5,6-dihydroxycyclohexa-1,	29.098	244	154	6	1	231	1	238	1.19e-17	78.6
Bin3_k141_367409_length_4616_cov_8.0000_3	CD05348-bphB_L0M317|unreviewed|3-(Cis-5,6-dihydroxycyclohexa-1,	28.671	143	90	5	31	166	38	175	2.78e-07	49.3
Bin3_k141_645003_length_4966_cov_8.0000_3	CD05348-bphB_L0M317|unreviewed|3-(Cis-5,6-dihydroxycyclohexa-1,	25	172	114	6	20	184	24	187	8.18e-06	44.3
Bin3_k141_1025531_length_7902_cov_9.0000_4	CD05348-bphB_L1M0J9|unreviewed|2,3-dihydroxy-2,3-dihydrophenylpropionate	31.606	193	113	6	81	258	66	254	2.71e-18	80.5
Bin3_k141_160726_length_4913_cov_9.0000_5	CD05348-bphB_L1M0J9|unreviewed|2,3-dihydroxy-2,3-dihydrophenylpropionate	31.439	264	157	9	6	257	5	256	1.66e-25	100
Bin3_k141_405085_length_3398_cov_9.0000_1	CD05348-bphB_L1M0J9|unreviewed|2,3-dihydroxy-2,3-dihydrophenylpropionate	29.87	154	92	5	17	156	104	255	3.51e-12	60.8
Bin3_k141_973128_length_6539_cov_8.0000_5	CD05348-bphB_L1M0J9|unreviewed|2,3-dihydroxy-2,3-dihydrophenylpropionate	29.545	264	162	9	6	257	5	256	1.94e-22	91.7
Bin3_k141_367409_length_4616_cov_8.0000_2	CD05348-bphB_L1M0J9|unreviewed|2,3-dihydroxy-2,3-dihydrophenylpropionate	29.249	253	159	6	7	241	5	255	1.23e-18	80.9
Bin3_k141_367409_length_4616_cov_8.0000_3	CD05348-bphB_L1M0J9|unreviewed|2,3-dihydroxy-2,3-dihydrophenylpropionate	29.121	182	121	6	3	178	4	183	1.49e-11	62
Bin3_k141_236116_length_6715_cov_8.0000_5	CD05348-bphB_L1M0J9|unreviewed|2,3-dihydroxy-2,3-dihydrophenylpropionate	28.958	259	158	8	7	248	5	254	2.38e-23	94
Bin3_k141_64500_length_4749_cov_6.0000_7	CD05348-bphB_L1M0J9|unreviewed|2,3-dihydroxy-2,3-dihydrophenylpropionate	28.889	270	152	12	7	251	3	257	7.08e-14	68.2
Bin3_k141_229213_length_3859_cov_8.0000_2	CD05348-bphB_L1M0J9|unreviewed|2,3-dihydroxy-2,3-dihydrophenylpropionate	27.835	194	128	5	7	194	2	189	2.89e-12	63.9
Bin3_k141_367409_length_4616_cov_8.0000_2	CD05348-bphB_L8B356|unreviewed|Cis-2,3-dihydrobiphenyl-2,3-diol	32.685	257	152	6	3	240	2	256	7.25e-27	103
Bin3_k141_236116_length_6715_cov_8.0000_5	CD05348-bphB_L8B356|unreviewed|Cis-2,3-dihydrobiphenyl-2,3-diol	32.319	263	153	8	3	248	2	256	2.85e-26	102
Bin3_k141_973128_length_6539_cov_8.0000_5	CD05348-bphB_L8B356|unreviewed|Cis-2,3-dihydrobiphenyl-2,3-diol	30.4	250	150	9	1	238	1	238	9.2e-23	93.2
Bin3_k141_405085_length_3398_cov_9.0000_1	CD05348-bphB_L8B356|unreviewed|Cis-2,3-dihydrobiphenyl-2,3-diol	29.885	174	99	8	2	155	86	256	4.55e-11	58.2
Bin3_k141_1025531_length_7902_cov_9.0000_4	CD05348-bphB_L8B356|unreviewed|Cis-2,3-dihydrobiphenyl-2,3-diol	29.032	279	154	12	1	258	1	256	5.49e-18	80.1
Bin3_k141_160726_length_4913_cov_9.0000_5	CD05348-bphB_L8B356|unreviewed|Cis-2,3-dihydrobiphenyl-2,3-diol	28.571	266	165	10	1	253	1	254	2.77e-19	83.6
Bin3_k141_367409_length_4616_cov_8.0000_3	CD05348-bphB_L8B356|unreviewed|Cis-2,3-dihydrobiphenyl-2,3-diol	28.426	197	123	7	7	194	9	196	4.41e-09	54.7
Bin3_k141_538880_length_6400_cov_10.0000_3	CD05348-bphB_L8B356|unreviewed|Cis-2,3-dihydrobiphenyl-2,3-diol	28.191	188	119	7	9	188	8	187	2.71e-08	52
Bin3_k141_645003_length_4966_cov_8.0000_3	CD05348-bphB_L8B356|unreviewed|Cis-2,3-dihydrobiphenyl-2,3-diol	27.66	188	114	7	6	180	9	187	5.81e-07	47.8
Bin3_k141_229213_length_3859_cov_8.0000_2	CD05348-bphB_L8B356|unreviewed|Cis-2,3-dihydrobiphenyl-2,3-diol	26.131	199	134	5	4	195	1	193	2.63e-11	61.2
Bin3_k141_64500_length_4749_cov_6.0000_7	CD05348-bphB_L8B356|unreviewed|Cis-2,3-dihydrobiphenyl-2,3-diol	24.762	210	135	7	4	203	1	197	6.34e-11	59.7
Bin3_k141_973128_length_6539_cov_8.0000_5	CD05348-bphB_O51852|unreviewed|Cis-2,3-dihydroxy-2,3-dihydroisopropylbenzene	32.787	183	110	5	1	177	1	176	4.07e-20	85.9
Bin3_k141_367409_length_4616_cov_8.0000_2	CD05348-bphB_O51852|unreviewed|Cis-2,3-dihydroxy-2,3-dihydroisopropylbenzene	30.588	255	159	7	3	240	2	255	1.28e-21	89.4
Bin3_k141_229213_length_3859_cov_8.0000_2	CD05348-bphB_O51852|unreviewed|Cis-2,3-dihydroxy-2,3-dihydroisopropylbenzene	30.168	179	112	5	4	175	1	173	5.09e-14	68.9
Bin3_k141_367409_length_4616_cov_8.0000_3	CD05348-bphB_O51852|unreviewed|Cis-2,3-dihydroxy-2,3-dihydroisopropylbenzene	29.94	167	109	3	7	166	9	174	1.33e-14	70.9
Bin3_k141_160726_length_4913_cov_9.0000_5	CD05348-bphB_O51852|unreviewed|Cis-2,3-dihydroxy-2,3-dihydroisopropylbenzene	29.104	268	160	10	1	253	1	253	3.97e-18	80.5
Bin3_k141_477149_length_3573_cov_8.0000_2	CD05348-bphB_O51852|unreviewed|Cis-2,3-dihydroxy-2,3-dihydroisopropylbenzene	27.273	176	117	4	1	168	3	175	8.27e-10	56.6
Bin3_k141_538880_length_6400_cov_10.0000_3	CD05348-bphB_O51852|unreviewed|Cis-2,3-dihydroxy-2,3-dihydroisopropylbenzene	26.744	172	109	7	10	172	9	172	1.17e-06	47
Bin3_k141_1025531_length_7902_cov_9.0000_4	CD05348-bphB_O51852|unreviewed|Cis-2,3-dihydroxy-2,3-dihydroisopropylbenzene	26.199	271	171	8	1	258	1	255	3.35e-15	72.4
Bin3_k141_64500_length_4749_cov_6.0000_7	CD05348-bphB_O51852|unreviewed|Cis-2,3-dihydroxy-2,3-dihydroisopropylbenzene	25.967	181	115	5	9	180	6	176	7.5e-14	68.2
Bin3_k141_645003_length_4966_cov_8.0000_3	CD05348-bphB_O51852|unreviewed|Cis-2,3-dihydroxy-2,3-dihydroisopropylbenzene	25	148	101	4	4	146	7	149	8.89e-09	53.1
Bin3_k141_329353_length_5041_cov_7.0000_3	CD05348-bphB_O51852|unreviewed|Cis-2,3-dihydroxy-2,3-dihydroisopropylbenzene	23.669	169	119	4	7	170	9	172	1.35e-06	47
Bin3_k141_160726_length_4913_cov_9.0000_5	CD05348-bphB_O52384|reviewed|1,2-dihydroxy-1,2-dihydronaphthalene	32.09	268	150	10	6	257	5	256	8.43e-16	73.6
Bin3_k141_973128_length_6539_cov_8.0000_5	CD05348-bphB_O52384|reviewed|1,2-dihydroxy-1,2-dihydronaphthalene	31.439	264	157	10	6	257	5	256	1.16e-15	73.2
Bin3_k141_229213_length_3859_cov_8.0000_2	CD05348-bphB_O52384|reviewed|1,2-dihydroxy-1,2-dihydronaphthalene	30.588	170	112	3	9	175	5	171	8.82e-11	59.7
Bin3_k141_236116_length_6715_cov_8.0000_5	CD05348-bphB_O52384|reviewed|1,2-dihydroxy-1,2-dihydronaphthalene	29.457	258	158	8	7	248	5	254	1.92e-19	83.6
Bin3_k141_405085_length_3398_cov_9.0000_1	CD05348-bphB_O52384|reviewed|1,2-dihydroxy-1,2-dihydronaphthalene	29.375	160	98	4	10	156	98	255	6.61e-10	54.7
Bin3_k141_367409_length_4616_cov_8.0000_3	CD05348-bphB_O52384|reviewed|1,2-dihydroxy-1,2-dihydronaphthalene	28.922	204	135	6	3	199	4	204	2.64e-11	61.2
Bin3_k141_64500_length_4749_cov_6.0000_7	CD05348-bphB_O52384|reviewed|1,2-dihydroxy-1,2-dihydronaphthalene	25.468	267	163	10	8	251	4	257	7.51e-12	62.4
Bin3_k141_367409_length_4616_cov_8.0000_2	CD05348-bphB_O69264|reviewed|Chlorobenzene	34.091	264	139	10	3	240	2	256	6.39e-24	95.5
Bin3_k141_973128_length_6539_cov_8.0000_5	CD05348-bphB_O69264|reviewed|Chlorobenzene	32.075	265	157	10	1	253	1	254	5.26e-21	88.2
Bin3_k141_405085_length_3398_cov_9.0000_1	CD05348-bphB_O69264|reviewed|Chlorobenzene	31.792	173	95	7	2	154	86	255	4.28e-09	52.4
Bin3_k141_236116_length_6715_cov_8.0000_5	CD05348-bphB_O69264|reviewed|Chlorobenzene	31.343	268	149	12	3	248	2	256	1.18e-22	92.4
Bin3_k141_1025531_length_7902_cov_9.0000_4	CD05348-bphB_O69264|reviewed|Chlorobenzene	29.643	280	151	11	1	258	1	256	3.94e-16	74.7
Bin3_k141_160726_length_4913_cov_9.0000_5	CD05348-bphB_O69264|reviewed|Chlorobenzene	29.044	272	156	11	1	253	1	254	4.96e-15	71.6
Bin3_k141_405085_length_3398_cov_9.0000_1	CD05348-bphB_O69792|unreviewed|Isopropylbenzene	32.919	161	88	5	10	155	101	256	7.56e-13	63.2
Bin3_k141_973128_length_6539_cov_8.0000_5	CD05348-bphB_O69792|unreviewed|Isopropylbenzene	32.487	197	119	6	3	193	4	192	1.65e-21	89.4
Bin3_k141_160726_length_4913_cov_9.0000_5	CD05348-bphB_O69792|unreviewed|Isopropylbenzene	31.795	195	119	6	3	191	4	190	5.18e-19	82.8
Bin3_k141_367409_length_4616_cov_8.0000_2	CD05348-bphB_O69792|unreviewed|Isopropylbenzene	31.771	192	122	4	1	185	1	190	1.49e-19	83.6
Bin3_k141_711236_length_5431_cov_8.0000_5	CD05348-bphB_O69792|unreviewed|Isopropylbenzene	31.013	158	97	5	6	157	70	221	3.58e-08	52
Bin3_k141_236116_length_6715_cov_8.0000_5	CD05348-bphB_O69792|unreviewed|Isopropylbenzene	30.622	209	131	6	1	201	1	203	4.37e-20	85.5
Bin3_k141_1025531_length_7902_cov_9.0000_4	CD05348-bphB_O69792|unreviewed|Isopropylbenzene	28.114	281	149	10	3	258	4	256	4.83e-15	71.6
Bin3_k141_477149_length_3573_cov_8.0000_2	CD05348-bphB_O69792|unreviewed|Isopropylbenzene	27.429	175	120	3	1	169	4	177	8.1e-08	50.4
Bin3_k141_229213_length_3859_cov_8.0000_2	CD05348-bphB_O69792|unreviewed|Isopropylbenzene	26.887	212	135	7	6	209	4	203	1e-12	65.5
Bin3_k141_367409_length_4616_cov_8.0000_3	CD05348-bphB_O69792|unreviewed|Isopropylbenzene	25	212	134	7	1	197	4	205	1.72e-07	50.1
Bin3_k141_64500_length_4749_cov_6.0000_7	CD05348-bphB_O69792|unreviewed|Isopropylbenzene	20.398	201	134	6	6	194	4	190	1.6e-06	46.6
Bin3_k141_367409_length_4616_cov_8.0000_2	CD05348-bphB_O69799|unreviewed|Cis-chlorobenzene	32.7	263	146	9	3	241	2	257	1.15e-22	92.4
Bin3_k141_236116_length_6715_cov_8.0000_5	CD05348-bphB_O69799|unreviewed|Cis-chlorobenzene	31.179	263	156	10	3	248	2	256	1.65e-22	92
Bin3_k141_1025531_length_7902_cov_9.0000_4	CD05348-bphB_O69799|unreviewed|Cis-chlorobenzene	30.824	279	149	11	1	258	1	256	1.54e-17	79
Bin3_k141_405085_length_3398_cov_9.0000_1	CD05348-bphB_O69799|unreviewed|Cis-chlorobenzene	30.38	158	92	5	12	154	101	255	1.52e-09	53.9
Bin3_k141_160726_length_4913_cov_9.0000_5	CD05348-bphB_O69799|unreviewed|Cis-chlorobenzene	30.075	266	161	11	1	253	1	254	8.3e-18	79.3
Bin3_k141_973128_length_6539_cov_8.0000_5	CD05348-bphB_O69799|unreviewed|Cis-chlorobenzene	29.811	265	163	9	1	253	1	254	6.58e-21	87.8
Bin3_k141_367409_length_4616_cov_8.0000_3	CD05348-bphB_O69799|unreviewed|Cis-chlorobenzene	27.545	167	109	4	7	164	9	172	1.61e-07	50.1
Bin3_k141_367409_length_4616_cov_8.0000_2	CD05348-bphB_P08088|reviewed|Cis-1,2-dihydrobenzene-1,2-diol	32.319	263	147	9	3	241	2	257	7.15e-23	92.8
Bin3_k141_405085_length_3398_cov_9.0000_1	CD05348-bphB_P08088|reviewed|Cis-1,2-dihydrobenzene-1,2-diol	31.013	158	91	5	12	154	101	255	8.38e-10	54.3
Bin3_k141_236116_length_6715_cov_8.0000_5	CD05348-bphB_P08088|reviewed|Cis-1,2-dihydrobenzene-1,2-diol	30.566	265	155	11	3	248	2	256	2.12e-21	89
Bin3_k141_973128_length_6539_cov_8.0000_5	CD05348-bphB_P08088|reviewed|Cis-1,2-dihydrobenzene-1,2-diol	30.189	265	162	9	1	253	1	254	6.07e-21	88.2
Bin3_k141_1025531_length_7902_cov_9.0000_4	CD05348-bphB_P08088|reviewed|Cis-1,2-dihydrobenzene-1,2-diol	29.749	279	152	10	1	258	1	256	1.92e-17	78.6
Bin3_k141_160726_length_4913_cov_9.0000_5	CD05348-bphB_P08088|reviewed|Cis-1,2-dihydrobenzene-1,2-diol	29.699	266	162	11	1	253	1	254	1.17e-17	79
Bin3_k141_367409_length_4616_cov_8.0000_3	CD05348-bphB_P08088|reviewed|Cis-1,2-dihydrobenzene-1,2-diol	27.919	197	124	6	7	194	9	196	8.13e-08	50.8
Bin3_k141_64500_length_4749_cov_6.0000_7	CD05348-bphB_P08088|reviewed|Cis-1,2-dihydrobenzene-1,2-diol	24.444	270	164	13	9	252	6	261	1.62e-07	49.7
Bin3_k141_973128_length_6539_cov_8.0000_5	CD05348-bphB_P08694|reviewed|Cis-2,3-dihydrobiphenyl-2,3-diol	34	200	114	10	1	193	1	189	9.48e-19	82
Bin3_k141_160726_length_4913_cov_9.0000_5	CD05348-bphB_P08694|reviewed|Cis-2,3-dihydrobiphenyl-2,3-diol	33.163	196	117	7	1	191	1	187	4.82e-17	77.4
Bin3_k141_367409_length_4616_cov_8.0000_2	CD05348-bphB_P08694|reviewed|Cis-2,3-dihydrobiphenyl-2,3-diol	31.923	260	149	11	2	240	1	253	2.99e-20	85.9
Bin3_k141_405085_length_3398_cov_9.0000_1	CD05348-bphB_P08694|reviewed|Cis-2,3-dihydrobiphenyl-2,3-diol	31.788	151	89	4	17	155	105	253	4.72e-12	60.8
Bin3_k141_229213_length_3859_cov_8.0000_2	CD05348-bphB_P08694|reviewed|Cis-2,3-dihydrobiphenyl-2,3-diol	30.5	200	121	7	4	195	1	190	5.94e-12	63.2
Bin3_k141_367409_length_4616_cov_8.0000_3	CD05348-bphB_P08694|reviewed|Cis-2,3-dihydrobiphenyl-2,3-diol	29.381	194	120	7	7	190	9	195	3.9e-10	57.8
Bin3_k141_64500_length_4749_cov_6.0000_7	CD05348-bphB_P08694|reviewed|Cis-2,3-dihydrobiphenyl-2,3-diol	27.376	263	162	11	9	252	6	258	7.55e-15	70.9
Bin3_k141_1025531_length_7902_cov_9.0000_4	CD05348-bphB_P08694|reviewed|Cis-2,3-dihydrobiphenyl-2,3-diol	27.206	272	165	9	1	258	1	253	7.82e-18	79.7
Bin3_k141_538880_length_6400_cov_10.0000_3	CD05348-bphB_P08694|reviewed|Cis-2,3-dihydrobiphenyl-2,3-diol	27.004	237	142	12	10	233	9	227	2.15e-06	46.2
Bin3_k141_236116_length_6715_cov_8.0000_5	CD05348-bphB_P08694|reviewed|Cis-2,3-dihydrobiphenyl-2,3-diol	25.385	260	172	8	3	248	2	253	3.07e-17	77.8
Bin3_k141_160726_length_4913_cov_9.0000_5	CD05348-bphB_P0A169|reviewed|1,2-dihydroxy-1,2-dihydronaphthalene	31.579	266	154	9	6	257	5	256	3.05e-23	94
Bin3_k141_973128_length_6539_cov_8.0000_5	CD05348-bphB_P0A169|reviewed|1,2-dihydroxy-1,2-dihydronaphthalene	30.189	265	159	10	6	257	5	256	5.81e-20	85.1
Bin3_k141_229213_length_3859_cov_8.0000_2	CD05348-bphB_P0A169|reviewed|1,2-dihydroxy-1,2-dihydronaphthalene	30.052	193	124	4	7	194	3	189	6.33e-15	71.2
Bin3_k141_367409_length_4616_cov_8.0000_2	CD05348-bphB_P0A169|reviewed|1,2-dihydroxy-1,2-dihydronaphthalene	30.04	253	157	7	7	241	5	255	1.54e-18	80.9
Bin3_k141_405085_length_3398_cov_9.0000_1	CD05348-bphB_P0A169|reviewed|1,2-dihydroxy-1,2-dihydronaphthalene	29.714	175	99	7	2	156	85	255	3.28e-10	55.5
Bin3_k141_1025531_length_7902_cov_9.0000_4	CD05348-bphB_P0A169|reviewed|1,2-dihydroxy-1,2-dihydronaphthalene	29.016	193	118	7	81	258	66	254	7.06e-16	73.9
Bin3_k141_236116_length_6715_cov_8.0000_5	CD05348-bphB_P0A169|reviewed|1,2-dihydroxy-1,2-dihydronaphthalene	28.958	259	158	8	7	248	5	254	9.55e-22	89.7
Bin3_k141_367409_length_4616_cov_8.0000_3	CD05348-bphB_P0A169|reviewed|1,2-dihydroxy-1,2-dihydronaphthalene	28.019	207	133	8	3	199	4	204	3.15e-13	66.6
Bin3_k141_64500_length_4749_cov_6.0000_7	CD05348-bphB_P0A169|reviewed|1,2-dihydroxy-1,2-dihydronaphthalene	27.881	269	156	11	7	251	3	257	2.06e-13	66.6
Bin3_k141_160726_length_4913_cov_9.0000_5	CD05348-bphB_P0A170|reviewed|1,2-dihydroxy-1,2-dihydronaphthalene	31.298	262	160	8	6	257	5	256	6.08e-23	93.2
Bin3_k141_229213_length_3859_cov_8.0000_2	CD05348-bphB_P0A170|reviewed|1,2-dihydroxy-1,2-dihydronaphthalene	30.052	193	124	4	7	194	3	189	6.85e-15	71.2
Bin3_k141_367409_length_4616_cov_8.0000_2	CD05348-bphB_P0A170|reviewed|1,2-dihydroxy-1,2-dihydronaphthalene	30.04	253	157	7	7	241	5	255	1.42e-18	80.9
Bin3_k141_973128_length_6539_cov_8.0000_5	CD05348-bphB_P0A170|reviewed|1,2-dihydroxy-1,2-dihydronaphthalene	29.811	265	160	10	6	257	5	256	6.98e-20	84.7
Bin3_k141_405085_length_3398_cov_9.0000_1	CD05348-bphB_P0A170|reviewed|1,2-dihydroxy-1,2-dihydronaphthalene	29.48	173	102	6	2	156	85	255	4.52e-11	57.8
Bin3_k141_1025531_length_7902_cov_9.0000_4	CD05348-bphB_P0A170|reviewed|1,2-dihydroxy-1,2-dihydronaphthalene	29.016	193	118	7	81	258	66	254	7.72e-16	73.9
Bin3_k141_236116_length_6715_cov_8.0000_5	CD05348-bphB_P0A170|reviewed|1,2-dihydroxy-1,2-dihydronaphthalene	28.958	259	158	8	7	248	5	254	2.06e-21	88.6
Bin3_k141_64500_length_4749_cov_6.0000_7	CD05348-bphB_P0A170|reviewed|1,2-dihydroxy-1,2-dihydronaphthalene	28.253	269	155	12	7	251	3	257	4.06e-13	65.9
Bin3_k141_367409_length_4616_cov_8.0000_3	CD05348-bphB_P0A170|reviewed|1,2-dihydroxy-1,2-dihydronaphthalene	28.019	207	133	8	3	199	4	204	5.21e-13	65.9
Bin3_k141_367409_length_4616_cov_8.0000_2	CD05348-bphB_P13859|reviewed|Cis-toluene	32.319	263	147	9	3	241	2	257	7.15e-23	92.8
Bin3_k141_405085_length_3398_cov_9.0000_1	CD05348-bphB_P13859|reviewed|Cis-toluene	31.013	158	91	5	12	154	101	255	8.38e-10	54.3
Bin3_k141_236116_length_6715_cov_8.0000_5	CD05348-bphB_P13859|reviewed|Cis-toluene	30.566	265	155	11	3	248	2	256	2.12e-21	89
Bin3_k141_973128_length_6539_cov_8.0000_5	CD05348-bphB_P13859|reviewed|Cis-toluene	30.189	265	162	9	1	253	1	254	6.07e-21	88.2
Bin3_k141_1025531_length_7902_cov_9.0000_4	CD05348-bphB_P13859|reviewed|Cis-toluene	29.749	279	152	10	1	258	1	256	1.92e-17	78.6
Bin3_k141_160726_length_4913_cov_9.0000_5	CD05348-bphB_P13859|reviewed|Cis-toluene	29.699	266	162	11	1	253	1	254	1.17e-17	79
Bin3_k141_367409_length_4616_cov_8.0000_3	CD05348-bphB_P13859|reviewed|Cis-toluene	27.919	197	124	6	7	194	9	196	8.13e-08	50.8
Bin3_k141_64500_length_4749_cov_6.0000_7	CD05348-bphB_P13859|reviewed|Cis-toluene	24.444	270	164	13	9	252	6	261	1.62e-07	49.7
Bin3_k141_973128_length_6539_cov_8.0000_5	CD05348-bphB_P47227|reviewed|Cis-2,3-dihydrobiphenyl-2,3-diol	34	200	116	8	1	193	1	191	2.33e-21	89.4
Bin3_k141_405085_length_3398_cov_9.0000_1	CD05348-bphB_P47227|reviewed|Cis-2,3-dihydrobiphenyl-2,3-diol	32.68	153	86	5	17	155	106	255	7.18e-12	60.5
Bin3_k141_160726_length_4913_cov_9.0000_5	CD05348-bphB_P47227|reviewed|Cis-2,3-dihydrobiphenyl-2,3-diol	31.98	197	120	6	1	191	1	189	7.51e-19	82.4
Bin3_k141_367409_length_4616_cov_8.0000_2	CD05348-bphB_P47227|reviewed|Cis-2,3-dihydrobiphenyl-2,3-diol	31.395	258	155	8	2	240	1	255	1.35e-21	89.4
Bin3_k141_229213_length_3859_cov_8.0000_2	CD05348-bphB_P47227|reviewed|Cis-2,3-dihydrobiphenyl-2,3-diol	29.798	198	127	5	4	195	1	192	1.87e-14	70.5
Bin3_k141_1216098_length_4428_cov_7.0000_1	CD05348-bphB_P47227|reviewed|Cis-2,3-dihydrobiphenyl-2,3-diol	29.268	123	70	4	2	115	77	191	4.73e-06	43.9
Bin3_k141_1025531_length_7902_cov_9.0000_4	CD05348-bphB_P47227|reviewed|Cis-2,3-dihydrobiphenyl-2,3-diol	28.52	277	157	8	1	258	1	255	2.15e-21	89.4
Bin3_k141_367409_length_4616_cov_8.0000_3	CD05348-bphB_P47227|reviewed|Cis-2,3-dihydrobiphenyl-2,3-diol	28.144	167	112	3	7	166	9	174	2.16e-12	64.3
Bin3_k141_236116_length_6715_cov_8.0000_5	CD05348-bphB_P47227|reviewed|Cis-2,3-dihydrobiphenyl-2,3-diol	26.641	259	172	6	3	248	2	255	4.89e-19	82.8
Bin3_k141_538880_length_6400_cov_10.0000_3	CD05348-bphB_P47227|reviewed|Cis-2,3-dihydrobiphenyl-2,3-diol	26.582	237	145	10	10	233	9	229	9.7e-10	56.2
Bin3_k141_477149_length_3573_cov_8.0000_2	CD05348-bphB_P47227|reviewed|Cis-2,3-dihydrobiphenyl-2,3-diol	26.136	176	119	4	1	168	3	175	1.96e-06	46.6
Bin3_k141_64500_length_4749_cov_6.0000_7	CD05348-bphB_P47227|reviewed|Cis-2,3-dihydrobiphenyl-2,3-diol	26.054	261	170	7	9	252	6	260	1.29e-17	79
Bin3_k141_329353_length_5041_cov_7.0000_3	CD05348-bphB_P47227|reviewed|Cis-2,3-dihydrobiphenyl-2,3-diol	25.444	169	116	4	7	170	9	172	2.72e-06	46.2
Bin3_k141_645003_length_4966_cov_8.0000_3	CD05348-bphB_P47227|reviewed|Cis-2,3-dihydrobiphenyl-2,3-diol	25.434	173	119	4	5	172	8	175	1.18e-07	49.7
Bin3_k141_1216098_length_4428_cov_7.0000_1	CD05348-bphB_P47230|reviewed|Cis-2,3-dihydrobiphenyl-2,3-diol	32.061	131	80	4	1	126	76	202	3.38e-08	50.4
Bin3_k141_405085_length_3398_cov_9.0000_1	CD05348-bphB_P47230|reviewed|Cis-2,3-dihydrobiphenyl-2,3-diol	32	175	94	9	2	155	86	256	8.98e-11	57.4
Bin3_k141_367409_length_4616_cov_8.0000_2	CD05348-bphB_P47230|reviewed|Cis-2,3-dihydrobiphenyl-2,3-diol	31.128	257	158	7	2	240	1	256	2.36e-22	91.7
Bin3_k141_236116_length_6715_cov_8.0000_5	CD05348-bphB_P47230|reviewed|Cis-2,3-dihydrobiphenyl-2,3-diol	30.943	265	154	9	3	248	2	256	4.82e-23	93.6
Bin3_k141_367409_length_4616_cov_8.0000_3	CD05348-bphB_P47230|reviewed|Cis-2,3-dihydrobiphenyl-2,3-diol	29.949	197	120	6	7	194	9	196	1.84e-11	61.6
Bin3_k141_973128_length_6539_cov_8.0000_5	CD05348-bphB_P47230|reviewed|Cis-2,3-dihydrobiphenyl-2,3-diol	29.278	263	167	9	1	253	1	254	5.08e-22	90.9
Bin3_k141_1025531_length_7902_cov_9.0000_4	CD05348-bphB_P47230|reviewed|Cis-2,3-dihydrobiphenyl-2,3-diol	28.832	274	161	11	1	258	1	256	1.51e-18	81.6
Bin3_k141_229213_length_3859_cov_8.0000_2	CD05348-bphB_P47230|reviewed|Cis-2,3-dihydrobiphenyl-2,3-diol	28.218	202	126	5	4	195	1	193	1.95e-14	70.5
Bin3_k141_160726_length_4913_cov_9.0000_5	CD05348-bphB_P47230|reviewed|Cis-2,3-dihydrobiphenyl-2,3-diol	28.09	267	165	9	1	253	1	254	2.25e-18	81.3
Bin3_k141_64500_length_4749_cov_6.0000_7	CD05348-bphB_P47230|reviewed|Cis-2,3-dihydrobiphenyl-2,3-diol	25.728	206	138	8	4	203	1	197	1.62e-11	61.6
Bin3_k141_973128_length_6539_cov_8.0000_5	CD05348-bphB_P50206|reviewed|Cis-2,3-dihydrobiphenyl-2,3-diol	34.673	199	118	5	1	194	1	192	5.61e-28	107
Bin3_k141_367409_length_4616_cov_8.0000_2	CD05348-bphB_P50206|reviewed|Cis-2,3-dihydrobiphenyl-2,3-diol	33.074	257	150	8	3	240	2	255	7.19e-28	106
Bin3_k141_229213_length_3859_cov_8.0000_2	CD05348-bphB_P50206|reviewed|Cis-2,3-dihydrobiphenyl-2,3-diol	31.651	218	134	7	4	213	1	211	4.55e-17	77.8
Bin3_k141_160726_length_4913_cov_9.0000_5	CD05348-bphB_P50206|reviewed|Cis-2,3-dihydrobiphenyl-2,3-diol	31.086	267	156	8	1	253	1	253	1.5e-25	100
Bin3_k141_1216098_length_4428_cov_7.0000_1	CD05348-bphB_P50206|reviewed|Cis-2,3-dihydrobiphenyl-2,3-diol	30.833	120	74	4	1	115	76	191	3.34e-08	50.4
Bin3_k141_236116_length_6715_cov_8.0000_5	CD05348-bphB_P50206|reviewed|Cis-2,3-dihydrobiphenyl-2,3-diol	29.73	259	164	6	3	248	2	255	2.93e-23	94
Bin3_k141_645003_length_4966_cov_8.0000_3	CD05348-bphB_P50206|reviewed|Cis-2,3-dihydrobiphenyl-2,3-diol	29.73	148	90	6	6	146	9	149	6.21e-10	56.2
Bin3_k141_405085_length_3398_cov_9.0000_1	CD05348-bphB_P50206|reviewed|Cis-2,3-dihydrobiphenyl-2,3-diol	29.677	155	96	3	12	154	101	254	1.89e-11	59.3
Bin3_k141_367409_length_4616_cov_8.0000_3	CD05348-bphB_P50206|reviewed|Cis-2,3-dihydrobiphenyl-2,3-diol	29.534	193	123	5	7	190	9	197	1.23e-12	65.1
Bin3_k141_1025531_length_7902_cov_9.0000_4	CD05348-bphB_P50206|reviewed|Cis-2,3-dihydrobiphenyl-2,3-diol	29.412	272	161	10	1	258	1	255	2.85e-20	86.3
Bin3_k141_538880_length_6400_cov_10.0000_3	CD05348-bphB_P50206|reviewed|Cis-2,3-dihydrobiphenyl-2,3-diol	26.842	190	123	7	9	190	8	189	4.43e-10	57
Bin3_k141_329353_length_5041_cov_7.0000_3	CD05348-bphB_P50206|reviewed|Cis-2,3-dihydrobiphenyl-2,3-diol	26.02	196	132	5	1	190	3	191	3.32e-07	48.9
Bin3_k141_64500_length_4749_cov_6.0000_7	CD05348-bphB_P50206|reviewed|Cis-2,3-dihydrobiphenyl-2,3-diol	25.926	270	165	12	6	252	3	260	5.25e-12	62.8
Bin3_k141_477149_length_3573_cov_8.0000_2	CD05348-bphB_P50206|reviewed|Cis-2,3-dihydrobiphenyl-2,3-diol	25.843	178	117	6	1	168	3	175	5.14e-06	45.1
Bin3_k141_973128_length_6539_cov_8.0000_5	CD05348-bphB_P72220|reviewed|Cis-2,3-dihydrobiphenyl-2,3-diol	34.5	200	115	8	1	193	1	191	1.01e-22	92.8
Bin3_k141_367409_length_4616_cov_8.0000_2	CD05348-bphB_P72220|reviewed|Cis-2,3-dihydrobiphenyl-2,3-diol	32.946	258	151	8	2	240	1	255	1.27e-23	94.7
Bin3_k141_405085_length_3398_cov_9.0000_1	CD05348-bphB_P72220|reviewed|Cis-2,3-dihydrobiphenyl-2,3-diol	32.68	153	86	5	17	155	106	255	2.85e-12	61.6
Bin3_k141_229213_length_3859_cov_8.0000_2	CD05348-bphB_P72220|reviewed|Cis-2,3-dihydrobiphenyl-2,3-diol	30.653	199	124	6	4	195	1	192	2.58e-15	72.8
Bin3_k141_1216098_length_4428_cov_7.0000_1	CD05348-bphB_P72220|reviewed|Cis-2,3-dihydrobiphenyl-2,3-diol	30.081	123	69	4	2	115	77	191	4.25e-07	47
Bin3_k141_160726_length_4913_cov_9.0000_5	CD05348-bphB_P72220|reviewed|Cis-2,3-dihydrobiphenyl-2,3-diol	29.304	273	153	10	1	253	1	253	2.99e-20	86.3
Bin3_k141_367409_length_4616_cov_8.0000_3	CD05348-bphB_P72220|reviewed|Cis-2,3-dihydrobiphenyl-2,3-diol	29.016	193	124	5	7	190	9	197	1.83e-13	67.4
Bin3_k141_1025531_length_7902_cov_9.0000_4	CD05348-bphB_P72220|reviewed|Cis-2,3-dihydrobiphenyl-2,3-diol	28.52	277	157	8	1	258	1	255	6.02e-22	90.9
Bin3_k141_64500_length_4749_cov_6.0000_7	CD05348-bphB_P72220|reviewed|Cis-2,3-dihydrobiphenyl-2,3-diol	28.061	196	129	5	4	194	1	189	6.18e-17	77
Bin3_k141_236116_length_6715_cov_8.0000_5	CD05348-bphB_P72220|reviewed|Cis-2,3-dihydrobiphenyl-2,3-diol	27.413	259	170	6	3	248	2	255	8.92e-20	84.7
Bin3_k141_477149_length_3573_cov_8.0000_2	CD05348-bphB_P72220|reviewed|Cis-2,3-dihydrobiphenyl-2,3-diol	26.136	176	119	4	1	168	3	175	2.75e-07	48.9
Bin3_k141_329353_length_5041_cov_7.0000_3	CD05348-bphB_P72220|reviewed|Cis-2,3-dihydrobiphenyl-2,3-diol	25.926	189	129	5	7	190	9	191	3.05e-08	52
Bin3_k141_538880_length_6400_cov_10.0000_3	CD05348-bphB_P72220|reviewed|Cis-2,3-dihydrobiphenyl-2,3-diol	25.738	237	147	10	10	233	9	229	5.73e-09	53.9
Bin3_k141_973128_length_6539_cov_8.0000_5	CD05348-bphB_P95570|unreviewed|Cis-isopropylbenzene-dihydrodiol-dehydrogenase|taxID:47160	34.239	184	106	7	1	177	1	176	1.18e-18	81.6
Bin3_k141_160726_length_4913_cov_9.0000_5	CD05348-bphB_P95570|unreviewed|Cis-isopropylbenzene-dihydrodiol-dehydrogenase|taxID:47160	29.588	267	160	9	1	253	1	253	1.5e-18	81.6
Bin3_k141_405085_length_3398_cov_9.0000_1	CD05348-bphB_P95570|unreviewed|Cis-isopropylbenzene-dihydrodiol-dehydrogenase|taxID:47160	29.412	153	87	6	19	155	108	255	3.11e-08	50.1
Bin3_k141_477149_length_3573_cov_8.0000_2	CD05348-bphB_P95570|unreviewed|Cis-isopropylbenzene-dihydrodiol-dehydrogenase|taxID:47160	28.977	176	114	5	1	168	3	175	2.67e-11	60.8
Bin3_k141_367409_length_4616_cov_8.0000_3	CD05348-bphB_P95570|unreviewed|Cis-isopropylbenzene-dihydrodiol-dehydrogenase|taxID:47160	28.902	173	115	3	1	166	3	174	4.27e-14	69.3
Bin3_k141_367409_length_4616_cov_8.0000_2	CD05348-bphB_P95570|unreviewed|Cis-isopropylbenzene-dihydrodiol-dehydrogenase|taxID:47160	28.235	255	165	6	3	240	2	255	5.32e-18	79.7
Bin3_k141_1025531_length_7902_cov_9.0000_4	CD05348-bphB_P95570|unreviewed|Cis-isopropylbenzene-dihydrodiol-dehydrogenase|taxID:47160	26.471	272	169	8	1	258	1	255	3.3e-16	75.1
Bin3_k141_64500_length_4749_cov_6.0000_7	CD05348-bphB_P95570|unreviewed|Cis-isopropylbenzene-dihydrodiol-dehydrogenase|taxID:47160	25.806	186	119	5	4	180	1	176	3.21e-15	72
Bin3_k141_645003_length_4966_cov_8.0000_3	CD05348-bphB_P95570|unreviewed|Cis-isopropylbenzene-dihydrodiol-dehydrogenase|taxID:47160	24.324	148	102	4	4	146	7	149	2.44e-09	54.7
Bin3_k141_160726_length_4913_cov_9.0000_5	CD05348-bphB_Q05K18|unreviewed|Cis-1,2-dihydro-1,2-dihydroxynaphthalene-1,2-dehydrogenase|taxID:381744	31.298	262	160	8	6	257	5	256	6.08e-23	93.2
Bin3_k141_229213_length_3859_cov_8.0000_2	CD05348-bphB_Q05K18|unreviewed|Cis-1,2-dihydro-1,2-dihydroxynaphthalene-1,2-dehydrogenase|taxID:381744	30.052	193	124	4	7	194	3	189	6.85e-15	71.2
Bin3_k141_367409_length_4616_cov_8.0000_2	CD05348-bphB_Q05K18|unreviewed|Cis-1,2-dihydro-1,2-dihydroxynaphthalene-1,2-dehydrogenase|taxID:381744	30.04	253	157	7	7	241	5	255	1.42e-18	80.9
Bin3_k141_973128_length_6539_cov_8.0000_5	CD05348-bphB_Q05K18|unreviewed|Cis-1,2-dihydro-1,2-dihydroxynaphthalene-1,2-dehydrogenase|taxID:381744	29.811	265	160	10	6	257	5	256	6.98e-20	84.7
Bin3_k141_405085_length_3398_cov_9.0000_1	CD05348-bphB_Q05K18|unreviewed|Cis-1,2-dihydro-1,2-dihydroxynaphthalene-1,2-dehydrogenase|taxID:381744	29.48	173	102	6	2	156	85	255	4.52e-11	57.8
Bin3_k141_1025531_length_7902_cov_9.0000_4	CD05348-bphB_Q05K18|unreviewed|Cis-1,2-dihydro-1,2-dihydroxynaphthalene-1,2-dehydrogenase|taxID:381744	29.016	193	118	7	81	258	66	254	7.72e-16	73.9
Bin3_k141_236116_length_6715_cov_8.0000_5	CD05348-bphB_Q05K18|unreviewed|Cis-1,2-dihydro-1,2-dihydroxynaphthalene-1,2-dehydrogenase|taxID:381744	28.958	259	158	8	7	248	5	254	2.06e-21	88.6
Bin3_k141_64500_length_4749_cov_6.0000_7	CD05348-bphB_Q05K18|unreviewed|Cis-1,2-dihydro-1,2-dihydroxynaphthalene-1,2-dehydrogenase|taxID:381744	28.253	269	155	12	7	251	3	257	4.06e-13	65.9
Bin3_k141_367409_length_4616_cov_8.0000_3	CD05348-bphB_Q05K18|unreviewed|Cis-1,2-dihydro-1,2-dihydroxynaphthalene-1,2-dehydrogenase|taxID:381744	28.019	207	133	8	3	199	4	204	5.21e-13	65.9
Bin3_k141_160726_length_4913_cov_9.0000_5	CD05348-bphB_Q05K28|unreviewed|Cis-1,2-dihydro-1,2-dihydroxynaphthalene-1,2-dehydrogenase|taxID:381743	31.298	262	160	8	6	257	5	256	6.08e-23	93.2
Bin3_k141_229213_length_3859_cov_8.0000_2	CD05348-bphB_Q05K28|unreviewed|Cis-1,2-dihydro-1,2-dihydroxynaphthalene-1,2-dehydrogenase|taxID:381743	30.052	193	124	4	7	194	3	189	6.85e-15	71.2
Bin3_k141_367409_length_4616_cov_8.0000_2	CD05348-bphB_Q05K28|unreviewed|Cis-1,2-dihydro-1,2-dihydroxynaphthalene-1,2-dehydrogenase|taxID:381743	30.04	253	157	7	7	241	5	255	1.42e-18	80.9
Bin3_k141_973128_length_6539_cov_8.0000_5	CD05348-bphB_Q05K28|unreviewed|Cis-1,2-dihydro-1,2-dihydroxynaphthalene-1,2-dehydrogenase|taxID:381743	29.811	265	160	10	6	257	5	256	6.98e-20	84.7
Bin3_k141_405085_length_3398_cov_9.0000_1	CD05348-bphB_Q05K28|unreviewed|Cis-1,2-dihydro-1,2-dihydroxynaphthalene-1,2-dehydrogenase|taxID:381743	29.48	173	102	6	2	156	85	255	4.52e-11	57.8
Bin3_k141_1025531_length_7902_cov_9.0000_4	CD05348-bphB_Q05K28|unreviewed|Cis-1,2-dihydro-1,2-dihydroxynaphthalene-1,2-dehydrogenase|taxID:381743	29.016	193	118	7	81	258	66	254	7.72e-16	73.9
Bin3_k141_236116_length_6715_cov_8.0000_5	CD05348-bphB_Q05K28|unreviewed|Cis-1,2-dihydro-1,2-dihydroxynaphthalene-1,2-dehydrogenase|taxID:381743	28.958	259	158	8	7	248	5	254	2.06e-21	88.6
Bin3_k141_64500_length_4749_cov_6.0000_7	CD05348-bphB_Q05K28|unreviewed|Cis-1,2-dihydro-1,2-dihydroxynaphthalene-1,2-dehydrogenase|taxID:381743	28.253	269	155	12	7	251	3	257	4.06e-13	65.9
Bin3_k141_367409_length_4616_cov_8.0000_3	CD05348-bphB_Q05K28|unreviewed|Cis-1,2-dihydro-1,2-dihydroxynaphthalene-1,2-dehydrogenase|taxID:381743	28.019	207	133	8	3	199	4	204	5.21e-13	65.9
Bin3_k141_160726_length_4913_cov_9.0000_5	CD05348-bphB_Q08669|unreviewed|Dehydrogenase|taxID:303	31.679	262	159	8	6	257	5	256	1.82e-23	94.7
Bin3_k141_973128_length_6539_cov_8.0000_5	CD05348-bphB_Q08669|unreviewed|Dehydrogenase|taxID:303	30.189	265	159	10	6	257	5	256	1.5e-19	84
Bin3_k141_405085_length_3398_cov_9.0000_1	CD05348-bphB_Q08669|unreviewed|Dehydrogenase|taxID:303	30.058	173	101	6	2	156	85	255	4.13e-11	58.2
Bin3_k141_367409_length_4616_cov_8.0000_2	CD05348-bphB_Q08669|unreviewed|Dehydrogenase|taxID:303	29.644	253	158	7	7	241	5	255	6.12e-18	79.3
Bin3_k141_1025531_length_7902_cov_9.0000_4	CD05348-bphB_Q08669|unreviewed|Dehydrogenase|taxID:303	29.534	193	117	7	81	258	66	254	1.83e-15	72.8
Bin3_k141_229213_length_3859_cov_8.0000_2	CD05348-bphB_Q08669|unreviewed|Dehydrogenase|taxID:303	29.534	193	125	4	7	194	3	189	2.36e-14	69.7
Bin3_k141_236116_length_6715_cov_8.0000_5	CD05348-bphB_Q08669|unreviewed|Dehydrogenase|taxID:303	29.344	259	157	8	7	248	5	254	3.59e-21	88.2
Bin3_k141_367409_length_4616_cov_8.0000_3	CD05348-bphB_Q08669|unreviewed|Dehydrogenase|taxID:303	28.78	205	134	8	3	199	4	204	1.58e-12	64.7
Bin3_k141_64500_length_4749_cov_6.0000_7	CD05348-bphB_Q08669|unreviewed|Dehydrogenase|taxID:303	28.731	268	155	12	7	251	3	257	6.75e-12	62.4
Bin3_k141_538880_length_6400_cov_10.0000_3	CD05348-bphB_Q08669|unreviewed|Dehydrogenase|taxID:303	25.49	204	135	7	11	207	9	202	1.26e-08	52.8
Bin3_k141_160726_length_4913_cov_9.0000_5	CD05348-bphB_Q0KK79|unreviewed|Cis-1,2-dihydro-1,2-dihydroxynaphthalene-1,2-dehydrogenase|taxID:77133	31.679	262	159	8	6	257	5	256	4.65e-23	93.6
Bin3_k141_405085_length_3398_cov_9.0000_1	CD05348-bphB_Q0KK79|unreviewed|Cis-1,2-dihydro-1,2-dihydroxynaphthalene-1,2-dehydrogenase|taxID:77133	30.519	154	91	5	17	156	104	255	3.04e-11	58.5
Bin3_k141_973128_length_6539_cov_8.0000_5	CD05348-bphB_Q0KK79|unreviewed|Cis-1,2-dihydro-1,2-dihydroxynaphthalene-1,2-dehydrogenase|taxID:77133	30.189	265	159	10	6	257	5	256	1.97e-19	83.6
Bin3_k141_367409_length_4616_cov_8.0000_2	CD05348-bphB_Q0KK79|unreviewed|Cis-1,2-dihydro-1,2-dihydroxynaphthalene-1,2-dehydrogenase|taxID:77133	29.644	253	158	7	7	241	5	255	1.42e-17	78.2
Bin3_k141_1025531_length_7902_cov_9.0000_4	CD05348-bphB_Q0KK79|unreviewed|Cis-1,2-dihydro-1,2-dihydroxynaphthalene-1,2-dehydrogenase|taxID:77133	29.534	193	117	7	81	258	66	254	6.09e-16	73.9
Bin3_k141_236116_length_6715_cov_8.0000_5	CD05348-bphB_Q0KK79|unreviewed|Cis-1,2-dihydro-1,2-dihydroxynaphthalene-1,2-dehydrogenase|taxID:77133	29.344	259	157	8	7	248	5	254	1.11e-21	89.4
Bin3_k141_229213_length_3859_cov_8.0000_2	CD05348-bphB_Q0KK79|unreviewed|Cis-1,2-dihydro-1,2-dihydroxynaphthalene-1,2-dehydrogenase|taxID:77133	29.319	191	124	4	9	194	5	189	7.4e-14	68.6
Bin3_k141_64500_length_4749_cov_6.0000_7	CD05348-bphB_Q0KK79|unreviewed|Cis-1,2-dihydro-1,2-dihydroxynaphthalene-1,2-dehydrogenase|taxID:77133	28.625	269	154	12	7	251	3	257	1.32e-12	64.3
Bin3_k141_367409_length_4616_cov_8.0000_3	CD05348-bphB_Q0KK79|unreviewed|Cis-1,2-dihydro-1,2-dihydroxynaphthalene-1,2-dehydrogenase|taxID:77133	28.293	205	135	8	3	199	4	204	2.47e-12	63.9
Bin3_k141_538880_length_6400_cov_10.0000_3	CD05348-bphB_Q0KK79|unreviewed|Cis-1,2-dihydro-1,2-dihydroxynaphthalene-1,2-dehydrogenase|taxID:77133	26.341	205	132	9	11	207	9	202	1e-08	53.1
Bin3_k141_973128_length_6539_cov_8.0000_5	CD05348-bphB_Q0S035|unreviewed|Cis-2,3-dihydrobiphenyl-2,3-diol	32.487	197	119	6	3	193	4	192	1.61e-21	89.7
Bin3_k141_160726_length_4913_cov_9.0000_5	CD05348-bphB_Q0S035|unreviewed|Cis-2,3-dihydrobiphenyl-2,3-diol	31.795	195	119	6	3	191	4	190	4.89e-19	82.8
Bin3_k141_367409_length_4616_cov_8.0000_2	CD05348-bphB_Q0S035|unreviewed|Cis-2,3-dihydrobiphenyl-2,3-diol	31.771	192	122	4	1	185	1	190	1.89e-19	83.6
Bin3_k141_405085_length_3398_cov_9.0000_1	CD05348-bphB_Q0S035|unreviewed|Cis-2,3-dihydrobiphenyl-2,3-diol	31.447	159	94	4	10	155	101	257	9.49e-13	62.8
Bin3_k141_711236_length_5431_cov_8.0000_5	CD05348-bphB_Q0S035|unreviewed|Cis-2,3-dihydrobiphenyl-2,3-diol	30.882	136	85	3	6	136	70	201	9.2e-08	50.8
Bin3_k141_236116_length_6715_cov_8.0000_5	CD05348-bphB_Q0S035|unreviewed|Cis-2,3-dihydrobiphenyl-2,3-diol	30.622	209	131	6	1	201	1	203	4.39e-20	85.5
Bin3_k141_1025531_length_7902_cov_9.0000_4	CD05348-bphB_Q0S035|unreviewed|Cis-2,3-dihydrobiphenyl-2,3-diol	27.66	282	150	10	3	258	4	257	1e-13	68.2
Bin3_k141_477149_length_3573_cov_8.0000_2	CD05348-bphB_Q0S035|unreviewed|Cis-2,3-dihydrobiphenyl-2,3-diol	27.429	175	120	3	1	169	4	177	1.11e-07	50.1
Bin3_k141_229213_length_3859_cov_8.0000_2	CD05348-bphB_Q0S035|unreviewed|Cis-2,3-dihydrobiphenyl-2,3-diol	26.887	212	135	7	6	209	4	203	1.27e-12	65.1
Bin3_k141_367409_length_4616_cov_8.0000_3	CD05348-bphB_Q0S035|unreviewed|Cis-2,3-dihydrobiphenyl-2,3-diol	25.728	206	128	7	7	197	10	205	2.37e-07	49.7
Bin3_k141_64500_length_4749_cov_6.0000_7	CD05348-bphB_Q0S035|unreviewed|Cis-2,3-dihydrobiphenyl-2,3-diol	20.398	201	134	6	6	194	4	190	1.93e-06	46.6
Bin3_k141_160726_length_4913_cov_9.0000_5	CD05348-bphB_Q3S4C8|unreviewed|Cis-naphthalene	32.841	271	148	10	4	257	3	256	1.7e-18	81.3
Bin3_k141_973128_length_6539_cov_8.0000_5	CD05348-bphB_Q3S4C8|unreviewed|Cis-naphthalene	31.461	267	157	10	4	257	3	256	3.7e-17	77.4
Bin3_k141_405085_length_3398_cov_9.0000_1	CD05348-bphB_Q3S4C8|unreviewed|Cis-naphthalene	30.464	151	91	3	19	156	106	255	2.97e-10	55.8
Bin3_k141_1025531_length_7902_cov_9.0000_4	CD05348-bphB_Q3S4C8|unreviewed|Cis-naphthalene	30.052	193	116	6	81	258	66	254	3.07e-14	69.3
Bin3_k141_236116_length_6715_cov_8.0000_5	CD05348-bphB_Q3S4C8|unreviewed|Cis-naphthalene	29.73	259	156	8	7	248	5	254	7.74e-20	84.3
Bin3_k141_229213_length_3859_cov_8.0000_2	CD05348-bphB_Q3S4C8|unreviewed|Cis-naphthalene	29.651	172	115	3	7	175	3	171	1.6e-11	61.6
Bin3_k141_367409_length_4616_cov_8.0000_3	CD05348-bphB_Q3S4C8|unreviewed|Cis-naphthalene	28.922	204	135	6	3	199	4	204	2.59e-12	63.9
Bin3_k141_64500_length_4749_cov_6.0000_7	CD05348-bphB_Q3S4C8|unreviewed|Cis-naphthalene	25.818	275	154	13	7	251	3	257	8.11e-11	59.3
Bin3_k141_538880_length_6400_cov_10.0000_3	CD05348-bphB_Q3S4C8|unreviewed|Cis-naphthalene	25.21	238	152	10	11	234	9	234	8.16e-06	44.3
Bin3_k141_405085_length_3398_cov_9.0000_1	CD05348-bphB_Q3YZ12|reviewed|3-phenylpropionate-dihydrodiol/cinnamic	34.066	91	55	3	19	107	109	196	8.51e-08	48.9
Bin3_k141_367409_length_4616_cov_8.0000_2	CD05348-bphB_Q46381|reviewed|Cis-2,3-dihydrobiphenyl-2,3-diol	35.798	257	143	9	3	240	2	255	7.27e-30	111
Bin3_k141_973128_length_6539_cov_8.0000_5	CD05348-bphB_Q46381|reviewed|Cis-2,3-dihydrobiphenyl-2,3-diol	33.838	198	119	6	1	193	1	191	2.45e-27	105
Bin3_k141_160726_length_4913_cov_9.0000_5	CD05348-bphB_Q46381|reviewed|Cis-2,3-dihydrobiphenyl-2,3-diol	33.333	198	120	5	1	193	1	191	2.94e-24	97.1
Bin3_k141_405085_length_3398_cov_9.0000_1	CD05348-bphB_Q46381|reviewed|Cis-2,3-dihydrobiphenyl-2,3-diol	31.609	174	95	7	2	155	86	255	6.86e-12	60.5
Bin3_k141_1216098_length_4428_cov_7.0000_1	CD05348-bphB_Q46381|reviewed|Cis-2,3-dihydrobiphenyl-2,3-diol	30.833	120	74	4	1	115	76	191	2.45e-08	50.8
Bin3_k141_229213_length_3859_cov_8.0000_2	CD05348-bphB_Q46381|reviewed|Cis-2,3-dihydrobiphenyl-2,3-diol	30.808	198	125	5	4	195	1	192	3.15e-15	72.8
Bin3_k141_236116_length_6715_cov_8.0000_5	CD05348-bphB_Q46381|reviewed|Cis-2,3-dihydrobiphenyl-2,3-diol	30.502	259	162	7	3	248	2	255	5.18e-25	99
Bin3_k141_1025531_length_7902_cov_9.0000_4	CD05348-bphB_Q46381|reviewed|Cis-2,3-dihydrobiphenyl-2,3-diol	28.159	277	158	9	1	258	1	255	1.19e-19	84.7
Bin3_k141_367409_length_4616_cov_8.0000_3	CD05348-bphB_Q46381|reviewed|Cis-2,3-dihydrobiphenyl-2,3-diol	26.5	200	134	5	7	197	9	204	2.51e-11	61.2
Bin3_k141_329353_length_5041_cov_7.0000_3	CD05348-bphB_Q46381|reviewed|Cis-2,3-dihydrobiphenyl-2,3-diol	26.289	194	124	8	6	190	8	191	1.56e-06	47
Bin3_k141_477149_length_3573_cov_8.0000_2	CD05348-bphB_Q46381|reviewed|Cis-2,3-dihydrobiphenyl-2,3-diol	25.843	178	117	5	1	168	3	175	2.87e-06	45.8
Bin3_k141_538880_length_6400_cov_10.0000_3	CD05348-bphB_Q46381|reviewed|Cis-2,3-dihydrobiphenyl-2,3-diol	25.641	234	153	9	9	233	8	229	2.6e-10	57.8
Bin3_k141_64500_length_4749_cov_6.0000_7	CD05348-bphB_Q46381|reviewed|Cis-2,3-dihydrobiphenyl-2,3-diol	25.185	270	171	12	4	252	1	260	4.37e-15	71.6
Bin3_k141_645003_length_4966_cov_8.0000_3	CD05348-bphB_Q46381|reviewed|Cis-2,3-dihydrobiphenyl-2,3-diol	23.973	146	101	4	6	146	9	149	1.16e-06	46.6
Bin3_k141_367409_length_4616_cov_8.0000_2	CD05348-bphB_Q49KD4|unreviewed|Cis-chlorobenzene	32.319	263	147	9	3	241	2	257	7.23e-23	92.8
Bin3_k141_405085_length_3398_cov_9.0000_1	CD05348-bphB_Q49KD4|unreviewed|Cis-chlorobenzene	31.013	158	91	5	12	154	101	255	1.16e-09	53.9
Bin3_k141_236116_length_6715_cov_8.0000_5	CD05348-bphB_Q49KD4|unreviewed|Cis-chlorobenzene	30.566	265	155	11	3	248	2	256	2.55e-21	89
Bin3_k141_973128_length_6539_cov_8.0000_5	CD05348-bphB_Q49KD4|unreviewed|Cis-chlorobenzene	30.189	265	162	9	1	253	1	254	7.14e-21	87.8
Bin3_k141_1025531_length_7902_cov_9.0000_4	CD05348-bphB_Q49KD4|unreviewed|Cis-chlorobenzene	29.749	279	152	10	1	258	1	256	2.67e-17	78.2
Bin3_k141_160726_length_4913_cov_9.0000_5	CD05348-bphB_Q49KD4|unreviewed|Cis-chlorobenzene	29.699	266	162	11	1	253	1	254	1.5e-17	78.6
Bin3_k141_367409_length_4616_cov_8.0000_3	CD05348-bphB_Q49KD4|unreviewed|Cis-chlorobenzene	28.426	197	123	6	7	194	9	196	3.08e-08	52.4
Bin3_k141_229213_length_3859_cov_8.0000_2	CD05348-bphB_Q49KD4|unreviewed|Cis-chlorobenzene	28.141	199	130	7	4	195	1	193	3.82e-10	57.8
Bin3_k141_64500_length_4749_cov_6.0000_7	CD05348-bphB_Q49KD4|unreviewed|Cis-chlorobenzene	24.444	270	164	13	9	252	6	261	2.26e-07	49.3
Bin3_k141_1025531_length_7902_cov_9.0000_4	CD05348-bphB_Q51496|unreviewed|Dehydrogenase|taxID:287	31.771	192	114	5	81	258	68	256	2.19e-19	83.6
Bin3_k141_160726_length_4913_cov_9.0000_5	CD05348-bphB_Q51496|unreviewed|Dehydrogenase|taxID:287	31.418	261	161	8	6	257	7	258	1.88e-25	99.8
Bin3_k141_405085_length_3398_cov_9.0000_1	CD05348-bphB_Q51496|unreviewed|Dehydrogenase|taxID:287	30.519	154	91	5	17	156	106	257	1.77e-12	62
Bin3_k141_367409_length_4616_cov_8.0000_2	CD05348-bphB_Q51496|unreviewed|Dehydrogenase|taxID:287	30.435	253	156	9	7	241	7	257	2.52e-19	82.8
Bin3_k141_236116_length_6715_cov_8.0000_5	CD05348-bphB_Q51496|unreviewed|Dehydrogenase|taxID:287	30.116	259	155	9	7	248	7	256	2.88e-23	93.6
Bin3_k141_973128_length_6539_cov_8.0000_5	CD05348-bphB_Q51496|unreviewed|Dehydrogenase|taxID:287	29.63	270	165	10	1	257	1	258	2.92e-22	91.3
Bin3_k141_64500_length_4749_cov_6.0000_7	CD05348-bphB_Q51496|unreviewed|Dehydrogenase|taxID:287	29.167	264	159	11	7	251	5	259	2.29e-14	69.3
Bin3_k141_367409_length_4616_cov_8.0000_3	CD05348-bphB_Q51496|unreviewed|Dehydrogenase|taxID:287	29.121	182	121	6	3	178	6	185	8.68e-12	62.4
Bin3_k141_229213_length_3859_cov_8.0000_2	CD05348-bphB_Q51496|unreviewed|Dehydrogenase|taxID:287	27.692	195	129	5	4	192	1	189	3.94e-12	63.5
Bin3_k141_973128_length_6539_cov_8.0000_5	CD05348-bphB_Q51748|unreviewed|Dihydrodiol	34.783	184	105	7	1	177	1	176	4.04e-19	83.2
Bin3_k141_405085_length_3398_cov_9.0000_1	CD05348-bphB_Q51748|unreviewed|Dihydrodiol	30.921	152	84	6	19	154	108	254	1.53e-08	50.8
Bin3_k141_367409_length_4616_cov_8.0000_3	CD05348-bphB_Q51748|unreviewed|Dihydrodiol	28.902	173	115	3	1	166	3	174	2.1e-14	70.1
Bin3_k141_367409_length_4616_cov_8.0000_2	CD05348-bphB_Q51748|unreviewed|Dihydrodiol	28.405	257	162	7	3	240	2	255	2.74e-17	77.8
Bin3_k141_160726_length_4913_cov_9.0000_5	CD05348-bphB_Q51748|unreviewed|Dihydrodiol	28.195	266	165	8	1	253	1	253	1.55e-17	78.6
Bin3_k141_477149_length_3573_cov_8.0000_2	CD05348-bphB_Q51748|unreviewed|Dihydrodiol	27.841	176	116	5	1	168	3	175	3.32e-10	57.8
Bin3_k141_229213_length_3859_cov_8.0000_2	CD05348-bphB_Q51748|unreviewed|Dihydrodiol	27.528	178	118	4	4	175	1	173	7.01e-10	57
Bin3_k141_64500_length_4749_cov_6.0000_7	CD05348-bphB_Q51748|unreviewed|Dihydrodiol	25.269	186	120	5	4	180	1	176	3.33e-15	72
Bin3_k141_645003_length_4966_cov_8.0000_3	CD05348-bphB_Q51748|unreviewed|Dihydrodiol	24.324	148	102	4	4	146	7	149	9.24e-09	52.8
Bin3_k141_973128_length_6539_cov_8.0000_5	CD05348-bphB_Q52030|unreviewed|Dioxygenase|taxID:301	34.5	200	115	8	1	193	1	191	1.37e-22	92.4
Bin3_k141_405085_length_3398_cov_9.0000_1	CD05348-bphB_Q52030|unreviewed|Dioxygenase|taxID:301	33.987	153	84	5	17	155	106	255	1.65e-13	64.7
Bin3_k141_160726_length_4913_cov_9.0000_5	CD05348-bphB_Q52030|unreviewed|Dioxygenase|taxID:301	32.487	197	119	6	1	191	1	189	4.31e-20	85.9
Bin3_k141_367409_length_4616_cov_8.0000_2	CD05348-bphB_Q52030|unreviewed|Dioxygenase|taxID:301	31.783	258	154	8	2	240	1	255	5.72e-23	93.2
Bin3_k141_229213_length_3859_cov_8.0000_2	CD05348-bphB_Q52030|unreviewed|Dioxygenase|taxID:301	30.303	198	126	5	4	195	1	192	1.28e-15	73.6
Bin3_k141_1216098_length_4428_cov_7.0000_1	CD05348-bphB_Q52030|unreviewed|Dioxygenase|taxID:301	29.268	123	70	4	2	115	77	191	6.72e-07	46.6
Bin3_k141_64500_length_4749_cov_6.0000_7	CD05348-bphB_Q52030|unreviewed|Dioxygenase|taxID:301	28.796	191	124	5	9	194	6	189	4.76e-18	80.1
Bin3_k141_1025531_length_7902_cov_9.0000_4	CD05348-bphB_Q52030|unreviewed|Dioxygenase|taxID:301	28.309	272	164	7	1	258	1	255	1.58e-22	92.4
Bin3_k141_367409_length_4616_cov_8.0000_3	CD05348-bphB_Q52030|unreviewed|Dioxygenase|taxID:301	27.749	191	129	4	7	190	9	197	2.76e-13	67
Bin3_k141_236116_length_6715_cov_8.0000_5	CD05348-bphB_Q52030|unreviewed|Dioxygenase|taxID:301	27.027	259	171	6	3	248	2	255	2.02e-20	86.3
Bin3_k141_538880_length_6400_cov_10.0000_3	CD05348-bphB_Q52030|unreviewed|Dioxygenase|taxID:301	27.004	237	144	10	10	233	9	229	6.3e-11	59.7
Bin3_k141_477149_length_3573_cov_8.0000_2	CD05348-bphB_Q52030|unreviewed|Dioxygenase|taxID:301	26.136	176	119	4	1	168	3	175	1.8e-06	46.6
Bin3_k141_329353_length_5041_cov_7.0000_3	CD05348-bphB_Q52030|unreviewed|Dioxygenase|taxID:301	25.926	189	129	5	7	190	9	191	3.27e-07	48.9
Bin3_k141_645003_length_4966_cov_8.0000_3	CD05348-bphB_Q52030|unreviewed|Dioxygenase|taxID:301	25.434	173	119	4	5	172	8	175	1.14e-07	49.7
Bin3_k141_367409_length_4616_cov_8.0000_2	CD05348-bphB_Q52387|unreviewed|Chlorobenzene	33.962	265	140	10	3	241	2	257	6.97e-25	98.2
Bin3_k141_236116_length_6715_cov_8.0000_5	CD05348-bphB_Q52387|unreviewed|Chlorobenzene	32.463	268	146	12	3	248	2	256	7.22e-24	95.5
Bin3_k141_405085_length_3398_cov_9.0000_1	CD05348-bphB_Q52387|unreviewed|Chlorobenzene	32.37	173	94	7	2	154	86	255	2.25e-10	56.2
Bin3_k141_973128_length_6539_cov_8.0000_5	CD05348-bphB_Q52387|unreviewed|Chlorobenzene	32.075	265	157	10	1	253	1	254	6.29e-23	93.6
Bin3_k141_1025531_length_7902_cov_9.0000_4	CD05348-bphB_Q52387|unreviewed|Chlorobenzene	30	280	150	11	1	258	1	256	1.41e-17	79
Bin3_k141_160726_length_4913_cov_9.0000_5	CD05348-bphB_Q52387|unreviewed|Chlorobenzene	29.412	272	155	10	1	253	1	254	3.3e-17	77.8
Bin3_k141_229213_length_3859_cov_8.0000_2	CD05348-bphB_Q52387|unreviewed|Chlorobenzene	27.638	199	131	7	4	195	1	193	8.59e-11	59.7
Bin3_k141_1216098_length_4428_cov_7.0000_1	CD05348-bphB_Q53087|unreviewed|2,3-dihydroxy-4-phenylhexa-4,6-diene	32.061	131	80	4	1	126	76	202	3.76e-08	50.1
Bin3_k141_405085_length_3398_cov_9.0000_1	CD05348-bphB_Q53087|unreviewed|2,3-dihydroxy-4-phenylhexa-4,6-diene	32	175	94	9	2	155	86	256	8.89e-11	57.4
Bin3_k141_367409_length_4616_cov_8.0000_2	CD05348-bphB_Q53087|unreviewed|2,3-dihydroxy-4-phenylhexa-4,6-diene	31.128	257	158	7	2	240	1	256	2.26e-22	91.7
Bin3_k141_236116_length_6715_cov_8.0000_5	CD05348-bphB_Q53087|unreviewed|2,3-dihydroxy-4-phenylhexa-4,6-diene	30.943	265	154	9	3	248	2	256	4.77e-23	93.6
Bin3_k141_367409_length_4616_cov_8.0000_3	CD05348-bphB_Q53087|unreviewed|2,3-dihydroxy-4-phenylhexa-4,6-diene	29.949	197	120	6	7	194	9	196	2e-11	61.6
Bin3_k141_973128_length_6539_cov_8.0000_5	CD05348-bphB_Q53087|unreviewed|2,3-dihydroxy-4-phenylhexa-4,6-diene	29.278	263	167	9	1	253	1	254	4.54e-22	91.3
Bin3_k141_1025531_length_7902_cov_9.0000_4	CD05348-bphB_Q53087|unreviewed|2,3-dihydroxy-4-phenylhexa-4,6-diene	28.832	274	161	11	1	258	1	256	2e-18	81.3
Bin3_k141_229213_length_3859_cov_8.0000_2	CD05348-bphB_Q53087|unreviewed|2,3-dihydroxy-4-phenylhexa-4,6-diene	28.218	202	126	5	4	195	1	193	1.64e-14	70.5
Bin3_k141_160726_length_4913_cov_9.0000_5	CD05348-bphB_Q53087|unreviewed|2,3-dihydroxy-4-phenylhexa-4,6-diene	28.09	267	165	9	1	253	1	254	1.58e-18	81.6
Bin3_k141_64500_length_4749_cov_6.0000_7	CD05348-bphB_Q53087|unreviewed|2,3-dihydroxy-4-phenylhexa-4,6-diene	25.728	206	138	8	4	203	1	197	1.48e-11	61.6
Bin3_k141_973128_length_6539_cov_8.0000_5	CD05348-bphB_Q53127|unreviewed|2,3-dihydroxy-1-phenylcyclohexa-4,6-diene	32.461	191	115	6	9	193	2	184	1.57e-20	86.7
Bin3_k141_160726_length_4913_cov_9.0000_5	CD05348-bphB_Q53127|unreviewed|2,3-dihydroxy-1-phenylcyclohexa-4,6-diene	31.746	189	115	6	9	191	2	182	1.9e-18	80.9
Bin3_k141_367409_length_4616_cov_8.0000_2	CD05348-bphB_Q53127|unreviewed|2,3-dihydroxy-1-phenylcyclohexa-4,6-diene	31.694	183	116	4	10	185	2	182	1.43e-18	80.9
Bin3_k141_405085_length_3398_cov_9.0000_1	CD05348-bphB_Q53127|unreviewed|2,3-dihydroxy-1-phenylcyclohexa-4,6-diene	31.447	159	94	4	10	155	93	249	8.82e-13	62.8
Bin3_k141_236116_length_6715_cov_8.0000_5	CD05348-bphB_Q53127|unreviewed|2,3-dihydroxy-1-phenylcyclohexa-4,6-diene	31	200	124	6	10	201	2	195	8.2e-19	81.6
Bin3_k141_711236_length_5431_cov_8.0000_5	CD05348-bphB_Q53127|unreviewed|2,3-dihydroxy-1-phenylcyclohexa-4,6-diene	30.882	136	85	3	6	136	62	193	9.41e-08	50.4
Bin3_k141_477149_length_3573_cov_8.0000_2	CD05348-bphB_Q53127|unreviewed|2,3-dihydroxy-1-phenylcyclohexa-4,6-diene	27.811	169	115	3	7	169	2	169	6.83e-06	44.7
Bin3_k141_229213_length_3859_cov_8.0000_2	CD05348-bphB_Q53127|unreviewed|2,3-dihydroxy-1-phenylcyclohexa-4,6-diene	27.536	207	130	7	11	209	1	195	2.81e-12	63.9
Bin3_k141_367409_length_4616_cov_8.0000_3	CD05348-bphB_Q53127|unreviewed|2,3-dihydroxy-1-phenylcyclohexa-4,6-diene	25.728	206	128	7	7	197	2	197	2.5e-07	49.3
Bin3_k141_405085_length_3398_cov_9.0000_1	CD05348-bphB_Q588I4|unreviewed|Benzene	32.919	161	88	5	10	155	101	256	7.56e-13	63.2
Bin3_k141_973128_length_6539_cov_8.0000_5	CD05348-bphB_Q588I4|unreviewed|Benzene	32.487	197	119	6	3	193	4	192	1.65e-21	89.4
Bin3_k141_160726_length_4913_cov_9.0000_5	CD05348-bphB_Q588I4|unreviewed|Benzene	31.795	195	119	6	3	191	4	190	5.18e-19	82.8
Bin3_k141_367409_length_4616_cov_8.0000_2	CD05348-bphB_Q588I4|unreviewed|Benzene	31.771	192	122	4	1	185	1	190	1.49e-19	83.6
Bin3_k141_711236_length_5431_cov_8.0000_5	CD05348-bphB_Q588I4|unreviewed|Benzene	31.013	158	97	5	6	157	70	221	3.58e-08	52
Bin3_k141_236116_length_6715_cov_8.0000_5	CD05348-bphB_Q588I4|unreviewed|Benzene	30.622	209	131	6	1	201	1	203	4.37e-20	85.5
Bin3_k141_1025531_length_7902_cov_9.0000_4	CD05348-bphB_Q588I4|unreviewed|Benzene	28.114	281	149	10	3	258	4	256	4.83e-15	71.6
Bin3_k141_477149_length_3573_cov_8.0000_2	CD05348-bphB_Q588I4|unreviewed|Benzene	27.429	175	120	3	1	169	4	177	8.1e-08	50.4
Bin3_k141_229213_length_3859_cov_8.0000_2	CD05348-bphB_Q588I4|unreviewed|Benzene	26.887	212	135	7	6	209	4	203	1e-12	65.5
Bin3_k141_367409_length_4616_cov_8.0000_3	CD05348-bphB_Q588I4|unreviewed|Benzene	25	212	134	7	1	197	4	205	1.72e-07	50.1
Bin3_k141_64500_length_4749_cov_6.0000_7	CD05348-bphB_Q588I4|unreviewed|Benzene	20.398	201	134	6	6	194	4	190	1.6e-06	46.6
Bin3_k141_160726_length_4913_cov_9.0000_5	CD05348-bphB_Q6RER4|unreviewed|Alkylbenzene	34.343	198	110	7	3	191	4	190	3.77e-22	91.3
Bin3_k141_973128_length_6539_cov_8.0000_5	CD05348-bphB_Q6RER4|unreviewed|Alkylbenzene	32.663	199	116	7	3	193	4	192	3.07e-21	88.6
Bin3_k141_405085_length_3398_cov_9.0000_1	CD05348-bphB_Q6RER4|unreviewed|Alkylbenzene	32.432	148	87	3	19	154	109	255	1.07e-12	62.4
Bin3_k141_236116_length_6715_cov_8.0000_5	CD05348-bphB_Q6RER4|unreviewed|Alkylbenzene	30.651	261	163	7	1	248	1	256	4.7e-23	93.2
Bin3_k141_367409_length_4616_cov_8.0000_2	CD05348-bphB_Q6RER4|unreviewed|Alkylbenzene	29.845	258	163	8	1	241	1	257	4.33e-19	82.4
Bin3_k141_645003_length_4966_cov_8.0000_3	CD05348-bphB_Q6RER4|unreviewed|Alkylbenzene	28.276	145	94	4	6	145	10	149	2.46e-07	48.5
Bin3_k141_1025531_length_7902_cov_9.0000_4	CD05348-bphB_Q6RER4|unreviewed|Alkylbenzene	28	275	157	10	3	258	4	256	8.87e-17	76.6
Bin3_k141_229213_length_3859_cov_8.0000_2	CD05348-bphB_Q6RER4|unreviewed|Alkylbenzene	27.184	206	130	7	12	209	10	203	1.64e-11	61.6
Bin3_k141_367409_length_4616_cov_8.0000_3	CD05348-bphB_Q6RER4|unreviewed|Alkylbenzene	25.134	187	127	6	7	184	10	192	8.86e-08	50.8
Bin3_k141_329353_length_5041_cov_7.0000_3	CD05348-bphB_Q6RER4|unreviewed|Alkylbenzene	23.438	192	136	4	4	190	7	192	2.67e-06	46.2
Bin3_k141_64500_length_4749_cov_6.0000_7	CD05348-bphB_Q6RER4|unreviewed|Alkylbenzene	22.917	192	128	6	12	194	10	190	1.65e-06	46.6
Bin3_k141_405085_length_3398_cov_9.0000_1	CD05348-bphB_Q6XMY8|unreviewed|IPB-dihydrodiol	32.919	161	88	5	10	155	101	256	7.56e-13	63.2
Bin3_k141_973128_length_6539_cov_8.0000_5	CD05348-bphB_Q6XMY8|unreviewed|IPB-dihydrodiol	32.487	197	119	6	3	193	4	192	1.65e-21	89.4
Bin3_k141_160726_length_4913_cov_9.0000_5	CD05348-bphB_Q6XMY8|unreviewed|IPB-dihydrodiol	31.795	195	119	6	3	191	4	190	5.18e-19	82.8
Bin3_k141_367409_length_4616_cov_8.0000_2	CD05348-bphB_Q6XMY8|unreviewed|IPB-dihydrodiol	31.771	192	122	4	1	185	1	190	1.49e-19	83.6
Bin3_k141_711236_length_5431_cov_8.0000_5	CD05348-bphB_Q6XMY8|unreviewed|IPB-dihydrodiol	31.013	158	97	5	6	157	70	221	3.58e-08	52
Bin3_k141_236116_length_6715_cov_8.0000_5	CD05348-bphB_Q6XMY8|unreviewed|IPB-dihydrodiol	30.622	209	131	6	1	201	1	203	4.37e-20	85.5
Bin3_k141_1025531_length_7902_cov_9.0000_4	CD05348-bphB_Q6XMY8|unreviewed|IPB-dihydrodiol	28.114	281	149	10	3	258	4	256	4.83e-15	71.6
Bin3_k141_477149_length_3573_cov_8.0000_2	CD05348-bphB_Q6XMY8|unreviewed|IPB-dihydrodiol	27.429	175	120	3	1	169	4	177	8.1e-08	50.4
Bin3_k141_229213_length_3859_cov_8.0000_2	CD05348-bphB_Q6XMY8|unreviewed|IPB-dihydrodiol	26.887	212	135	7	6	209	4	203	1e-12	65.5
Bin3_k141_367409_length_4616_cov_8.0000_3	CD05348-bphB_Q6XMY8|unreviewed|IPB-dihydrodiol	25	212	134	7	1	197	4	205	1.72e-07	50.1
Bin3_k141_64500_length_4749_cov_6.0000_7	CD05348-bphB_Q6XMY8|unreviewed|IPB-dihydrodiol	20.398	201	134	6	6	194	4	190	1.6e-06	46.6
Bin3_k141_160726_length_4913_cov_9.0000_5	CD05348-bphB_Q6XUJ5|unreviewed|Naphthalene	31.298	262	160	8	6	257	21	272	9.67e-23	92.8
Bin3_k141_229213_length_3859_cov_8.0000_2	CD05348-bphB_Q6XUJ5|unreviewed|Naphthalene	30.366	191	122	4	9	194	21	205	1.01e-14	71.2
Bin3_k141_367409_length_4616_cov_8.0000_2	CD05348-bphB_Q6XUJ5|unreviewed|Naphthalene	30.04	253	157	7	7	241	21	271	1.99e-18	80.9
Bin3_k141_973128_length_6539_cov_8.0000_5	CD05348-bphB_Q6XUJ5|unreviewed|Naphthalene	29.811	265	160	10	6	257	21	272	1.12e-19	84.7
Bin3_k141_405085_length_3398_cov_9.0000_1	CD05348-bphB_Q6XUJ5|unreviewed|Naphthalene	29.48	173	102	6	2	156	101	271	5.35e-11	57.8
Bin3_k141_1025531_length_7902_cov_9.0000_4	CD05348-bphB_Q6XUJ5|unreviewed|Naphthalene	29.016	193	118	7	81	258	82	270	8.1e-16	73.9
Bin3_k141_236116_length_6715_cov_8.0000_5	CD05348-bphB_Q6XUJ5|unreviewed|Naphthalene	28.958	259	158	8	7	248	21	270	2.88e-21	88.6
Bin3_k141_64500_length_4749_cov_6.0000_7	CD05348-bphB_Q6XUJ5|unreviewed|Naphthalene	28.253	269	155	12	7	251	19	273	4.25e-13	66.2
Bin3_k141_367409_length_4616_cov_8.0000_3	CD05348-bphB_Q6XUJ5|unreviewed|Naphthalene	28.019	207	133	8	3	199	20	220	4.11e-13	66.6
Bin3_k141_160726_length_4913_cov_9.0000_5	CD05348-bphB_Q75T42|unreviewed|Cis-3-phenylcyclohexa-3,5-diene-1,2-diol	34.343	198	110	7	3	191	4	190	3.77e-22	91.3
Bin3_k141_973128_length_6539_cov_8.0000_5	CD05348-bphB_Q75T42|unreviewed|Cis-3-phenylcyclohexa-3,5-diene-1,2-diol	32.663	199	116	7	3	193	4	192	3.07e-21	88.6
Bin3_k141_405085_length_3398_cov_9.0000_1	CD05348-bphB_Q75T42|unreviewed|Cis-3-phenylcyclohexa-3,5-diene-1,2-diol	32.432	148	87	3	19	154	109	255	1.07e-12	62.4
Bin3_k141_236116_length_6715_cov_8.0000_5	CD05348-bphB_Q75T42|unreviewed|Cis-3-phenylcyclohexa-3,5-diene-1,2-diol	30.651	261	163	7	1	248	1	256	4.7e-23	93.2
Bin3_k141_367409_length_4616_cov_8.0000_2	CD05348-bphB_Q75T42|unreviewed|Cis-3-phenylcyclohexa-3,5-diene-1,2-diol	29.845	258	163	8	1	241	1	257	4.33e-19	82.4
Bin3_k141_645003_length_4966_cov_8.0000_3	CD05348-bphB_Q75T42|unreviewed|Cis-3-phenylcyclohexa-3,5-diene-1,2-diol	28.276	145	94	4	6	145	10	149	2.46e-07	48.5
Bin3_k141_1025531_length_7902_cov_9.0000_4	CD05348-bphB_Q75T42|unreviewed|Cis-3-phenylcyclohexa-3,5-diene-1,2-diol	28	275	157	10	3	258	4	256	8.87e-17	76.6
Bin3_k141_229213_length_3859_cov_8.0000_2	CD05348-bphB_Q75T42|unreviewed|Cis-3-phenylcyclohexa-3,5-diene-1,2-diol	27.184	206	130	7	12	209	10	203	1.64e-11	61.6
Bin3_k141_367409_length_4616_cov_8.0000_3	CD05348-bphB_Q75T42|unreviewed|Cis-3-phenylcyclohexa-3,5-diene-1,2-diol	25.134	187	127	6	7	184	10	192	8.86e-08	50.8
Bin3_k141_329353_length_5041_cov_7.0000_3	CD05348-bphB_Q75T42|unreviewed|Cis-3-phenylcyclohexa-3,5-diene-1,2-diol	23.438	192	136	4	4	190	7	192	2.67e-06	46.2
Bin3_k141_64500_length_4749_cov_6.0000_7	CD05348-bphB_Q75T42|unreviewed|Cis-3-phenylcyclohexa-3,5-diene-1,2-diol	22.917	192	128	6	12	194	10	190	1.65e-06	46.6
Bin3_k141_160726_length_4913_cov_9.0000_5	CD05348-bphB_Q75W75|unreviewed|Dihydrodiol	35.294	187	111	4	7	189	6	186	7.07e-21	87.8
Bin3_k141_1025531_length_7902_cov_9.0000_4	CD05348-bphB_Q75W75|unreviewed|Dihydrodiol	33.948	271	138	11	7	258	6	254	3.82e-17	77.8
Bin3_k141_973128_length_6539_cov_8.0000_5	CD05348-bphB_Q75W75|unreviewed|Dihydrodiol	33.945	218	127	6	7	220	6	210	8.55e-23	93.2
Bin3_k141_367409_length_4616_cov_8.0000_3	CD05348-bphB_Q75W75|unreviewed|Dihydrodiol	31.492	181	111	5	7	178	8	184	3.55e-15	72.4
Bin3_k141_236116_length_6715_cov_8.0000_5	CD05348-bphB_Q75W75|unreviewed|Dihydrodiol	30.502	259	152	10	8	248	6	254	6.18e-24	95.9
Bin3_k141_367409_length_4616_cov_8.0000_2	CD05348-bphB_Q75W75|unreviewed|Dihydrodiol	29.02	255	155	8	8	241	6	255	1.88e-18	80.9
Bin3_k141_711236_length_5431_cov_8.0000_5	CD05348-bphB_Q75W75|unreviewed|Dihydrodiol	28.8	125	80	3	4	123	66	186	5.44e-06	45.4
Bin3_k141_64500_length_4749_cov_6.0000_7	CD05348-bphB_Q75W75|unreviewed|Dihydrodiol	28.342	187	122	5	12	193	8	187	7.5e-14	68.2
Bin3_k141_538880_length_6400_cov_10.0000_3	CD05348-bphB_Q75W75|unreviewed|Dihydrodiol	27.807	187	121	6	9	188	7	186	4.83e-09	54.3
Bin3_k141_329353_length_5041_cov_7.0000_3	CD05348-bphB_Q75W75|unreviewed|Dihydrodiol	27.66	188	117	7	6	184	7	184	2.19e-10	58.5
Bin3_k141_645003_length_4966_cov_8.0000_3	CD05348-bphB_Q75W75|unreviewed|Dihydrodiol	26.702	191	118	6	3	180	5	186	3.6e-08	51.2
Bin3_k141_1216098_length_4428_cov_7.0000_1	CD05348-bphB_Q79EQ5|unreviewed|2,3-dihydroxy-4-phenylhexa-4,6-diene	32.061	131	80	4	1	126	76	202	3.76e-08	50.1
Bin3_k141_405085_length_3398_cov_9.0000_1	CD05348-bphB_Q79EQ5|unreviewed|2,3-dihydroxy-4-phenylhexa-4,6-diene	32	175	94	9	2	155	86	256	8.89e-11	57.4
Bin3_k141_367409_length_4616_cov_8.0000_2	CD05348-bphB_Q79EQ5|unreviewed|2,3-dihydroxy-4-phenylhexa-4,6-diene	31.128	257	158	7	2	240	1	256	2.26e-22	91.7
Bin3_k141_236116_length_6715_cov_8.0000_5	CD05348-bphB_Q79EQ5|unreviewed|2,3-dihydroxy-4-phenylhexa-4,6-diene	30.943	265	154	9	3	248	2	256	4.77e-23	93.6
Bin3_k141_367409_length_4616_cov_8.0000_3	CD05348-bphB_Q79EQ5|unreviewed|2,3-dihydroxy-4-phenylhexa-4,6-diene	29.949	197	120	6	7	194	9	196	2e-11	61.6
Bin3_k141_973128_length_6539_cov_8.0000_5	CD05348-bphB_Q79EQ5|unreviewed|2,3-dihydroxy-4-phenylhexa-4,6-diene	29.278	263	167	9	1	253	1	254	4.54e-22	91.3
Bin3_k141_1025531_length_7902_cov_9.0000_4	CD05348-bphB_Q79EQ5|unreviewed|2,3-dihydroxy-4-phenylhexa-4,6-diene	28.832	274	161	11	1	258	1	256	2e-18	81.3
Bin3_k141_229213_length_3859_cov_8.0000_2	CD05348-bphB_Q79EQ5|unreviewed|2,3-dihydroxy-4-phenylhexa-4,6-diene	28.218	202	126	5	4	195	1	193	1.64e-14	70.5
Bin3_k141_160726_length_4913_cov_9.0000_5	CD05348-bphB_Q79EQ5|unreviewed|2,3-dihydroxy-4-phenylhexa-4,6-diene	28.09	267	165	9	1	253	1	254	1.58e-18	81.6
Bin3_k141_64500_length_4749_cov_6.0000_7	CD05348-bphB_Q79EQ5|unreviewed|2,3-dihydroxy-4-phenylhexa-4,6-diene	25.728	206	138	8	4	203	1	197	1.48e-11	61.6
Bin3_k141_160726_length_4913_cov_9.0000_5	CD05348-bphB_Q7B7H1|unreviewed|1,2-dihydroxy-1,2-dihydronaphthalene	31.298	262	160	8	6	257	5	256	6.08e-23	93.2
Bin3_k141_229213_length_3859_cov_8.0000_2	CD05348-bphB_Q7B7H1|unreviewed|1,2-dihydroxy-1,2-dihydronaphthalene	30.052	193	124	4	7	194	3	189	6.85e-15	71.2
Bin3_k141_367409_length_4616_cov_8.0000_2	CD05348-bphB_Q7B7H1|unreviewed|1,2-dihydroxy-1,2-dihydronaphthalene	30.04	253	157	7	7	241	5	255	1.42e-18	80.9
Bin3_k141_973128_length_6539_cov_8.0000_5	CD05348-bphB_Q7B7H1|unreviewed|1,2-dihydroxy-1,2-dihydronaphthalene	29.811	265	160	10	6	257	5	256	6.98e-20	84.7
Bin3_k141_405085_length_3398_cov_9.0000_1	CD05348-bphB_Q7B7H1|unreviewed|1,2-dihydroxy-1,2-dihydronaphthalene	29.48	173	102	6	2	156	85	255	4.52e-11	57.8
Bin3_k141_1025531_length_7902_cov_9.0000_4	CD05348-bphB_Q7B7H1|unreviewed|1,2-dihydroxy-1,2-dihydronaphthalene	29.016	193	118	7	81	258	66	254	7.72e-16	73.9
Bin3_k141_236116_length_6715_cov_8.0000_5	CD05348-bphB_Q7B7H1|unreviewed|1,2-dihydroxy-1,2-dihydronaphthalene	28.958	259	158	8	7	248	5	254	2.06e-21	88.6
Bin3_k141_64500_length_4749_cov_6.0000_7	CD05348-bphB_Q7B7H1|unreviewed|1,2-dihydroxy-1,2-dihydronaphthalene	28.253	269	155	12	7	251	3	257	4.06e-13	65.9
Bin3_k141_367409_length_4616_cov_8.0000_3	CD05348-bphB_Q7B7H1|unreviewed|1,2-dihydroxy-1,2-dihydronaphthalene	28.019	207	133	8	3	199	4	204	5.21e-13	65.9
Bin3_k141_367409_length_4616_cov_8.0000_2	CD05348-bphB_Q7BPB5|unreviewed|Cis-toluene	32.319	263	147	9	3	241	2	257	7.15e-23	92.8
Bin3_k141_405085_length_3398_cov_9.0000_1	CD05348-bphB_Q7BPB5|unreviewed|Cis-toluene	31.013	158	91	5	12	154	101	255	8.38e-10	54.3
Bin3_k141_236116_length_6715_cov_8.0000_5	CD05348-bphB_Q7BPB5|unreviewed|Cis-toluene	30.566	265	155	11	3	248	2	256	2.12e-21	89
Bin3_k141_973128_length_6539_cov_8.0000_5	CD05348-bphB_Q7BPB5|unreviewed|Cis-toluene	30.189	265	162	9	1	253	1	254	6.07e-21	88.2
Bin3_k141_1025531_length_7902_cov_9.0000_4	CD05348-bphB_Q7BPB5|unreviewed|Cis-toluene	29.749	279	152	10	1	258	1	256	1.92e-17	78.6
Bin3_k141_160726_length_4913_cov_9.0000_5	CD05348-bphB_Q7BPB5|unreviewed|Cis-toluene	29.699	266	162	11	1	253	1	254	1.17e-17	79
Bin3_k141_367409_length_4616_cov_8.0000_3	CD05348-bphB_Q7BPB5|unreviewed|Cis-toluene	27.919	197	124	6	7	194	9	196	8.13e-08	50.8
Bin3_k141_229213_length_3859_cov_8.0000_2	CD05348-bphB_Q7BPB5|unreviewed|Cis-toluene	27.638	199	131	7	4	195	1	193	1.07e-09	56.6
Bin3_k141_64500_length_4749_cov_6.0000_7	CD05348-bphB_Q7BPB5|unreviewed|Cis-toluene	24.444	270	164	13	9	252	6	261	1.62e-07	49.7
Bin3_k141_1025531_length_7902_cov_9.0000_4	CD05348-bphB_Q7N4V7|reviewed|3-phenylpropionate-dihydrodiol/cinnamic	32.195	205	118	6	70	258	57	256	9.65e-16	73.9
Bin3_k141_367409_length_4616_cov_8.0000_2	CD05348-bphB_Q84EM3|unreviewed|Dihydrodiol	34.733	262	138	12	3	240	2	254	5.64e-26	101
Bin3_k141_229213_length_3859_cov_8.0000_2	CD05348-bphB_Q84EM3|unreviewed|Dihydrodiol	33.663	202	113	8	4	195	1	191	1.3e-14	70.9
Bin3_k141_973128_length_6539_cov_8.0000_5	CD05348-bphB_Q84EM3|unreviewed|Dihydrodiol	33.166	199	120	5	1	194	1	191	2.09e-23	94.7
Bin3_k141_405085_length_3398_cov_9.0000_1	CD05348-bphB_Q84EM3|unreviewed|Dihydrodiol	30.573	157	92	5	12	154	100	253	1.38e-11	59.7
Bin3_k141_367409_length_4616_cov_8.0000_3	CD05348-bphB_Q84EM3|unreviewed|Dihydrodiol	30.052	193	121	6	7	190	9	196	1.9e-10	58.9
Bin3_k141_236116_length_6715_cov_8.0000_5	CD05348-bphB_Q84EM3|unreviewed|Dihydrodiol	29.231	260	163	8	3	248	2	254	6.33e-21	87.8
Bin3_k141_160726_length_4913_cov_9.0000_5	CD05348-bphB_Q84EM3|unreviewed|Dihydrodiol	29.213	267	160	8	1	253	1	252	1.14e-20	87.4
Bin3_k141_1025531_length_7902_cov_9.0000_4	CD05348-bphB_Q84EM3|unreviewed|Dihydrodiol	29.197	274	158	12	1	258	1	254	5.05e-19	82.8
Bin3_k141_538880_length_6400_cov_10.0000_3	CD05348-bphB_Q84EM3|unreviewed|Dihydrodiol	25.789	190	124	7	9	190	8	188	7.4e-06	44.7
Bin3_k141_973128_length_6539_cov_8.0000_5	CD05348-bphB_Q84EP1|unreviewed|2,3-dihydroxy-2,3-dihydro-phenylpropionate	35.859	198	117	5	1	194	1	192	2.66e-29	110
Bin3_k141_367409_length_4616_cov_8.0000_2	CD05348-bphB_Q84EP1|unreviewed|2,3-dihydroxy-2,3-dihydro-phenylpropionate	34.241	257	147	8	3	240	2	255	1.23e-29	110
Bin3_k141_229213_length_3859_cov_8.0000_2	CD05348-bphB_Q84EP1|unreviewed|2,3-dihydroxy-2,3-dihydro-phenylpropionate	33.838	198	119	6	4	195	1	192	2.2e-18	81.3
Bin3_k141_1216098_length_4428_cov_7.0000_1	CD05348-bphB_Q84EP1|unreviewed|2,3-dihydroxy-2,3-dihydro-phenylpropionate	31.667	120	73	4	1	115	76	191	1.89e-08	50.8
Bin3_k141_160726_length_4913_cov_9.0000_5	CD05348-bphB_Q84EP1|unreviewed|2,3-dihydroxy-2,3-dihydro-phenylpropionate	31.086	267	156	8	1	253	1	253	4.91e-26	101
Bin3_k141_236116_length_6715_cov_8.0000_5	CD05348-bphB_Q84EP1|unreviewed|2,3-dihydroxy-2,3-dihydro-phenylpropionate	30.502	259	162	6	3	248	2	255	1.05e-23	95.1
Bin3_k141_367409_length_4616_cov_8.0000_3	CD05348-bphB_Q84EP1|unreviewed|2,3-dihydroxy-2,3-dihydro-phenylpropionate	30.052	193	122	5	7	190	9	197	6.21e-13	65.9
Bin3_k141_1025531_length_7902_cov_9.0000_4	CD05348-bphB_Q84EP1|unreviewed|2,3-dihydroxy-2,3-dihydro-phenylpropionate	29.412	272	161	10	1	258	1	255	2.8e-20	86.3
Bin3_k141_645003_length_4966_cov_8.0000_3	CD05348-bphB_Q84EP1|unreviewed|2,3-dihydroxy-2,3-dihydro-phenylpropionate	29.054	148	91	6	6	146	9	149	1.78e-09	55.1
Bin3_k141_405085_length_3398_cov_9.0000_1	CD05348-bphB_Q84EP1|unreviewed|2,3-dihydroxy-2,3-dihydro-phenylpropionate	29.032	155	97	3	12	154	101	254	3.28e-11	58.5
Bin3_k141_538880_length_6400_cov_10.0000_3	CD05348-bphB_Q84EP1|unreviewed|2,3-dihydroxy-2,3-dihydro-phenylpropionate	26.842	190	123	7	9	190	8	189	2.05e-10	58.2
Bin3_k141_64500_length_4749_cov_6.0000_7	CD05348-bphB_Q84EP1|unreviewed|2,3-dihydroxy-2,3-dihydro-phenylpropionate	26.296	270	164	12	6	252	3	260	1.04e-12	65.1
Bin3_k141_477149_length_3573_cov_8.0000_2	CD05348-bphB_Q84EP1|unreviewed|2,3-dihydroxy-2,3-dihydro-phenylpropionate	26.257	179	115	6	1	168	3	175	2.53e-06	46.2
Bin3_k141_329353_length_5041_cov_7.0000_3	CD05348-bphB_Q84EP1|unreviewed|2,3-dihydroxy-2,3-dihydro-phenylpropionate	25.654	191	129	5	6	190	8	191	1.16e-06	47.4
Bin3_k141_160726_length_4913_cov_9.0000_5	CD05348-bphB_Q8KP17|unreviewed|Dihydrodiol	31.298	262	160	8	6	257	21	272	9.67e-23	92.8
Bin3_k141_229213_length_3859_cov_8.0000_2	CD05348-bphB_Q8KP17|unreviewed|Dihydrodiol	30.366	191	122	4	9	194	21	205	1.01e-14	71.2
Bin3_k141_367409_length_4616_cov_8.0000_2	CD05348-bphB_Q8KP17|unreviewed|Dihydrodiol	30.04	253	157	7	7	241	21	271	1.99e-18	80.9
Bin3_k141_973128_length_6539_cov_8.0000_5	CD05348-bphB_Q8KP17|unreviewed|Dihydrodiol	29.811	265	160	10	6	257	21	272	1.12e-19	84.7
Bin3_k141_405085_length_3398_cov_9.0000_1	CD05348-bphB_Q8KP17|unreviewed|Dihydrodiol	29.48	173	102	6	2	156	101	271	5.35e-11	57.8
Bin3_k141_1025531_length_7902_cov_9.0000_4	CD05348-bphB_Q8KP17|unreviewed|Dihydrodiol	29.016	193	118	7	81	258	82	270	8.1e-16	73.9
Bin3_k141_236116_length_6715_cov_8.0000_5	CD05348-bphB_Q8KP17|unreviewed|Dihydrodiol	28.958	259	158	8	7	248	21	270	2.88e-21	88.6
Bin3_k141_64500_length_4749_cov_6.0000_7	CD05348-bphB_Q8KP17|unreviewed|Dihydrodiol	28.253	269	155	12	7	251	19	273	4.25e-13	66.2
Bin3_k141_367409_length_4616_cov_8.0000_3	CD05348-bphB_Q8KP17|unreviewed|Dihydrodiol	28.019	207	133	8	3	199	20	220	4.11e-13	66.6
Bin3_k141_973128_length_6539_cov_8.0000_5	CD05348-bphB_Q8KZP6|unreviewed|Dihydrodiol	35.859	198	117	5	1	194	1	192	3.44e-29	110
Bin3_k141_367409_length_4616_cov_8.0000_2	CD05348-bphB_Q8KZP6|unreviewed|Dihydrodiol	34.241	257	147	8	3	240	2	255	1.45e-29	110
Bin3_k141_229213_length_3859_cov_8.0000_2	CD05348-bphB_Q8KZP6|unreviewed|Dihydrodiol	33.838	198	119	6	4	195	1	192	2.12e-18	81.6
Bin3_k141_1216098_length_4428_cov_7.0000_1	CD05348-bphB_Q8KZP6|unreviewed|Dihydrodiol	31.667	120	73	4	1	115	76	191	1.97e-08	50.8
Bin3_k141_160726_length_4913_cov_9.0000_5	CD05348-bphB_Q8KZP6|unreviewed|Dihydrodiol	31.086	267	156	8	1	253	1	253	5.11e-26	102
Bin3_k141_236116_length_6715_cov_8.0000_5	CD05348-bphB_Q8KZP6|unreviewed|Dihydrodiol	30.502	259	162	6	3	248	2	255	1.06e-23	95.5
Bin3_k141_367409_length_4616_cov_8.0000_3	CD05348-bphB_Q8KZP6|unreviewed|Dihydrodiol	30.052	193	122	5	7	190	9	197	4.91e-13	66.2
Bin3_k141_1025531_length_7902_cov_9.0000_4	CD05348-bphB_Q8KZP6|unreviewed|Dihydrodiol	29.412	272	161	10	1	258	1	255	2.55e-20	86.7
Bin3_k141_645003_length_4966_cov_8.0000_3	CD05348-bphB_Q8KZP6|unreviewed|Dihydrodiol	29.054	148	91	6	6	146	9	149	1.98e-09	55.1
Bin3_k141_405085_length_3398_cov_9.0000_1	CD05348-bphB_Q8KZP6|unreviewed|Dihydrodiol	29.032	155	97	3	12	154	101	254	3.81e-11	58.2
Bin3_k141_538880_length_6400_cov_10.0000_3	CD05348-bphB_Q8KZP6|unreviewed|Dihydrodiol	26.842	190	123	7	9	190	8	189	1.61e-10	58.5
Bin3_k141_64500_length_4749_cov_6.0000_7	CD05348-bphB_Q8KZP6|unreviewed|Dihydrodiol	26.296	270	164	12	6	252	3	260	1.19e-12	64.7
Bin3_k141_477149_length_3573_cov_8.0000_2	CD05348-bphB_Q8KZP6|unreviewed|Dihydrodiol	26.257	179	115	6	1	168	3	175	2.44e-06	46.2
Bin3_k141_329353_length_5041_cov_7.0000_3	CD05348-bphB_Q8KZP6|unreviewed|Dihydrodiol	25.654	191	129	5	6	190	8	191	1.19e-06	47.4
Bin3_k141_405085_length_3398_cov_9.0000_1	CD05348-bphB_Q8L196|unreviewed|TodD|taxID:167065	34.395	157	86	6	12	154	101	254	5.14e-15	68.9
Bin3_k141_973128_length_6539_cov_8.0000_5	CD05348-bphB_Q8L196|unreviewed|TodD|taxID:167065	32.995	197	122	5	1	193	1	191	2.66e-23	94.4
Bin3_k141_229213_length_3859_cov_8.0000_2	CD05348-bphB_Q8L196|unreviewed|TodD|taxID:167065	31.222	221	126	10	4	214	1	205	3.76e-15	72
Bin3_k141_367409_length_4616_cov_8.0000_2	CD05348-bphB_Q8L196|unreviewed|TodD|taxID:167065	30.35	257	161	8	2	241	1	256	2.35e-18	80.5
Bin3_k141_160726_length_4913_cov_9.0000_5	CD05348-bphB_Q8L196|unreviewed|TodD|taxID:167065	29.323	266	162	8	1	253	1	253	5.05e-22	90.9
Bin3_k141_1025531_length_7902_cov_9.0000_4	CD05348-bphB_Q8L196|unreviewed|TodD|taxID:167065	27.957	279	156	13	1	258	1	255	4.06e-17	77.4
Bin3_k141_236116_length_6715_cov_8.0000_5	CD05348-bphB_Q8L196|unreviewed|TodD|taxID:167065	27.413	259	170	8	3	248	2	255	1.55e-18	80.9
Bin3_k141_64500_length_4749_cov_6.0000_7	CD05348-bphB_Q8L196|unreviewed|TodD|taxID:167065	25.818	275	159	14	6	252	3	260	2.53e-15	72
Bin3_k141_538880_length_6400_cov_10.0000_3	CD05348-bphB_Q8L196|unreviewed|TodD|taxID:167065	25.431	232	141	12	10	225	9	224	1.4e-06	46.6
Bin3_k141_367409_length_4616_cov_8.0000_3	CD05348-bphB_Q8L196|unreviewed|TodD|taxID:167065	24.365	197	140	4	1	190	3	197	2.99e-10	58.2
Bin3_k141_160726_length_4913_cov_9.0000_5	CD05348-bphB_Q938R1|unreviewed|Naphthalene	31.679	262	159	8	6	257	5	256	6.88e-24	95.5
Bin3_k141_973128_length_6539_cov_8.0000_5	CD05348-bphB_Q938R1|unreviewed|Naphthalene	30.189	265	159	10	6	257	5	256	1.82e-20	86.3
Bin3_k141_229213_length_3859_cov_8.0000_2	CD05348-bphB_Q938R1|unreviewed|Naphthalene	30.052	193	124	4	7	194	3	189	1.85e-15	72.8
Bin3_k141_405085_length_3398_cov_9.0000_1	CD05348-bphB_Q938R1|unreviewed|Naphthalene	29.48	173	102	6	2	156	85	255	1.47e-10	56.6
Bin3_k141_236116_length_6715_cov_8.0000_5	CD05348-bphB_Q938R1|unreviewed|Naphthalene	29.297	256	161	8	7	248	5	254	1.27e-20	86.7
Bin3_k141_367409_length_4616_cov_8.0000_2	CD05348-bphB_Q938R1|unreviewed|Naphthalene	29.249	253	159	7	7	241	5	255	2.52e-17	77.4
Bin3_k141_1025531_length_7902_cov_9.0000_4	CD05348-bphB_Q938R1|unreviewed|Naphthalene	29.016	193	118	7	81	258	66	254	6.81e-15	71.2
Bin3_k141_367409_length_4616_cov_8.0000_3	CD05348-bphB_Q938R1|unreviewed|Naphthalene	28.431	204	136	6	3	199	4	204	5.48e-12	63.2
Bin3_k141_64500_length_4749_cov_6.0000_7	CD05348-bphB_Q938R1|unreviewed|Naphthalene	27.341	267	160	12	7	251	3	257	1.84e-12	63.9
Bin3_k141_538880_length_6400_cov_10.0000_3	CD05348-bphB_Q938R1|unreviewed|Naphthalene	25	204	136	7	11	207	9	202	1.18e-08	52.8
Bin3_k141_973128_length_6539_cov_8.0000_5	CD05348-bphB_Q9AEY1|unreviewed|Cis-2,3-dihydroxy-2,3-dihydrobiphenyl	34.5	200	115	8	1	193	1	191	1.12e-22	92.8
Bin3_k141_405085_length_3398_cov_9.0000_1	CD05348-bphB_Q9AEY1|unreviewed|Cis-2,3-dihydroxy-2,3-dihydrobiphenyl	33.333	153	85	5	17	155	106	255	4.5e-13	63.5
Bin3_k141_160726_length_4913_cov_9.0000_5	CD05348-bphB_Q9AEY1|unreviewed|Cis-2,3-dihydroxy-2,3-dihydrobiphenyl	32.487	197	119	6	1	191	1	189	4.22e-20	85.9
Bin3_k141_367409_length_4616_cov_8.0000_2	CD05348-bphB_Q9AEY1|unreviewed|Cis-2,3-dihydroxy-2,3-dihydrobiphenyl	31.783	258	154	8	2	240	1	255	6.21e-23	93.2
Bin3_k141_229213_length_3859_cov_8.0000_2	CD05348-bphB_Q9AEY1|unreviewed|Cis-2,3-dihydroxy-2,3-dihydrobiphenyl	30.303	198	126	5	4	195	1	192	1.15e-15	73.9
Bin3_k141_1025531_length_7902_cov_9.0000_4	CD05348-bphB_Q9AEY1|unreviewed|Cis-2,3-dihydroxy-2,3-dihydrobiphenyl	28.881	277	156	8	1	258	1	255	1.11e-22	92.8
Bin3_k141_64500_length_4749_cov_6.0000_7	CD05348-bphB_Q9AEY1|unreviewed|Cis-2,3-dihydroxy-2,3-dihydrobiphenyl	28.796	191	124	5	9	194	6	189	5.37e-18	79.7
Bin3_k141_367409_length_4616_cov_8.0000_3	CD05348-bphB_Q9AEY1|unreviewed|Cis-2,3-dihydroxy-2,3-dihydrobiphenyl	27.749	191	129	4	7	190	9	197	2.56e-13	67
Bin3_k141_236116_length_6715_cov_8.0000_5	CD05348-bphB_Q9AEY1|unreviewed|Cis-2,3-dihydroxy-2,3-dihydrobiphenyl	27.027	259	171	6	3	248	2	255	2.11e-20	86.3
Bin3_k141_538880_length_6400_cov_10.0000_3	CD05348-bphB_Q9AEY1|unreviewed|Cis-2,3-dihydroxy-2,3-dihydrobiphenyl	27.004	237	144	10	10	233	9	229	5.61e-11	59.7
Bin3_k141_477149_length_3573_cov_8.0000_2	CD05348-bphB_Q9AEY1|unreviewed|Cis-2,3-dihydroxy-2,3-dihydrobiphenyl	26.136	176	119	4	1	168	3	175	1.8e-06	46.6
Bin3_k141_329353_length_5041_cov_7.0000_3	CD05348-bphB_Q9AEY1|unreviewed|Cis-2,3-dihydroxy-2,3-dihydrobiphenyl	25.926	189	129	5	7	190	9	191	2.98e-07	49.3
Bin3_k141_645003_length_4966_cov_8.0000_3	CD05348-bphB_Q9AEY1|unreviewed|Cis-2,3-dihydroxy-2,3-dihydrobiphenyl	25.434	173	119	4	5	172	8	175	1.17e-07	49.7
Bin3_k141_367409_length_4616_cov_8.0000_2	CD05348-bphB_Q9ANU5|unreviewed|Cis-dihydrodiol	31.048	248	151	7	11	240	1	246	9.97e-20	84
Bin3_k141_405085_length_3398_cov_9.0000_1	CD05348-bphB_Q9ANU5|unreviewed|Cis-dihydrodiol	30.409	171	99	6	2	154	77	245	2.25e-11	58.5
Bin3_k141_160726_length_4913_cov_9.0000_5	CD05348-bphB_Q9ANU5|unreviewed|Cis-dihydrodiol	30.04	253	159	8	10	253	1	244	7.06e-23	92.8
Bin3_k141_229213_length_3859_cov_8.0000_2	CD05348-bphB_Q9ANU5|unreviewed|Cis-dihydrodiol	29.412	187	121	4	13	194	1	181	4.48e-13	65.9
Bin3_k141_973128_length_6539_cov_8.0000_5	CD05348-bphB_Q9ANU5|unreviewed|Cis-dihydrodiol	28.794	257	157	10	10	253	1	244	1.51e-19	83.6
Bin3_k141_236116_length_6715_cov_8.0000_5	CD05348-bphB_Q9ANU5|unreviewed|Cis-dihydrodiol	28.627	255	156	8	11	248	1	246	4.46e-21	87.4
Bin3_k141_1025531_length_7902_cov_9.0000_4	CD05348-bphB_Q9ANU5|unreviewed|Cis-dihydrodiol	28.497	193	119	7	81	258	58	246	9.85e-16	73.2
Bin3_k141_367409_length_4616_cov_8.0000_3	CD05348-bphB_Q9ANU5|unreviewed|Cis-dihydrodiol	27.273	198	136	6	8	199	1	196	1.11e-11	62
Bin3_k141_64500_length_4749_cov_6.0000_7	CD05348-bphB_Q9ANU5|unreviewed|Cis-dihydrodiol	27.237	257	155	12	13	248	1	246	1.28e-10	58.5
Bin3_k141_973128_length_6539_cov_8.0000_5	CD05348-bphB_Q9K4S0|unreviewed|Cis-2,3-dihydroxy-2,3-dihydroalkylbenzene	31.892	185	109	6	1	177	1	176	1.03e-18	82
Bin3_k141_229213_length_3859_cov_8.0000_2	CD05348-bphB_Q9K4S0|unreviewed|Cis-2,3-dihydroxy-2,3-dihydroalkylbenzene	30	180	111	5	4	175	1	173	3.92e-14	69.3
Bin3_k141_367409_length_4616_cov_8.0000_2	CD05348-bphB_Q9K4S0|unreviewed|Cis-2,3-dihydroxy-2,3-dihydroalkylbenzene	29.961	257	158	8	3	240	2	255	1.53e-19	84
Bin3_k141_160726_length_4913_cov_9.0000_5	CD05348-bphB_Q9K4S0|unreviewed|Cis-2,3-dihydroxy-2,3-dihydroalkylbenzene	28.889	270	158	11	1	253	1	253	4.88e-17	77.4
Bin3_k141_367409_length_4616_cov_8.0000_3	CD05348-bphB_Q9K4S0|unreviewed|Cis-2,3-dihydroxy-2,3-dihydroalkylbenzene	28.743	167	111	3	7	166	9	174	2.56e-13	67
Bin3_k141_477149_length_3573_cov_8.0000_2	CD05348-bphB_Q9K4S0|unreviewed|Cis-2,3-dihydroxy-2,3-dihydroalkylbenzene	28.324	173	113	4	4	168	6	175	2.67e-10	57.8
Bin3_k141_645003_length_4966_cov_8.0000_3	CD05348-bphB_Q9K4S0|unreviewed|Cis-2,3-dihydroxy-2,3-dihydroalkylbenzene	26.351	148	99	4	4	146	7	149	2.28e-09	54.7
Bin3_k141_64500_length_4749_cov_6.0000_7	CD05348-bphB_Q9K4S0|unreviewed|Cis-2,3-dihydroxy-2,3-dihydroalkylbenzene	25.414	181	116	5	9	180	6	176	7.25e-13	65.5
Bin3_k141_329353_length_5041_cov_7.0000_3	CD05348-bphB_Q9K4S0|unreviewed|Cis-2,3-dihydroxy-2,3-dihydroalkylbenzene	23.077	169	120	4	7	170	9	172	3.32e-06	45.8
Bin3_k141_367409_length_4616_cov_8.0000_2	CD05348-bphB_Q9K5C3|unreviewed|BphB	35.409	257	144	9	3	240	2	255	6.57e-29	108
Bin3_k141_973128_length_6539_cov_8.0000_5	CD05348-bphB_Q9K5C3|unreviewed|BphB	33.838	198	119	6	1	193	1	191	8.08e-27	103
Bin3_k141_160726_length_4913_cov_9.0000_5	CD05348-bphB_Q9K5C3|unreviewed|BphB	32.995	197	122	5	1	193	1	191	3.06e-24	97.1
Bin3_k141_405085_length_3398_cov_9.0000_1	CD05348-bphB_Q9K5C3|unreviewed|BphB	31.609	174	95	7	2	155	86	255	7e-12	60.5
Bin3_k141_1216098_length_4428_cov_7.0000_1	CD05348-bphB_Q9K5C3|unreviewed|BphB	30.833	120	74	4	1	115	76	191	2.49e-08	50.8
Bin3_k141_229213_length_3859_cov_8.0000_2	CD05348-bphB_Q9K5C3|unreviewed|BphB	30.808	198	125	5	4	195	1	192	6.11e-15	71.6
Bin3_k141_236116_length_6715_cov_8.0000_5	CD05348-bphB_Q9K5C3|unreviewed|BphB	29.73	259	164	7	3	248	2	255	5.41e-24	96.3
Bin3_k141_1025531_length_7902_cov_9.0000_4	CD05348-bphB_Q9K5C3|unreviewed|BphB	27.798	277	159	9	1	258	1	255	1.41e-18	81.6
Bin3_k141_367409_length_4616_cov_8.0000_3	CD05348-bphB_Q9K5C3|unreviewed|BphB	27.228	202	130	6	7	197	9	204	6.34e-11	60.1
Bin3_k141_329353_length_5041_cov_7.0000_3	CD05348-bphB_Q9K5C3|unreviewed|BphB	26.804	194	123	8	6	190	8	191	1.23e-06	47.4
Bin3_k141_477149_length_3573_cov_8.0000_2	CD05348-bphB_Q9K5C3|unreviewed|BphB	25.843	178	117	5	1	168	3	175	3.79e-06	45.4
Bin3_k141_538880_length_6400_cov_10.0000_3	CD05348-bphB_Q9K5C3|unreviewed|BphB	25.641	234	153	9	9	233	8	229	5.56e-10	57
Bin3_k141_64500_length_4749_cov_6.0000_7	CD05348-bphB_Q9K5C3|unreviewed|BphB	25.185	270	171	12	4	252	1	260	1.71e-14	70.1
Bin3_k141_160726_length_4913_cov_9.0000_5	CD05348-bphB_Q9L5D0|unreviewed|Cis-naphthalene	32.222	270	151	10	4	257	3	256	1.28e-15	73.2
Bin3_k141_973128_length_6539_cov_8.0000_5	CD05348-bphB_Q9L5D0|unreviewed|Cis-naphthalene	31.579	266	158	10	4	257	3	256	4.29e-16	74.3
Bin3_k141_229213_length_3859_cov_8.0000_2	CD05348-bphB_Q9L5D0|unreviewed|Cis-naphthalene	31.395	172	112	3	7	175	3	171	1.64e-11	61.6
Bin3_k141_1025531_length_7902_cov_9.0000_4	CD05348-bphB_Q9L5D0|unreviewed|Cis-naphthalene	30.052	193	116	6	81	258	66	254	1.99e-13	67
Bin3_k141_236116_length_6715_cov_8.0000_5	CD05348-bphB_Q9L5D0|unreviewed|Cis-naphthalene	29.457	258	158	8	7	248	5	254	3.83e-19	82.4
Bin3_k141_405085_length_3398_cov_9.0000_1	CD05348-bphB_Q9L5D0|unreviewed|Cis-naphthalene	29.375	160	98	4	10	156	98	255	7.15e-10	54.7
Bin3_k141_367409_length_4616_cov_8.0000_3	CD05348-bphB_Q9L5D0|unreviewed|Cis-naphthalene	28.922	204	135	6	3	199	4	204	4.25e-11	60.5
Bin3_k141_64500_length_4749_cov_6.0000_7	CD05348-bphB_Q9L5D0|unreviewed|Cis-naphthalene	25.373	268	164	10	7	251	3	257	6.43e-12	62.4
Bin3_k141_160726_length_4913_cov_9.0000_5	CD05348-bphB_Q9R9Y8|unreviewed|Cis-1,	31.679	262	159	8	6	257	5	256	4.65e-23	93.6
Bin3_k141_405085_length_3398_cov_9.0000_1	CD05348-bphB_Q9R9Y8|unreviewed|Cis-1,	30.519	154	91	5	17	156	104	255	3.04e-11	58.5
Bin3_k141_973128_length_6539_cov_8.0000_5	CD05348-bphB_Q9R9Y8|unreviewed|Cis-1,	30.189	265	159	10	6	257	5	256	1.97e-19	83.6
Bin3_k141_367409_length_4616_cov_8.0000_2	CD05348-bphB_Q9R9Y8|unreviewed|Cis-1,	29.644	253	158	7	7	241	5	255	1.42e-17	78.2
Bin3_k141_1025531_length_7902_cov_9.0000_4	CD05348-bphB_Q9R9Y8|unreviewed|Cis-1,	29.534	193	117	7	81	258	66	254	6.09e-16	73.9
Bin3_k141_236116_length_6715_cov_8.0000_5	CD05348-bphB_Q9R9Y8|unreviewed|Cis-1,	29.344	259	157	8	7	248	5	254	1.11e-21	89.4
Bin3_k141_229213_length_3859_cov_8.0000_2	CD05348-bphB_Q9R9Y8|unreviewed|Cis-1,	29.319	191	124	4	9	194	5	189	7.4e-14	68.6
Bin3_k141_64500_length_4749_cov_6.0000_7	CD05348-bphB_Q9R9Y8|unreviewed|Cis-1,	28.625	269	154	12	7	251	3	257	1.32e-12	64.3
Bin3_k141_367409_length_4616_cov_8.0000_3	CD05348-bphB_Q9R9Y8|unreviewed|Cis-1,	28.293	205	135	8	3	199	4	204	2.47e-12	63.9
Bin3_k141_538880_length_6400_cov_10.0000_3	CD05348-bphB_Q9R9Y8|unreviewed|Cis-1,	26.341	205	132	9	11	207	9	202	1e-08	53.1
Bin3_k141_160726_length_4913_cov_9.0000_5	CD05348-bphB_Q9ZI71|unreviewed|2,3-dihydroxy-2,3-dihydrophenylpropionate	31.801	261	160	8	6	257	5	256	1.44e-26	102
Bin3_k141_1025531_length_7902_cov_9.0000_4	CD05348-bphB_Q9ZI71|unreviewed|2,3-dihydroxy-2,3-dihydrophenylpropionate	31.606	193	113	6	81	258	66	254	2.85e-18	80.5
Bin3_k141_405085_length_3398_cov_9.0000_1	CD05348-bphB_Q9ZI71|unreviewed|2,3-dihydroxy-2,3-dihydrophenylpropionate	30.519	154	91	5	17	156	104	255	1.89e-12	61.6
Bin3_k141_236116_length_6715_cov_8.0000_5	CD05348-bphB_Q9ZI71|unreviewed|2,3-dihydroxy-2,3-dihydrophenylpropionate	30.116	259	155	9	7	248	5	254	1.9e-22	91.7
Bin3_k141_973128_length_6539_cov_8.0000_5	CD05348-bphB_Q9ZI71|unreviewed|2,3-dihydroxy-2,3-dihydrophenylpropionate	29.924	264	161	9	6	257	5	256	1.22e-22	92.4
Bin3_k141_367409_length_4616_cov_8.0000_2	CD05348-bphB_Q9ZI71|unreviewed|2,3-dihydroxy-2,3-dihydrophenylpropionate	28.854	253	160	6	7	241	5	255	1.83e-18	80.5
Bin3_k141_64500_length_4749_cov_6.0000_7	CD05348-bphB_Q9ZI71|unreviewed|2,3-dihydroxy-2,3-dihydrophenylpropionate	28.788	264	160	11	7	251	3	257	9.37e-15	70.5
Bin3_k141_367409_length_4616_cov_8.0000_3	CD05348-bphB_Q9ZI71|unreviewed|2,3-dihydroxy-2,3-dihydrophenylpropionate	28.571	182	122	6	3	178	4	183	8.76e-11	59.7
Bin3_k141_229213_length_3859_cov_8.0000_2	CD05348-bphB_Q9ZI71|unreviewed|2,3-dihydroxy-2,3-dihydrophenylpropionate	27.32	194	129	5	7	194	2	189	1.17e-11	62
Bin3_k141_538880_length_6400_cov_10.0000_3	CD05348-bphB_Q9ZI71|unreviewed|2,3-dihydroxy-2,3-dihydrophenylpropionate	25.728	206	132	9	11	207	9	202	1.8e-07	49.3
Bin3_k141_973128_length_6539_cov_8.0000_5	CD05348-bphB_R4V836|unreviewed|FldB|taxID:134537	35.323	201	114	8	1	194	1	192	1.54e-24	97.8
Bin3_k141_367409_length_4616_cov_8.0000_2	CD05348-bphB_R4V836|unreviewed|FldB|taxID:134537	33.721	258	149	8	2	240	1	255	2.32e-27	104
Bin3_k141_1216098_length_4428_cov_7.0000_1	CD05348-bphB_R4V836|unreviewed|FldB|taxID:134537	31.933	119	72	4	2	115	77	191	1.35e-08	51.2
Bin3_k141_160726_length_4913_cov_9.0000_5	CD05348-bphB_R4V836|unreviewed|FldB|taxID:134537	31.905	210	129	6	1	204	1	202	2.44e-21	89
Bin3_k141_405085_length_3398_cov_9.0000_1	CD05348-bphB_R4V836|unreviewed|FldB|taxID:134537	31.013	158	92	5	12	155	101	255	2.69e-11	58.5
Bin3_k141_229213_length_3859_cov_8.0000_2	CD05348-bphB_R4V836|unreviewed|FldB|taxID:134537	30.876	217	137	7	4	213	1	211	1.72e-17	79
Bin3_k141_1025531_length_7902_cov_9.0000_4	CD05348-bphB_R4V836|unreviewed|FldB|taxID:134537	29.412	272	161	9	1	258	1	255	1.68e-21	89.7
Bin3_k141_236116_length_6715_cov_8.0000_5	CD05348-bphB_R4V836|unreviewed|FldB|taxID:134537	28.571	259	167	7	3	248	2	255	1.25e-20	87
Bin3_k141_367409_length_4616_cov_8.0000_3	CD05348-bphB_R4V836|unreviewed|FldB|taxID:134537	28.5	200	130	5	7	197	9	204	1.52e-13	67.8
Bin3_k141_711236_length_5431_cov_8.0000_5	CD05348-bphB_R4V836|unreviewed|FldB|taxID:134537	26.115	157	105	4	4	155	67	217	5.61e-06	45.4
Bin3_k141_538880_length_6400_cov_10.0000_3	CD05348-bphB_R4V836|unreviewed|FldB|taxID:134537	25.941	239	144	9	10	233	9	229	8.69e-10	56.2
Bin3_k141_477149_length_3573_cov_8.0000_2	CD05348-bphB_R4V836|unreviewed|FldB|taxID:134537	25.862	174	122	3	1	168	3	175	1.11e-06	47.4
Bin3_k141_64500_length_4749_cov_6.0000_7	CD05348-bphB_R4V836|unreviewed|FldB|taxID:134537	25.83	271	168	10	4	252	1	260	1.36e-19	84.3
Bin3_k141_329353_length_5041_cov_7.0000_3	CD05348-bphB_R4V836|unreviewed|FldB|taxID:134537	24.868	189	131	5	7	190	9	191	1.1e-06	47.4
Bin3_k141_367409_length_4616_cov_8.0000_2	CD05348-bphB_V9V1Y3|unreviewed|2,3-dihydroxy-2,3-dihydrophenylpropionate	32.319	263	147	9	3	241	2	257	7.15e-23	92.8
Bin3_k141_405085_length_3398_cov_9.0000_1	CD05348-bphB_V9V1Y3|unreviewed|2,3-dihydroxy-2,3-dihydrophenylpropionate	31.013	158	91	5	12	154	101	255	8.38e-10	54.3
Bin3_k141_236116_length_6715_cov_8.0000_5	CD05348-bphB_V9V1Y3|unreviewed|2,3-dihydroxy-2,3-dihydrophenylpropionate	30.566	265	155	11	3	248	2	256	2.12e-21	89
Bin3_k141_973128_length_6539_cov_8.0000_5	CD05348-bphB_V9V1Y3|unreviewed|2,3-dihydroxy-2,3-dihydrophenylpropionate	30.189	265	162	9	1	253	1	254	6.07e-21	88.2
Bin3_k141_1025531_length_7902_cov_9.0000_4	CD05348-bphB_V9V1Y3|unreviewed|2,3-dihydroxy-2,3-dihydrophenylpropionate	29.749	279	152	10	1	258	1	256	1.92e-17	78.6
Bin3_k141_160726_length_4913_cov_9.0000_5	CD05348-bphB_V9V1Y3|unreviewed|2,3-dihydroxy-2,3-dihydrophenylpropionate	29.699	266	162	11	1	253	1	254	1.17e-17	79
Bin3_k141_367409_length_4616_cov_8.0000_3	CD05348-bphB_V9V1Y3|unreviewed|2,3-dihydroxy-2,3-dihydrophenylpropionate	27.919	197	124	6	7	194	9	196	8.13e-08	50.8
Bin3_k141_229213_length_3859_cov_8.0000_2	CD05348-bphB_V9V1Y3|unreviewed|2,3-dihydroxy-2,3-dihydrophenylpropionate	27.638	199	131	7	4	195	1	193	1.07e-09	56.6
Bin3_k141_64500_length_4749_cov_6.0000_7	CD05348-bphB_V9V1Y3|unreviewed|2,3-dihydroxy-2,3-dihydrophenylpropionate	24.444	270	164	13	9	252	6	261	1.62e-07	49.7
Bin3_k141_1025531_length_7902_cov_9.0000_4	CD05348-bphB_W9TCP6|unreviewed|2,3-dihydroxy-2,3-dihydrophenylpropionate	31.606	193	113	6	81	258	66	254	3.7e-18	80.1
Bin3_k141_160726_length_4913_cov_9.0000_5	CD05348-bphB_W9TCP6|unreviewed|2,3-dihydroxy-2,3-dihydrophenylpropionate	31.418	261	161	8	6	257	5	256	1.08e-25	100
Bin3_k141_367409_length_4616_cov_8.0000_2	CD05348-bphB_W9TCP6|unreviewed|2,3-dihydroxy-2,3-dihydrophenylpropionate	30.04	253	157	9	7	241	5	255	3.43e-18	79.7
Bin3_k141_405085_length_3398_cov_9.0000_1	CD05348-bphB_W9TCP6|unreviewed|2,3-dihydroxy-2,3-dihydrophenylpropionate	29.87	154	92	5	17	156	104	255	4.47e-12	60.8
Bin3_k141_236116_length_6715_cov_8.0000_5	CD05348-bphB_W9TCP6|unreviewed|2,3-dihydroxy-2,3-dihydrophenylpropionate	29.73	259	156	9	7	248	5	254	5.49e-23	92.8
Bin3_k141_973128_length_6539_cov_8.0000_5	CD05348-bphB_W9TCP6|unreviewed|2,3-dihydroxy-2,3-dihydrophenylpropionate	29.545	264	162	9	6	257	5	256	5.38e-22	90.5
Bin3_k141_367409_length_4616_cov_8.0000_3	CD05348-bphB_W9TCP6|unreviewed|2,3-dihydroxy-2,3-dihydrophenylpropionate	29.121	182	121	6	3	178	4	183	1.73e-11	61.6
Bin3_k141_64500_length_4749_cov_6.0000_7	CD05348-bphB_W9TCP6|unreviewed|2,3-dihydroxy-2,3-dihydrophenylpropionate	28.788	264	160	11	7	251	3	257	4.04e-14	68.9
Bin3_k141_229213_length_3859_cov_8.0000_2	CD05348-bphB_W9TCP6|unreviewed|2,3-dihydroxy-2,3-dihydrophenylpropionate	27.32	194	129	5	7	194	2	189	1.4e-11	62
Bin3_k141_160726_length_4913_cov_9.0000_5	IPR047950_bphB_A0A010RPC7|unreviewed|2,3-dihydroxy-2,3-dihydrophenylpropionate	31.298	262	160	8	6	257	5	256	6.08e-23	93.2
Bin3_k141_229213_length_3859_cov_8.0000_2	IPR047950_bphB_A0A010RPC7|unreviewed|2,3-dihydroxy-2,3-dihydrophenylpropionate	30.052	193	124	4	7	194	3	189	6.85e-15	71.2
Bin3_k141_367409_length_4616_cov_8.0000_2	IPR047950_bphB_A0A010RPC7|unreviewed|2,3-dihydroxy-2,3-dihydrophenylpropionate	30.04	253	157	7	7	241	5	255	1.42e-18	80.9
Bin3_k141_973128_length_6539_cov_8.0000_5	IPR047950_bphB_A0A010RPC7|unreviewed|2,3-dihydroxy-2,3-dihydrophenylpropionate	29.811	265	160	10	6	257	5	256	6.98e-20	84.7
Bin3_k141_405085_length_3398_cov_9.0000_1	IPR047950_bphB_A0A010RPC7|unreviewed|2,3-dihydroxy-2,3-dihydrophenylpropionate	29.48	173	102	6	2	156	85	255	4.52e-11	57.8
Bin3_k141_1025531_length_7902_cov_9.0000_4	IPR047950_bphB_A0A010RPC7|unreviewed|2,3-dihydroxy-2,3-dihydrophenylpropionate	29.016	193	118	7	81	258	66	254	7.72e-16	73.9
Bin3_k141_236116_length_6715_cov_8.0000_5	IPR047950_bphB_A0A010RPC7|unreviewed|2,3-dihydroxy-2,3-dihydrophenylpropionate	28.958	259	158	8	7	248	5	254	2.06e-21	88.6
Bin3_k141_64500_length_4749_cov_6.0000_7	IPR047950_bphB_A0A010RPC7|unreviewed|2,3-dihydroxy-2,3-dihydrophenylpropionate	28.253	269	155	12	7	251	3	257	4.06e-13	65.9
Bin3_k141_367409_length_4616_cov_8.0000_3	IPR047950_bphB_A0A010RPC7|unreviewed|2,3-dihydroxy-2,3-dihydrophenylpropionate	28.019	207	133	8	3	199	4	204	5.21e-13	65.9
Bin3_k141_1025531_length_7902_cov_9.0000_4	IPR047950_bphB_A0A022PLV0|unreviewed|2,3-dihydroxy-2,3-dihydrophenylpropionate	32.195	205	118	6	70	258	57	256	2.9e-16	75.5
Bin3_k141_64500_length_4749_cov_6.0000_7	IPR047950_bphB_A0A022PLV0|unreviewed|2,3-dihydroxy-2,3-dihydrophenylpropionate	27.66	188	126	5	6	189	4	185	1.21e-06	47.4
Bin3_k141_1025531_length_7902_cov_9.0000_4	IPR047950_bphB_A0A061JSE5|unreviewed|2,3-dihydroxy-2,3-dihydrophenylpropionate	32.124	193	112	6	81	258	66	254	1.9e-19	84
Bin3_k141_160726_length_4913_cov_9.0000_5	IPR047950_bphB_A0A061JSE5|unreviewed|2,3-dihydroxy-2,3-dihydrophenylpropionate	31.418	261	161	8	6	257	5	256	1.55e-25	100
Bin3_k141_405085_length_3398_cov_9.0000_1	IPR047950_bphB_A0A061JSE5|unreviewed|2,3-dihydroxy-2,3-dihydrophenylpropionate	30.519	154	91	5	17	156	104	255	4.08e-12	60.8
Bin3_k141_236116_length_6715_cov_8.0000_5	IPR047950_bphB_A0A061JSE5|unreviewed|2,3-dihydroxy-2,3-dihydrophenylpropionate	30.502	259	154	9	7	248	5	254	2.69e-23	94
Bin3_k141_973128_length_6539_cov_8.0000_5	IPR047950_bphB_A0A061JSE5|unreviewed|2,3-dihydroxy-2,3-dihydrophenylpropionate	29.545	264	162	9	6	257	5	256	1.01e-21	89.7
Bin3_k141_367409_length_4616_cov_8.0000_2	IPR047950_bphB_A0A061JSE5|unreviewed|2,3-dihydroxy-2,3-dihydrophenylpropionate	29.249	253	159	6	7	241	5	255	1.02e-19	84
Bin3_k141_367409_length_4616_cov_8.0000_3	IPR047950_bphB_A0A061JSE5|unreviewed|2,3-dihydroxy-2,3-dihydrophenylpropionate	29.121	182	121	6	3	178	4	183	1.05e-11	62.4
[truncated: 3,906 more rows]

## Sheet: Table S8
Table S8 The characters of genes involved in PCBs-degradation calculated by BLASTP in the genome of bin 6
Query_id	Pfam/NCBI_Subject_id	Identity	Align_length	Miss_match	Gap	Query_start	Query_end	Subject_start	Subject_end	E_value	Score
Bin6_k141_222304_length_7357_cov_42.8302_1	GCA75881.1_bphA_biphenyl_dioxygenase_ferredoxin_subunit_Microcystis_aeruginosa_NIES-2520	62.609	115	43	0	1	115	1	115	3.42e-53	161
Bin6_k141_222304_length_7357_cov_42.8302_1	PZD73356.1_bphA_Biphenyl_dioxygenase_ferredoxin_subunit_Acaryochloris_thomasi_RCC1774	55.556	117	50	2	1	116	1	116	1.68e-48	149
Bin6_k141_722034_length_11856_cov_42.5510_6	PZD73356.1_bphA_Biphenyl_dioxygenase_ferredoxin_subunit_Acaryochloris_thomasi_RCC1774	31.507	73	49	1	183	254	3	75	1.55e-06	45.1
Bin6_k141_32534_length_8433_cov_46.6669_7	PZD73356.1_bphA_Biphenyl_dioxygenase_ferredoxin_subunit_Acaryochloris_thomasi_RCC1774	31.25	112	68	3	15	118	7	117	1.03e-08	51.6
Bin6_k141_177350_length_7904_cov_69.1749_4	PZD73356.1_bphA_Biphenyl_dioxygenase_ferredoxin_subunit_Acaryochloris_thomasi_RCC1774	27.586	116	74	3	21	126	3	118	4.69e-06	43.9
Bin6_k141_817716_length_10711_cov_41.9372_6	CD05348-bphB_A0A010RPC7|unreviewed|2,3-dihydroxy-2,3-dihydrophenylpropionate	33.163	196	113	5	5	191	3	189	2.75e-18	80.9
Bin6_k141_566665_length_8295_cov_36.7395_3	CD05348-bphB_A0A010RPC7|unreviewed|2,3-dihydroxy-2,3-dihydrophenylpropionate	29.412	187	123	4	5	188	3	183	4.26e-14	68.9
Bin6_k141_347794_length_14636_cov_24.0000_4	CD05348-bphB_A0A010RPC7|unreviewed|2,3-dihydroxy-2,3-dihydrophenylpropionate	28.968	252	159	8	11	249	9	253	2.21e-19	83.2
Bin6_k141_576515_length_11449_cov_26.7662_8	CD05348-bphB_A0A010RPC7|unreviewed|2,3-dihydroxy-2,3-dihydrophenylpropionate	27.757	263	156	7	14	253	5	256	8.37e-18	79
Bin6_k141_284706_length_4790_cov_39.1398_3	CD05348-bphB_A0A010RPC7|unreviewed|2,3-dihydroxy-2,3-dihydrophenylpropionate	24.812	266	164	8	15	262	9	256	1.68e-14	70.1
Bin6_k141_347794_length_14636_cov_24.0000_4	CD05348-bphB_A0A022PLV0|unreviewed|2,3-dihydroxy-2,3-dihydrophenylpropionate	31.544	149	95	3	43	186	39	185	7.21e-10	56.6
Bin6_k141_56882_length_12406_cov_37.6348_12	CD05348-bphB_A0A022PLV0|unreviewed|2,3-dihydroxy-2,3-dihydrophenylpropionate	30.476	105	66	2	44	141	40	144	4.25e-08	49.3
Bin6_k141_817716_length_10711_cov_41.9372_6	CD05348-bphB_A0A061JSE5|unreviewed|2,3-dihydroxy-2,3-dihydrophenylpropionate	31.633	196	116	5	5	191	3	189	1.78e-17	78.6
Bin6_k141_576515_length_11449_cov_26.7662_8	CD05348-bphB_A0A061JSE5|unreviewed|2,3-dihydroxy-2,3-dihydrophenylpropionate	29.658	263	151	7	14	253	5	256	7.59e-20	84.7
Bin6_k141_566665_length_8295_cov_36.7395_3	CD05348-bphB_A0A061JSE5|unreviewed|2,3-dihydroxy-2,3-dihydrophenylpropionate	29.412	187	123	5	5	188	3	183	1.71e-14	70.1
Bin6_k141_347794_length_14636_cov_24.0000_4	CD05348-bphB_A0A061JSE5|unreviewed|2,3-dihydroxy-2,3-dihydrophenylpropionate	28.175	252	161	8	11	249	9	253	7.66e-18	79
Bin6_k141_284706_length_4790_cov_39.1398_3	CD05348-bphB_A0A061JSE5|unreviewed|2,3-dihydroxy-2,3-dihydrophenylpropionate	27.757	263	160	9	15	262	9	256	8.25e-21	87.8
Bin6_k141_56882_length_12406_cov_37.6348_12	CD05348-bphB_A0A074TAR0|unreviewed|2,3-dihydroxy-2,3-dihydrophenylpropionate	35.385	130	74	4	4	128	3	127	1.3e-15	70.1
Bin6_k141_347794_length_14636_cov_24.0000_4	CD05348-bphB_A0A074TAR0|unreviewed|2,3-dihydroxy-2,3-dihydrophenylpropionate	30.672	238	145	6	7	231	6	236	4.67e-17	77.4
Bin6_k141_321478_length_2672_cov_39.0150_2	CD05348-bphB_A0A074TAR0|unreviewed|2,3-dihydroxy-2,3-dihydrophenylpropionate	28.977	176	108	5	5	173	8	173	2.01e-14	70.1
Bin6_k141_576515_length_11449_cov_26.7662_8	CD05348-bphB_A0A074TAR0|unreviewed|2,3-dihydroxy-2,3-dihydrophenylpropionate	28.626	262	162	7	11	253	3	258	2.44e-21	89
Bin6_k141_566665_length_8295_cov_36.7395_3	CD05348-bphB_A0A074TAR0|unreviewed|2,3-dihydroxy-2,3-dihydrophenylpropionate	28.351	194	123	8	4	190	3	187	3.66e-12	63.5
Bin6_k141_284706_length_4790_cov_39.1398_3	CD05348-bphB_A0A074TAR0|unreviewed|2,3-dihydroxy-2,3-dihydrophenylpropionate	27.778	270	166	8	8	262	3	258	5.67e-22	91.3
Bin6_k141_902609_length_2583_cov_42.5876_1	CD05348-bphB_A0A074TAR0|unreviewed|2,3-dihydroxy-2,3-dihydrophenylpropionate	25.543	184	126	4	4	182	8	185	1.38e-06	47
Bin6_k141_817716_length_10711_cov_41.9372_6	CD05348-bphB_A0A074TAR0|unreviewed|2,3-dihydroxy-2,3-dihydrophenylpropionate	24.632	272	183	8	8	261	7	274	3.67e-17	77.8
Bin6_k141_440387_length_21543_cov_42.2711_2	CD05348-bphB_A0A074TAR0|unreviewed|2,3-dihydroxy-2,3-dihydrophenylpropionate	24.211	190	133	7	1	185	1	184	6.31e-08	51.6
Bin6_k141_615857_length_4231_cov_43.3929_3	CD05348-bphB_A0A074TAR0|unreviewed|2,3-dihydroxy-2,3-dihydrophenylpropionate	23.97	267	182	8	3	259	1	256	2.89e-12	63.9
Bin6_k141_321478_length_2672_cov_39.0150_2	CD05348-bphB_A0A076F752|unreviewed|2,3-dihydroxy-2,3-dihydrophenylpropionate	31.792	173	99	4	5	169	9	170	1.28e-14	70.9
Bin6_k141_817716_length_10711_cov_41.9372_6	CD05348-bphB_A0A076F752|unreviewed|2,3-dihydroxy-2,3-dihydrophenylpropionate	31.414	191	120	6	8	192	8	193	2.47e-19	84
Bin6_k141_56882_length_12406_cov_37.6348_12	CD05348-bphB_A0A076F752|unreviewed|2,3-dihydroxy-2,3-dihydrophenylpropionate	29.655	145	93	2	1	140	1	141	3.62e-13	63.2
Bin6_k141_576515_length_11449_cov_26.7662_8	CD05348-bphB_A0A076F752|unreviewed|2,3-dihydroxy-2,3-dihydrophenylpropionate	28.897	263	155	6	11	251	4	256	1.88e-22	92
Bin6_k141_566665_length_8295_cov_36.7395_3	CD05348-bphB_A0A076F752|unreviewed|2,3-dihydroxy-2,3-dihydrophenylpropionate	28.788	198	131	5	1	194	1	192	1.23e-11	62
Bin6_k141_284706_length_4790_cov_39.1398_3	CD05348-bphB_A0A076F752|unreviewed|2,3-dihydroxy-2,3-dihydrophenylpropionate	28.788	198	122	6	13	205	9	192	1.16e-15	73.6
Bin6_k141_347794_length_14636_cov_24.0000_4	CD05348-bphB_A0A076F752|unreviewed|2,3-dihydroxy-2,3-dihydrophenylpropionate	27.419	186	120	6	9	187	9	186	2.3e-10	58.2
Bin6_k141_902609_length_2583_cov_42.5876_1	CD05348-bphB_A0A076F752|unreviewed|2,3-dihydroxy-2,3-dihydrophenylpropionate	24.766	214	140	8	2	207	7	207	1.23e-07	50.1
Bin6_k141_347794_length_14636_cov_24.0000_4	CD05348-bphB_A0A076PGA1|unreviewed|2,3-dihydroxy-2,3-dihydrophenylpropionate	35.079	191	111	6	7	191	6	189	3.25e-19	83.2
Bin6_k141_566665_length_8295_cov_36.7395_3	CD05348-bphB_A0A076PGA1|unreviewed|2,3-dihydroxy-2,3-dihydrophenylpropionate	32.308	195	122	5	4	194	3	191	4.63e-14	68.9
Bin6_k141_56882_length_12406_cov_37.6348_12	CD05348-bphB_A0A076PGA1|unreviewed|2,3-dihydroxy-2,3-dihydrophenylpropionate	31.746	126	77	4	4	124	3	124	2.46e-14	66.6
Bin6_k141_321478_length_2672_cov_39.0150_2	CD05348-bphB_A0A076PGA1|unreviewed|2,3-dihydroxy-2,3-dihydrophenylpropionate	31.638	177	102	4	5	173	8	173	7.89e-15	71.2
Bin6_k141_284706_length_4790_cov_39.1398_3	CD05348-bphB_A0A076PGA1|unreviewed|2,3-dihydroxy-2,3-dihydrophenylpropionate	29.391	279	165	9	8	270	3	265	5.65e-20	85.5
Bin6_k141_576515_length_11449_cov_26.7662_8	CD05348-bphB_A0A076PGA1|unreviewed|2,3-dihydroxy-2,3-dihydrophenylpropionate	29.344	259	159	6	11	251	3	255	6.2e-23	93.2
Bin6_k141_817716_length_10711_cov_41.9372_6	CD05348-bphB_A0A076PGA1|unreviewed|2,3-dihydroxy-2,3-dihydrophenylpropionate	28.632	234	153	5	3	226	2	231	3.44e-18	80.9
Bin6_k141_615857_length_4231_cov_43.3929_3	CD05348-bphB_A0A076PGA1|unreviewed|2,3-dihydroxy-2,3-dihydrophenylpropionate	26.493	268	173	10	3	259	1	255	3.2e-10	57.8
Bin6_k141_902609_length_2583_cov_42.5876_1	CD05348-bphB_A0A076PGA1|unreviewed|2,3-dihydroxy-2,3-dihydrophenylpropionate	26.291	213	136	7	3	207	7	206	1.1e-07	50.4
Bin6_k141_440387_length_21543_cov_42.2711_2	CD05348-bphB_A0A076PGA1|unreviewed|2,3-dihydroxy-2,3-dihydrophenylpropionate	24.5	200	134	7	1	192	1	191	5.14e-07	48.9
Bin6_k141_56882_length_12406_cov_37.6348_12	CD05348-bphB_A0A087L0P8|unreviewed|2,3-dihydroxy-2,3-dihydrophenylpropionate	31.707	123	75	2	1	118	1	119	2.72e-10	55.5
Bin6_k141_817716_length_10711_cov_41.9372_6	CD05348-bphB_A0A087L0P8|unreviewed|2,3-dihydroxy-2,3-dihydrophenylpropionate	29.258	229	151	5	1	222	1	225	1.18e-11	62
Bin6_k141_566665_length_8295_cov_36.7395_3	CD05348-bphB_A0A097SRI2|unreviewed|Cis-2,3-dihydrobiphenyl-2,3-diol	32.995	197	118	8	4	194	3	191	2.1e-15	72.8
Bin6_k141_56882_length_12406_cov_37.6348_12	CD05348-bphB_A0A097SRI2|unreviewed|Cis-2,3-dihydrobiphenyl-2,3-diol	31.746	126	77	3	4	124	3	124	5.39e-13	62.8
Bin6_k141_576515_length_11449_cov_26.7662_8	CD05348-bphB_A0A097SRI2|unreviewed|Cis-2,3-dihydrobiphenyl-2,3-diol	30.502	259	156	6	11	251	3	255	5.52e-26	101
Bin6_k141_284706_length_4790_cov_39.1398_3	CD05348-bphB_A0A097SRI2|unreviewed|Cis-2,3-dihydrobiphenyl-2,3-diol	28.52	277	170	9	8	270	3	265	2.36e-18	81.3
Bin6_k141_347794_length_14636_cov_24.0000_4	CD05348-bphB_A0A097SRI2|unreviewed|Cis-2,3-dihydrobiphenyl-2,3-diol	28.27	237	149	7	10	233	9	237	1.17e-13	67.8
Bin6_k141_817716_length_10711_cov_41.9372_6	CD05348-bphB_A0A097SRI2|unreviewed|Cis-2,3-dihydrobiphenyl-2,3-diol	27.778	234	155	5	3	226	2	231	1.77e-17	79
Bin6_k141_615857_length_4231_cov_43.3929_3	CD05348-bphB_A0A097SRI2|unreviewed|Cis-2,3-dihydrobiphenyl-2,3-diol	27.509	269	169	11	3	259	1	255	5.05e-12	63.2
Bin6_k141_321478_length_2672_cov_39.0150_2	CD05348-bphB_A0A097SRI2|unreviewed|Cis-2,3-dihydrobiphenyl-2,3-diol	27.273	176	109	4	6	173	9	173	2.88e-12	63.9
Bin6_k141_902609_length_2583_cov_42.5876_1	CD05348-bphB_A0A097SRI2|unreviewed|Cis-2,3-dihydrobiphenyl-2,3-diol	25.962	208	139	5	5	207	9	206	3.62e-10	57.8
Bin6_k141_440387_length_21543_cov_42.2711_2	CD05348-bphB_A0A097SRI2|unreviewed|Cis-2,3-dihydrobiphenyl-2,3-diol	25.49	204	127	7	1	192	1	191	7.12e-06	45.4
Bin6_k141_56882_length_12406_cov_37.6348_12	CD05348-bphB_A0A0A8J2Y7|unreviewed|2,3-dihydro-2,3-dihydroxyBTF	31.469	143	88	5	1	137	1	139	2.32e-14	66.6
Bin6_k141_347794_length_14636_cov_24.0000_4	CD05348-bphB_A0A0A8J2Y7|unreviewed|2,3-dihydro-2,3-dihydroxyBTF	30.435	184	115	4	10	187	10	186	8.62e-12	62.4
Bin6_k141_321478_length_2672_cov_39.0150_2	CD05348-bphB_A0A0A8J2Y7|unreviewed|2,3-dihydro-2,3-dihydroxyBTF	29.545	176	105	6	6	173	10	174	2.16e-10	58.5
Bin6_k141_576515_length_11449_cov_26.7662_8	CD05348-bphB_A0A0A8J2Y7|unreviewed|2,3-dihydro-2,3-dihydroxyBTF	28.897	263	155	9	11	251	4	256	2.29e-18	80.9
Bin6_k141_284706_length_4790_cov_39.1398_3	CD05348-bphB_A0A0A8J2Y7|unreviewed|2,3-dihydro-2,3-dihydroxyBTF	28.195	266	153	9	14	260	10	256	8.7e-19	82.4
Bin6_k141_566665_length_8295_cov_36.7395_3	CD05348-bphB_A0A0A8J2Y7|unreviewed|2,3-dihydro-2,3-dihydroxyBTF	27.778	198	133	5	1	194	1	192	4.1e-13	66.2
Bin6_k141_817716_length_10711_cov_41.9372_6	CD05348-bphB_A0A0A8J2Y7|unreviewed|2,3-dihydro-2,3-dihydroxyBTF	26.271	236	164	5	8	238	8	238	2.56e-17	78.2
Bin6_k141_566665_length_8295_cov_36.7395_3	CD05348-bphB_A0A0B1YW43|unreviewed|2,3-dihydroxy-2,3-dihydrophenylpropionate	33.133	166	100	5	4	164	3	162	4.09e-13	66.2
Bin6_k141_321478_length_2672_cov_39.0150_2	CD05348-bphB_A0A0B1YW43|unreviewed|2,3-dihydroxy-2,3-dihydrophenylpropionate	30.286	175	105	5	6	173	9	173	4.82e-11	60.5
Bin6_k141_56882_length_12406_cov_37.6348_12	CD05348-bphB_A0A0B1YW43|unreviewed|2,3-dihydroxy-2,3-dihydrophenylpropionate	29.032	124	79	3	4	122	3	122	1.56e-09	53.1
Bin6_k141_284706_length_4790_cov_39.1398_3	CD05348-bphB_A0A0B1YW43|unreviewed|2,3-dihydroxy-2,3-dihydrophenylpropionate	28.676	272	164	11	14	270	9	265	1.16e-15	73.6
Bin6_k141_817716_length_10711_cov_41.9372_6	CD05348-bphB_A0A0B1YW43|unreviewed|2,3-dihydroxy-2,3-dihydrophenylpropionate	28.655	171	114	3	8	173	7	174	1.47e-11	62
Bin6_k141_576515_length_11449_cov_26.7662_8	CD05348-bphB_A0A0B1YW43|unreviewed|2,3-dihydroxy-2,3-dihydrophenylpropionate	28.295	258	163	6	11	251	3	255	2.1e-19	83.6
Bin6_k141_615857_length_4231_cov_43.3929_3	CD05348-bphB_A0A0B1YW43|unreviewed|2,3-dihydroxy-2,3-dihydrophenylpropionate	25.182	274	169	9	3	259	1	255	7.37e-09	53.9
Bin6_k141_56882_length_12406_cov_37.6348_12	CD05348-bphB_A0A0B5DPG1|unreviewed|2,3-dihydroxy-2,3-dihydrophenylpropionate	32.576	132	80	2	4	130	3	130	1.2e-16	72.8
Bin6_k141_321478_length_2672_cov_39.0150_2	CD05348-bphB_A0A0B5DPG1|unreviewed|2,3-dihydroxy-2,3-dihydrophenylpropionate	31.977	172	100	6	5	169	8	169	9.15e-16	73.9
Bin6_k141_347794_length_14636_cov_24.0000_4	CD05348-bphB_A0A0B5DPG1|unreviewed|2,3-dihydroxy-2,3-dihydrophenylpropionate	30.222	225	135	7	7	217	6	222	1.92e-16	75.5
Bin6_k141_566665_length_8295_cov_36.7395_3	CD05348-bphB_A0A0B5DPG1|unreviewed|2,3-dihydroxy-2,3-dihydrophenylpropionate	29.688	192	123	5	4	190	3	187	4.76e-14	68.9
Bin6_k141_440387_length_21543_cov_42.2711_2	CD05348-bphB_A0A0B5DPG1|unreviewed|2,3-dihydroxy-2,3-dihydrophenylpropionate	29.474	190	123	5	1	185	1	184	3.49e-12	64.3
Bin6_k141_576515_length_11449_cov_26.7662_8	CD05348-bphB_A0A0B5DPG1|unreviewed|2,3-dihydroxy-2,3-dihydrophenylpropionate	29.389	262	160	6	11	253	3	258	5.06e-22	90.9
Bin6_k141_817716_length_10711_cov_41.9372_6	CD05348-bphB_A0A0B5DPG1|unreviewed|2,3-dihydroxy-2,3-dihydrophenylpropionate	29.032	186	123	4	8	188	7	188	2.23e-16	75.9
Bin6_k141_284706_length_4790_cov_39.1398_3	CD05348-bphB_A0A0B5DPG1|unreviewed|2,3-dihydroxy-2,3-dihydrophenylpropionate	27.306	271	166	9	8	262	3	258	1.81e-19	84.3
Bin6_k141_902609_length_2583_cov_42.5876_1	CD05348-bphB_A0A0B5DPG1|unreviewed|2,3-dihydroxy-2,3-dihydrophenylpropionate	24.731	186	127	6	3	182	7	185	6.12e-08	51.2
Bin6_k141_615857_length_4231_cov_43.3929_3	CD05348-bphB_A0A0B5DPG1|unreviewed|2,3-dihydroxy-2,3-dihydrophenylpropionate	24.074	270	178	8	3	259	1	256	3.37e-12	63.5
Bin6_k141_817716_length_10711_cov_41.9372_6	CD05348-bphB_A0A0E9ZSP8|unreviewed|2,3-dihydroxy-2,3-dihydrophenylpropionate	30.631	222	135	7	8	218	9	222	2.35e-15	72.8
Bin6_k141_56882_length_12406_cov_37.6348_12	CD05348-bphB_A0A0E9ZSP8|unreviewed|2,3-dihydroxy-2,3-dihydrophenylpropionate	29.545	132	84	2	4	130	5	132	2.75e-12	60.8
Bin6_k141_566665_length_8295_cov_36.7395_3	CD05348-bphB_A0A0E9ZSP8|unreviewed|2,3-dihydroxy-2,3-dihydrophenylpropionate	29.208	202	119	7	4	194	5	193	3.1e-12	63.5
Bin6_k141_284706_length_4790_cov_39.1398_3	CD05348-bphB_A0A0E9ZSP8|unreviewed|2,3-dihydroxy-2,3-dihydrophenylpropionate	27.941	204	126	8	8	205	5	193	2.44e-12	64.3
Bin6_k141_321478_length_2672_cov_39.0150_2	CD05348-bphB_A0A0E9ZSP8|unreviewed|2,3-dihydroxy-2,3-dihydrophenylpropionate	27.273	176	109	6	6	173	11	175	4.29e-08	51.6
Bin6_k141_615857_length_4231_cov_43.3929_3	CD05348-bphB_A0A0E9ZSP8|unreviewed|2,3-dihydroxy-2,3-dihydrophenylpropionate	26.768	198	125	7	5	187	5	197	2.91e-06	46.2
Bin6_k141_576515_length_11449_cov_26.7662_8	CD05348-bphB_A0A0E9ZSP8|unreviewed|2,3-dihydroxy-2,3-dihydrophenylpropionate	25.483	259	169	6	11	251	5	257	2.57e-15	72.4
Bin6_k141_56882_length_12406_cov_37.6348_12	CD05348-bphB_A0A0F7HCW8|unreviewed|2,3-dihydroxy-2,3-dihydrophenylpropionate	32.593	135	82	2	1	130	1	131	2.01e-11	58.5
Bin6_k141_284706_length_4790_cov_39.1398_3	CD05348-bphB_A0A0J5Q5F4|unreviewed|Cis-2,3-dihydrobiphenyl-2,3-diol	30.597	268	155	7	11	262	6	258	3.79e-24	97.1
Bin6_k141_347794_length_14636_cov_24.0000_4	CD05348-bphB_A0A0J5Q5F4|unreviewed|Cis-2,3-dihydrobiphenyl-2,3-diol	29.918	244	139	6	7	231	6	236	7.61e-17	76.6
Bin6_k141_576515_length_11449_cov_26.7662_8	CD05348-bphB_A0A0J5Q5F4|unreviewed|Cis-2,3-dihydrobiphenyl-2,3-diol	29.771	262	159	6	11	253	3	258	4.75e-25	99
Bin6_k141_56882_length_12406_cov_37.6348_12	CD05348-bphB_A0A0J5Q5F4|unreviewed|Cis-2,3-dihydrobiphenyl-2,3-diol	28.788	132	85	3	4	130	3	130	5.02e-11	57.4
Bin6_k141_321478_length_2672_cov_39.0150_2	CD05348-bphB_A0A0J5Q5F4|unreviewed|Cis-2,3-dihydrobiphenyl-2,3-diol	28	175	109	5	5	172	8	172	1.48e-12	65.1
Bin6_k141_817716_length_10711_cov_41.9372_6	CD05348-bphB_A0A0J5Q5F4|unreviewed|Cis-2,3-dihydrobiphenyl-2,3-diol	27.513	189	122	7	8	188	7	188	4.01e-12	63.5
Bin6_k141_440387_length_21543_cov_42.2711_2	CD05348-bphB_A0A0J5Q5F4|unreviewed|Cis-2,3-dihydrobiphenyl-2,3-diol	27.083	192	125	7	1	185	1	184	8.67e-09	53.9
Bin6_k141_566665_length_8295_cov_36.7395_3	CD05348-bphB_A0A0J5Q5F4|unreviewed|Cis-2,3-dihydrobiphenyl-2,3-diol	26.804	194	126	9	4	190	3	187	5.41e-09	54.3
Bin6_k141_615857_length_4231_cov_43.3929_3	CD05348-bphB_A0A0J5Q5F4|unreviewed|Cis-2,3-dihydrobiphenyl-2,3-diol	25	268	178	9	3	259	1	256	1.31e-11	62
Bin6_k141_902609_length_2583_cov_42.5876_1	CD05348-bphB_A0A0J5Q5F4|unreviewed|Cis-2,3-dihydrobiphenyl-2,3-diol	24.336	226	154	8	3	221	7	222	7.45e-07	47.8
Bin6_k141_347794_length_14636_cov_24.0000_4	CD05348-bphB_A0A0P0UWB3|unreviewed|Cis-2,3-dihydrobiphenyl-2,3-diol	34.555	191	112	6	7	191	6	189	4.29e-18	80.1
Bin6_k141_566665_length_8295_cov_36.7395_3	CD05348-bphB_A0A0P0UWB3|unreviewed|Cis-2,3-dihydrobiphenyl-2,3-diol	32.308	195	122	5	4	194	3	191	6.08e-14	68.6
Bin6_k141_321478_length_2672_cov_39.0150_2	CD05348-bphB_A0A0P0UWB3|unreviewed|Cis-2,3-dihydrobiphenyl-2,3-diol	31.638	177	102	4	5	173	8	173	2.91e-15	72.8
Bin6_k141_56882_length_12406_cov_37.6348_12	CD05348-bphB_A0A0P0UWB3|unreviewed|Cis-2,3-dihydrobiphenyl-2,3-diol	30.952	126	78	4	4	124	3	124	1.1e-13	64.7
Bin6_k141_284706_length_4790_cov_39.1398_3	CD05348-bphB_A0A0P0UWB3|unreviewed|Cis-2,3-dihydrobiphenyl-2,3-diol	29.964	277	161	11	8	268	3	262	2.2e-18	81.3
Bin6_k141_817716_length_10711_cov_41.9372_6	CD05348-bphB_A0A0P0UWB3|unreviewed|Cis-2,3-dihydrobiphenyl-2,3-diol	28.821	229	147	6	3	219	2	226	3.05e-16	75.5
Bin6_k141_576515_length_11449_cov_26.7662_8	CD05348-bphB_A0A0P0UWB3|unreviewed|Cis-2,3-dihydrobiphenyl-2,3-diol	28.736	261	158	9	11	251	3	255	8.2e-20	84.7
Bin6_k141_615857_length_4231_cov_43.3929_3	CD05348-bphB_A0A0P0UWB3|unreviewed|Cis-2,3-dihydrobiphenyl-2,3-diol	27.574	272	165	12	3	259	1	255	6.74e-10	57
Bin6_k141_902609_length_2583_cov_42.5876_1	CD05348-bphB_A0A0P0UWB3|unreviewed|Cis-2,3-dihydrobiphenyl-2,3-diol	26.415	212	135	7	4	207	8	206	1.17e-07	50.4
Bin6_k141_440387_length_21543_cov_42.2711_2	CD05348-bphB_A0A0P0UWB3|unreviewed|Cis-2,3-dihydrobiphenyl-2,3-diol	24.5	200	134	7	1	192	1	191	2.4e-07	49.7
Bin6_k141_56882_length_12406_cov_37.6348_12	CD05348-bphB_A0A0Q2M9K5|unreviewed|Cis-2,3-dihydrobiphenyl-2,3-diol	34.375	96	56	2	53	141	49	144	4.58e-10	54.7
Bin6_k141_321478_length_2672_cov_39.0150_2	CD05348-bphB_A0A0Q2M9K5|unreviewed|Cis-2,3-dihydrobiphenyl-2,3-diol	30.058	173	108	4	6	173	10	174	9.23e-07	47.8
Bin6_k141_566665_length_8295_cov_36.7395_3	CD05348-bphB_A0A0Q2M9K5|unreviewed|Cis-2,3-dihydrobiphenyl-2,3-diol	26.471	204	128	6	1	194	1	192	1.15e-06	47.4
Bin6_k141_576515_length_11449_cov_26.7662_8	CD05348-bphB_A0A0Q2M9K5|unreviewed|Cis-2,3-dihydrobiphenyl-2,3-diol	25.962	208	134	5	62	251	51	256	1.69e-14	70.1
Bin6_k141_56882_length_12406_cov_37.6348_12	CD05348-bphB_A0A0T2YW81|unreviewed|Cis-2,3-dihydrobiphenyl-2,3-diol	31.746	126	77	3	4	124	3	124	8.27e-13	62.4
Bin6_k141_566665_length_8295_cov_36.7395_3	CD05348-bphB_A0A0T2YW81|unreviewed|Cis-2,3-dihydrobiphenyl-2,3-diol	31.633	196	122	8	4	194	3	191	3.5e-13	66.6
Bin6_k141_576515_length_11449_cov_26.7662_8	CD05348-bphB_A0A0T2YW81|unreviewed|Cis-2,3-dihydrobiphenyl-2,3-diol	30.502	259	156	6	11	251	3	255	1.84e-24	97.4
Bin6_k141_321478_length_2672_cov_39.0150_2	CD05348-bphB_A0A0T2YW81|unreviewed|Cis-2,3-dihydrobiphenyl-2,3-diol	29.714	175	106	5	6	173	9	173	3.94e-12	63.5
Bin6_k141_615857_length_4231_cov_43.3929_3	CD05348-bphB_A0A0T2YW81|unreviewed|Cis-2,3-dihydrobiphenyl-2,3-diol	29.368	269	164	11	3	259	1	255	5.2e-13	66.2
Bin6_k141_347794_length_14636_cov_24.0000_4	CD05348-bphB_A0A0T2YW81|unreviewed|Cis-2,3-dihydrobiphenyl-2,3-diol	29.134	254	158	8	10	249	9	254	1.4e-14	70.5
Bin6_k141_284706_length_4790_cov_39.1398_3	CD05348-bphB_A0A0T2YW81|unreviewed|Cis-2,3-dihydrobiphenyl-2,3-diol	27.698	278	171	10	8	270	3	265	1.17e-16	76.6
Bin6_k141_817716_length_10711_cov_41.9372_6	CD05348-bphB_A0A0T2YW81|unreviewed|Cis-2,3-dihydrobiphenyl-2,3-diol	26.496	234	158	5	3	226	2	231	7.97e-15	71.2
Bin6_k141_902609_length_2583_cov_42.5876_1	CD05348-bphB_A0A0T2YW81|unreviewed|Cis-2,3-dihydrobiphenyl-2,3-diol	25.962	208	139	5	5	207	9	206	1.93e-10	58.5
Bin6_k141_440387_length_21543_cov_42.2711_2	CD05348-bphB_A0A0T2YW81|unreviewed|Cis-2,3-dihydrobiphenyl-2,3-diol	24.623	199	135	6	1	192	1	191	1.34e-06	47.4
Bin6_k141_56882_length_12406_cov_37.6348_12	CD05348-bphB_A0A127CMJ0|unreviewed|Cis-2,3-dihydrobiphenyl-2,3-diol	36.154	130	73	5	4	128	3	127	9.38e-17	73.2
Bin6_k141_321478_length_2672_cov_39.0150_2	CD05348-bphB_A0A127CMJ0|unreviewed|Cis-2,3-dihydrobiphenyl-2,3-diol	31.461	178	101	7	5	173	8	173	1.46e-14	70.9
Bin6_k141_566665_length_8295_cov_36.7395_3	CD05348-bphB_A0A127CMJ0|unreviewed|Cis-2,3-dihydrobiphenyl-2,3-diol	29.381	194	121	8	4	190	3	187	5.91e-15	71.6
Bin6_k141_347794_length_14636_cov_24.0000_4	CD05348-bphB_A0A127CMJ0|unreviewed|Cis-2,3-dihydrobiphenyl-2,3-diol	28.692	237	151	5	7	231	6	236	1.09e-15	73.6
Bin6_k141_576515_length_11449_cov_26.7662_8	CD05348-bphB_A0A127CMJ0|unreviewed|Cis-2,3-dihydrobiphenyl-2,3-diol	28.571	266	157	8	11	253	3	258	4.83e-21	88.2
Bin6_k141_284706_length_4790_cov_39.1398_3	CD05348-bphB_A0A127CMJ0|unreviewed|Cis-2,3-dihydrobiphenyl-2,3-diol	28.413	271	163	9	8	262	3	258	3.17e-22	91.7
Bin6_k141_902609_length_2583_cov_42.5876_1	CD05348-bphB_A0A127CMJ0|unreviewed|Cis-2,3-dihydrobiphenyl-2,3-diol	27.568	185	121	6	4	182	8	185	5.23e-08	51.2
Bin6_k141_817716_length_10711_cov_41.9372_6	CD05348-bphB_A0A127CMJ0|unreviewed|Cis-2,3-dihydrobiphenyl-2,3-diol	26.957	230	153	6	8	226	7	232	1.56e-16	76.3
Bin6_k141_440387_length_21543_cov_42.2711_2	CD05348-bphB_A0A127CMJ0|unreviewed|Cis-2,3-dihydrobiphenyl-2,3-diol	25.263	190	131	7	1	185	1	184	1.48e-10	59.3
Bin6_k141_615857_length_4231_cov_43.3929_3	CD05348-bphB_A0A127CMJ0|unreviewed|Cis-2,3-dihydrobiphenyl-2,3-diol	24.719	267	180	9	3	259	1	256	2.32e-12	64.3
Bin6_k141_817716_length_10711_cov_41.9372_6	CD05348-bphB_A0A1A9K9H9|unreviewed|3-(Cis-5,6-dihydroxycyclohexa-1,	31.633	196	116	5	5	191	3	189	1.95e-17	78.6
Bin6_k141_576515_length_11449_cov_26.7662_8	CD05348-bphB_A0A1A9K9H9|unreviewed|3-(Cis-5,6-dihydroxycyclohexa-1,	29.658	263	151	7	14	253	5	256	1.07e-19	84.3
Bin6_k141_566665_length_8295_cov_36.7395_3	CD05348-bphB_A0A1A9K9H9|unreviewed|3-(Cis-5,6-dihydroxycyclohexa-1,	29.381	194	128	5	5	195	3	190	1.11e-14	70.5
Bin6_k141_347794_length_14636_cov_24.0000_4	CD05348-bphB_A0A1A9K9H9|unreviewed|3-(Cis-5,6-dihydroxycyclohexa-1,	27.778	252	162	8	11	249	9	253	5.96e-17	76.6
Bin6_k141_284706_length_4790_cov_39.1398_3	CD05348-bphB_A0A1A9K9H9|unreviewed|3-(Cis-5,6-dihydroxycyclohexa-1,	26.996	263	162	9	15	262	9	256	6.34e-19	82.4
Bin6_k141_347794_length_14636_cov_24.0000_4	CD05348-bphB_A0A1B8YCK4|unreviewed|3-phenylpropionate-dihydrodiol/cinnamic	31.544	149	95	3	43	186	39	185	7.21e-10	56.6
Bin6_k141_56882_length_12406_cov_37.6348_12	CD05348-bphB_A0A1B8YCK4|unreviewed|3-phenylpropionate-dihydrodiol/cinnamic	31.429	105	65	2	44	141	40	144	1.35e-08	50.4
Bin6_k141_56882_length_12406_cov_37.6348_12	CD05348-bphB_A0A1C7W6R4|unreviewed|3-(Cis-5,6-dihydroxycyclohexa-1,	32.353	136	81	3	1	130	1	131	3.19e-11	57.8
Bin6_k141_817716_length_10711_cov_41.9372_6	CD05348-bphB_A0A1C7W6R4|unreviewed|3-(Cis-5,6-dihydroxycyclohexa-1,	29.949	197	129	4	1	192	1	193	5.09e-12	63.2
Bin6_k141_566665_length_8295_cov_36.7395_3	CD05348-bphB_A0A1C7W6R4|unreviewed|3-(Cis-5,6-dihydroxycyclohexa-1,	25.778	225	143	7	1	215	1	211	7.37e-07	47.8
Bin6_k141_56882_length_12406_cov_37.6348_12	CD05348-bphB_A0A1E3R8M2|unreviewed|3-(Cis-5,6-dihydroxycyclohexa-1,	31.579	133	81	3	1	128	1	128	2.5e-14	66.6
Bin6_k141_576515_length_11449_cov_26.7662_8	CD05348-bphB_A0A1E3R8M2|unreviewed|3-(Cis-5,6-dihydroxycyclohexa-1,	30.534	262	158	6	11	254	4	259	3.65e-21	88.6
Bin6_k141_902609_length_2583_cov_42.5876_1	CD05348-bphB_A0A1E3R8M2|unreviewed|3-(Cis-5,6-dihydroxycyclohexa-1,	29.341	167	94	5	4	158	9	163	6.02e-09	54.3
Bin6_k141_321478_length_2672_cov_39.0150_2	CD05348-bphB_A0A1E3R8M2|unreviewed|3-(Cis-5,6-dihydroxycyclohexa-1,	29.091	220	137	8	5	215	9	218	4.14e-13	66.6
Bin6_k141_284706_length_4790_cov_39.1398_3	CD05348-bphB_A0A1E3R8M2|unreviewed|3-(Cis-5,6-dihydroxycyclohexa-1,	28.986	276	150	12	8	260	4	256	8.93e-16	73.9
Bin6_k141_817716_length_10711_cov_41.9372_6	CD05348-bphB_A0A1E3R8M2|unreviewed|3-(Cis-5,6-dihydroxycyclohexa-1,	27.49	251	162	6	1	246	1	236	1.22e-17	79.3
Bin6_k141_566665_length_8295_cov_36.7395_3	CD05348-bphB_A0A1E3R8M2|unreviewed|3-(Cis-5,6-dihydroxycyclohexa-1,	27.273	198	134	5	1	194	1	192	1.06e-09	56.2
Bin6_k141_347794_length_14636_cov_24.0000_4	CD05348-bphB_A0A1E3R8M2|unreviewed|3-(Cis-5,6-dihydroxycyclohexa-1,	26.754	228	150	4	1	217	1	222	2.28e-14	69.7
Bin6_k141_56882_length_12406_cov_37.6348_12	CD05348-bphB_A0A1G5PRM3|unreviewed|2,3-dihydroxy-2,3-dihydrophenylpropionate	33.75	80	48	1	44	118	40	119	1.7e-08	50.4
Bin6_k141_347794_length_14636_cov_24.0000_4	CD05348-bphB_A0A1G5PRM3|unreviewed|2,3-dihydroxy-2,3-dihydrophenylpropionate	31.544	149	95	3	43	186	39	185	9.3e-10	56.6
Bin6_k141_56882_length_12406_cov_37.6348_12	CD05348-bphB_A0A1G7YQL9|unreviewed|Cis-1,2-dihydro-1,2-dihydroxynaphthalene/dibenzothiophene	33.846	130	71	5	7	129	5	126	3.25e-08	49.3
Bin6_k141_576515_length_11449_cov_26.7662_8	CD05348-bphB_A0A1G7YQL9|unreviewed|Cis-1,2-dihydro-1,2-dihydroxynaphthalene/dibenzothiophene	30.038	263	150	7	14	253	5	256	2.08e-20	86.3
Bin6_k141_566665_length_8295_cov_36.7395_3	CD05348-bphB_A0A1G7YQL9|unreviewed|Cis-1,2-dihydro-1,2-dihydroxynaphthalene/dibenzothiophene	29.897	194	127	5	5	195	3	190	1.4e-15	72.8
Bin6_k141_817716_length_10711_cov_41.9372_6	CD05348-bphB_A0A1G7YQL9|unreviewed|Cis-1,2-dihydro-1,2-dihydroxynaphthalene/dibenzothiophene	29.778	225	137	7	5	217	3	218	1.38e-16	75.9
Bin6_k141_347794_length_14636_cov_24.0000_4	CD05348-bphB_A0A1G7YQL9|unreviewed|Cis-1,2-dihydro-1,2-dihydroxynaphthalene/dibenzothiophene	28.571	252	160	8	11	249	9	253	9.63e-19	81.6
Bin6_k141_284706_length_4790_cov_39.1398_3	CD05348-bphB_A0A1G7YQL9|unreviewed|Cis-1,2-dihydro-1,2-dihydroxynaphthalene/dibenzothiophene	27.757	263	160	9	15	262	9	256	3.46e-20	85.9
Bin6_k141_56882_length_12406_cov_37.6348_12	CD05348-bphB_A0A1G9SJ22|unreviewed|Cis-2,3-dihydrobiphenyl-2,3-diol	34.884	129	75	3	1	124	1	125	2.07e-18	77.4
Bin6_k141_576515_length_11449_cov_26.7662_8	CD05348-bphB_A0A1G9SJ22|unreviewed|Cis-2,3-dihydrobiphenyl-2,3-diol	31.559	263	153	8	8	251	3	257	6.96e-24	95.9
Bin6_k141_817716_length_10711_cov_41.9372_6	CD05348-bphB_A0A1G9SJ22|unreviewed|Cis-2,3-dihydrobiphenyl-2,3-diol	31.472	197	126	4	1	192	1	193	2.89e-17	78.2
Bin6_k141_321478_length_2672_cov_39.0150_2	CD05348-bphB_A0A1G9SJ22|unreviewed|Cis-2,3-dihydrobiphenyl-2,3-diol	30.806	211	121	7	3	200	7	205	2.69e-17	78.2
Bin6_k141_440387_length_21543_cov_42.2711_2	CD05348-bphB_A0A1G9SJ22|unreviewed|Cis-2,3-dihydrobiphenyl-2,3-diol	30.102	196	124	8	3	192	4	192	4.5e-13	66.6
Bin6_k141_347794_length_14636_cov_24.0000_4	CD05348-bphB_A0A1G9SJ22|unreviewed|Cis-2,3-dihydrobiphenyl-2,3-diol	30.038	263	151	10	7	249	7	256	1.94e-18	80.9
Bin6_k141_284706_length_4790_cov_39.1398_3	CD05348-bphB_A0A1G9SJ22|unreviewed|Cis-2,3-dihydrobiphenyl-2,3-diol	29.348	276	150	11	8	260	4	257	1.11e-19	84.7
Bin6_k141_566665_length_8295_cov_36.7395_3	CD05348-bphB_A0A1G9SJ22|unreviewed|Cis-2,3-dihydrobiphenyl-2,3-diol	29.208	202	125	5	1	194	1	192	2.36e-13	67
Bin6_k141_615857_length_4231_cov_43.3929_3	CD05348-bphB_A0A1G9SJ22|unreviewed|Cis-2,3-dihydrobiphenyl-2,3-diol	28.364	275	165	12	5	263	4	262	5.06e-10	57.4
Bin6_k141_902609_length_2583_cov_42.5876_1	CD05348-bphB_A0A1G9SJ22|unreviewed|Cis-2,3-dihydrobiphenyl-2,3-diol	27.692	195	128	6	4	192	9	196	8.93e-09	53.5
Bin6_k141_817716_length_10711_cov_41.9372_6	CD05348-bphB_A0A1H4IB21|unreviewed|Cis-1,2-dihydro-1,2-dihydroxynaphthalene/dibenzothiophene	33.163	196	113	5	5	191	3	189	2.75e-18	80.9
Bin6_k141_566665_length_8295_cov_36.7395_3	CD05348-bphB_A0A1H4IB21|unreviewed|Cis-1,2-dihydro-1,2-dihydroxynaphthalene/dibenzothiophene	29.412	187	123	4	5	188	3	183	4.26e-14	68.9
Bin6_k141_347794_length_14636_cov_24.0000_4	CD05348-bphB_A0A1H4IB21|unreviewed|Cis-1,2-dihydro-1,2-dihydroxynaphthalene/dibenzothiophene	28.968	252	159	8	11	249	9	253	2.21e-19	83.2
Bin6_k141_576515_length_11449_cov_26.7662_8	CD05348-bphB_A0A1H4IB21|unreviewed|Cis-1,2-dihydro-1,2-dihydroxynaphthalene/dibenzothiophene	27.757	263	156	7	14	253	5	256	8.37e-18	79
Bin6_k141_284706_length_4790_cov_39.1398_3	CD05348-bphB_A0A1H4IB21|unreviewed|Cis-1,2-dihydro-1,2-dihydroxynaphthalene/dibenzothiophene	24.812	266	164	8	15	262	9	256	1.68e-14	70.1
Bin6_k141_566665_length_8295_cov_36.7395_3	CD05348-bphB_A0A1I5Z9F9|unreviewed|Cis-2,3-dihydrobiphenyl-2,3-diol	33.133	166	100	5	4	164	15	174	3.08e-13	66.6
Bin6_k141_321478_length_2672_cov_39.0150_2	CD05348-bphB_A0A1I5Z9F9|unreviewed|Cis-2,3-dihydrobiphenyl-2,3-diol	30.286	175	105	5	6	173	21	185	4.77e-11	60.5
Bin6_k141_56882_length_12406_cov_37.6348_12	CD05348-bphB_A0A1I5Z9F9|unreviewed|Cis-2,3-dihydrobiphenyl-2,3-diol	29.032	124	79	3	4	122	15	134	9.06e-10	53.9
Bin6_k141_817716_length_10711_cov_41.9372_6	CD05348-bphB_A0A1I5Z9F9|unreviewed|Cis-2,3-dihydrobiphenyl-2,3-diol	28.655	171	114	3	8	173	19	186	1.67e-11	62
Bin6_k141_284706_length_4790_cov_39.1398_3	CD05348-bphB_A0A1I5Z9F9|unreviewed|Cis-2,3-dihydrobiphenyl-2,3-diol	28.417	278	169	11	8	270	15	277	1.46e-15	73.6
Bin6_k141_576515_length_11449_cov_26.7662_8	CD05348-bphB_A0A1I5Z9F9|unreviewed|Cis-2,3-dihydrobiphenyl-2,3-diol	28.295	258	163	6	11	251	15	267	2.67e-19	83.6
Bin6_k141_615857_length_4231_cov_43.3929_3	CD05348-bphB_A0A1I5Z9F9|unreviewed|Cis-2,3-dihydrobiphenyl-2,3-diol	25	276	171	9	1	259	11	267	3.48e-09	55.1
Bin6_k141_56882_length_12406_cov_37.6348_12	CD05348-bphB_A0A1L5SM88|unreviewed|Cis-naphthalene	34.351	131	67	6	7	128	5	125	8.06e-09	51.2
Bin6_k141_817716_length_10711_cov_41.9372_6	CD05348-bphB_A0A1L5SM88|unreviewed|Cis-naphthalene	31.731	208	124	5	8	206	6	204	7.02e-15	71.2
Bin6_k141_347794_length_14636_cov_24.0000_4	CD05348-bphB_A0A1L5SM88|unreviewed|Cis-naphthalene	29.762	252	157	8	11	249	9	253	7.44e-17	76.3
Bin6_k141_566665_length_8295_cov_36.7395_3	CD05348-bphB_A0A1L5SM88|unreviewed|Cis-naphthalene	28	225	138	8	6	216	4	218	4.77e-10	57.4
Bin6_k141_576515_length_11449_cov_26.7662_8	CD05348-bphB_A0A1L5SM88|unreviewed|Cis-naphthalene	27.586	261	159	7	14	253	5	256	2.24e-14	69.7
Bin6_k141_284706_length_4790_cov_39.1398_3	CD05348-bphB_A0A1L5SM88|unreviewed|Cis-naphthalene	27.574	272	161	8	9	262	3	256	1.34e-16	75.9
Bin6_k141_566665_length_8295_cov_36.7395_3	CD05348-bphB_A0A1L7FXL3|unreviewed|3-(Cis-5,6-dihydroxycyclohexa-1,	31.98	197	120	7	4	194	3	191	5.25e-14	68.9
Bin6_k141_321478_length_2672_cov_39.0150_2	CD05348-bphB_A0A1L7FXL3|unreviewed|3-(Cis-5,6-dihydroxycyclohexa-1,	30.857	175	104	6	6	173	9	173	1.22e-13	68.2
Bin6_k141_576515_length_11449_cov_26.7662_8	CD05348-bphB_A0A1L7FXL3|unreviewed|3-(Cis-5,6-dihydroxycyclohexa-1,	30.502	259	156	7	11	251	3	255	8e-26	100
Bin6_k141_56882_length_12406_cov_37.6348_12	CD05348-bphB_A0A1L7FXL3|unreviewed|3-(Cis-5,6-dihydroxycyclohexa-1,	30.159	126	79	2	4	124	3	124	2.68e-13	63.5
Bin6_k141_347794_length_14636_cov_24.0000_4	CD05348-bphB_A0A1L7FXL3|unreviewed|3-(Cis-5,6-dihydroxycyclohexa-1,	30.04	253	157	8	10	249	9	254	1.65e-15	72.8
Bin6_k141_817716_length_10711_cov_41.9372_6	CD05348-bphB_A0A1L7FXL3|unreviewed|3-(Cis-5,6-dihydroxycyclohexa-1,	29.208	202	134	5	3	199	2	199	5.1e-16	74.7
Bin6_k141_615857_length_4231_cov_43.3929_3	CD05348-bphB_A0A1L7FXL3|unreviewed|3-(Cis-5,6-dihydroxycyclohexa-1,	28.996	269	165	11	3	259	1	255	1.77e-13	67.4
Bin6_k141_284706_length_4790_cov_39.1398_3	CD05348-bphB_A0A1L7FXL3|unreviewed|3-(Cis-5,6-dihydroxycyclohexa-1,	28.777	278	168	11	8	270	3	265	1.64e-17	79
Bin6_k141_902609_length_2583_cov_42.5876_1	CD05348-bphB_A0A1L7FXL3|unreviewed|3-(Cis-5,6-dihydroxycyclohexa-1,	25.481	208	140	5	5	207	9	206	7.8e-09	53.9
Bin6_k141_440387_length_21543_cov_42.2711_2	CD05348-bphB_A0A1L7FXL3|unreviewed|3-(Cis-5,6-dihydroxycyclohexa-1,	24	200	135	7	1	192	1	191	1.31e-06	47.4
Bin6_k141_566665_length_8295_cov_36.7395_3	CD05348-bphB_A0A1L7NM61|unreviewed|2,3-dihydroxy-2,3-dihydrophenylpropionate	32.143	196	121	7	4	194	3	191	8.02e-15	71.2
Bin6_k141_56882_length_12406_cov_37.6348_12	CD05348-bphB_A0A1L7NM61|unreviewed|2,3-dihydroxy-2,3-dihydrophenylpropionate	30.952	126	78	3	4	124	3	124	3.22e-12	60.8
Bin6_k141_576515_length_11449_cov_26.7662_8	CD05348-bphB_A0A1L7NM61|unreviewed|2,3-dihydroxy-2,3-dihydrophenylpropionate	29.73	259	158	6	11	251	3	255	1.48e-23	95.1
Bin6_k141_321478_length_2672_cov_39.0150_2	CD05348-bphB_A0A1L7NM61|unreviewed|2,3-dihydroxy-2,3-dihydrophenylpropionate	29.48	173	109	4	6	173	9	173	1.54e-11	62
Bin6_k141_284706_length_4790_cov_39.1398_3	CD05348-bphB_A0A1L7NM61|unreviewed|2,3-dihydroxy-2,3-dihydrophenylpropionate	28.777	278	168	11	8	270	3	265	5.42e-17	77.4
Bin6_k141_615857_length_4231_cov_43.3929_3	CD05348-bphB_A0A1L7NM61|unreviewed|2,3-dihydroxy-2,3-dihydrophenylpropionate	28.253	269	167	11	3	259	1	255	8.4e-11	59.7
Bin6_k141_347794_length_14636_cov_24.0000_4	CD05348-bphB_A0A1L7NM61|unreviewed|2,3-dihydroxy-2,3-dihydrophenylpropionate	28.185	259	160	8	7	249	6	254	2.08e-13	67
Bin6_k141_817716_length_10711_cov_41.9372_6	CD05348-bphB_A0A1L7NM61|unreviewed|2,3-dihydroxy-2,3-dihydrophenylpropionate	27.723	202	137	4	3	199	2	199	8.79e-15	71.2
Bin6_k141_902609_length_2583_cov_42.5876_1	CD05348-bphB_A0A1L7NM61|unreviewed|2,3-dihydroxy-2,3-dihydrophenylpropionate	25	212	136	7	5	207	9	206	2.62e-07	49.3
Bin6_k141_440387_length_21543_cov_42.2711_2	CD05348-bphB_A0A1L7NM61|unreviewed|2,3-dihydroxy-2,3-dihydrophenylpropionate	24.623	199	135	6	1	192	1	191	2.3e-07	49.7
Bin6_k141_321478_length_2672_cov_39.0150_2	CD05348-bphB_A0A1N6NK67|unreviewed|Cis-2,3-dihydrobiphenyl-2,3-diol	31.461	178	99	9	6	173	9	173	1.39e-10	59.3
Bin6_k141_576515_length_11449_cov_26.7662_8	CD05348-bphB_A0A1N6NK67|unreviewed|Cis-2,3-dihydrobiphenyl-2,3-diol	30.651	261	153	8	11	251	3	255	1.57e-22	92.4
Bin6_k141_615857_length_4231_cov_43.3929_3	CD05348-bphB_A0A1N6NK67|unreviewed|Cis-2,3-dihydrobiphenyl-2,3-diol	28.938	273	169	12	3	263	1	260	1.26e-13	67.8
Bin6_k141_56882_length_12406_cov_37.6348_12	CD05348-bphB_A0A1N6NK67|unreviewed|Cis-2,3-dihydrobiphenyl-2,3-diol	28.082	146	94	6	3	141	2	143	1.7e-09	53.1
Bin6_k141_566665_length_8295_cov_36.7395_3	CD05348-bphB_A0A1N6NK67|unreviewed|Cis-2,3-dihydrobiphenyl-2,3-diol	28.037	214	132	6	3	206	2	203	5.82e-10	57
Bin6_k141_817716_length_10711_cov_41.9372_6	CD05348-bphB_A0A1N6NK67|unreviewed|Cis-2,3-dihydrobiphenyl-2,3-diol	27.126	247	160	9	8	249	7	238	1.81e-13	67.4
Bin6_k141_347794_length_14636_cov_24.0000_4	CD05348-bphB_A0A1N6NK67|unreviewed|Cis-2,3-dihydrobiphenyl-2,3-diol	26.953	256	167	8	7	249	6	254	5.97e-14	68.6
Bin6_k141_284706_length_4790_cov_39.1398_3	CD05348-bphB_A0A1N6NK67|unreviewed|Cis-2,3-dihydrobiphenyl-2,3-diol	26.766	269	165	10	8	260	3	255	2.97e-19	83.6
Bin6_k141_440387_length_21543_cov_42.2711_2	CD05348-bphB_A0A1N6NK67|unreviewed|Cis-2,3-dihydrobiphenyl-2,3-diol	25.248	202	130	9	1	192	1	191	2.03e-06	47
Bin6_k141_902609_length_2583_cov_42.5876_1	CD05348-bphB_A0A1N6NK67|unreviewed|Cis-2,3-dihydrobiphenyl-2,3-diol	24.402	209	141	7	5	207	9	206	1.41e-06	47
Bin6_k141_56882_length_12406_cov_37.6348_12	CD05348-bphB_A0A1Q5VKD2|unreviewed|3-(Cis-5,6-dihydroxycyclohexa-1,	32.353	136	81	3	1	130	1	131	3.19e-11	57.8
Bin6_k141_817716_length_10711_cov_41.9372_6	CD05348-bphB_A0A1Q5VKD2|unreviewed|3-(Cis-5,6-dihydroxycyclohexa-1,	29.949	197	129	4	1	192	1	193	5.09e-12	63.2
Bin6_k141_566665_length_8295_cov_36.7395_3	CD05348-bphB_A0A1Q5VKD2|unreviewed|3-(Cis-5,6-dihydroxycyclohexa-1,	25.778	225	143	7	1	215	1	211	7.37e-07	47.8
Bin6_k141_817716_length_10711_cov_41.9372_6	CD05348-bphB_A0A1Q8IMW8|unreviewed|3-(Cis-5,6-dihydroxycyclohexa-1,	30.702	228	139	7	6	222	3	222	2.08e-11	61.6
Bin6_k141_321478_length_2672_cov_39.0150_2	CD05348-bphB_A0A1R7QFC5|unreviewed|Cis-1,2-dihydrobenzene-1,2-diol	30.994	171	101	4	6	169	9	169	3.41e-10	58.2
Bin6_k141_576515_length_11449_cov_26.7662_8	CD05348-bphB_A0A1R7QFC5|unreviewed|Cis-1,2-dihydrobenzene-1,2-diol	29.924	264	152	9	11	251	3	256	1.32e-21	89.7
Bin6_k141_347794_length_14636_cov_24.0000_4	CD05348-bphB_A0A1R7QFC5|unreviewed|Cis-1,2-dihydrobenzene-1,2-diol	28.571	259	154	10	10	249	9	255	1.71e-13	67.4
Bin6_k141_566665_length_8295_cov_36.7395_3	CD05348-bphB_A0A1R7QFC5|unreviewed|Cis-1,2-dihydrobenzene-1,2-diol	27.979	193	125	6	4	190	3	187	2.57e-09	55.1
Bin6_k141_615857_length_4231_cov_43.3929_3	CD05348-bphB_A0A1R7QFC5|unreviewed|Cis-1,2-dihydrobenzene-1,2-diol	25.735	272	180	9	3	263	1	261	3.99e-09	54.7
Bin6_k141_817716_length_10711_cov_41.9372_6	CD05348-bphB_A0A1S1H7X6|unreviewed|Cis-2,3-dihydrobiphenyl-2,3-diol	34.314	204	125	5	1	199	1	200	1.12e-24	98.6
Bin6_k141_56882_length_12406_cov_37.6348_12	CD05348-bphB_A0A1S1H7X6|unreviewed|Cis-2,3-dihydrobiphenyl-2,3-diol	33.835	133	78	4	1	128	1	128	1.7e-17	75.1
Bin6_k141_566665_length_8295_cov_36.7395_3	CD05348-bphB_A0A1S1H7X6|unreviewed|Cis-2,3-dihydrobiphenyl-2,3-diol	31.818	198	125	4	1	194	1	192	3.61e-17	77.8
Bin6_k141_321478_length_2672_cov_39.0150_2	CD05348-bphB_A0A1S1H7X6|unreviewed|Cis-2,3-dihydrobiphenyl-2,3-diol	31.214	173	106	4	6	173	10	174	2.88e-13	67
Bin6_k141_347794_length_14636_cov_24.0000_4	CD05348-bphB_A0A1S1H7X6|unreviewed|Cis-2,3-dihydrobiphenyl-2,3-diol	31.088	193	120	6	1	187	1	186	6.98e-15	71.2
Bin6_k141_284706_length_4790_cov_39.1398_3	CD05348-bphB_A0A1S1H7X6|unreviewed|Cis-2,3-dihydrobiphenyl-2,3-diol	29.67	273	152	13	8	260	4	256	4.54e-17	77.8
Bin6_k141_615857_length_4231_cov_43.3929_3	CD05348-bphB_A0A1S1H7X6|unreviewed|Cis-2,3-dihydrobiphenyl-2,3-diol	29.242	277	154	13	3	259	2	256	6.85e-12	62.8
Bin6_k141_576515_length_11449_cov_26.7662_8	CD05348-bphB_A0A1S1H7X6|unreviewed|Cis-2,3-dihydrobiphenyl-2,3-diol	28.571	259	161	7	11	251	4	256	6.34e-20	85.1
Bin6_k141_440387_length_21543_cov_42.2711_2	CD05348-bphB_A0A1S1H7X6|unreviewed|Cis-2,3-dihydrobiphenyl-2,3-diol	28.358	201	125	9	1	192	2	192	9.61e-09	53.9
Bin6_k141_902609_length_2583_cov_42.5876_1	CD05348-bphB_A0A1S1H7X6|unreviewed|Cis-2,3-dihydrobiphenyl-2,3-diol	26.866	201	130	5	5	197	10	201	1.08e-09	56.2
Bin6_k141_566665_length_8295_cov_36.7395_3	CD05348-bphB_A0A1S1UF61|unreviewed|Cis-2,3-dihydrobiphenyl-2,3-diol	32.995	197	118	8	4	194	3	191	2.1e-15	72.8
Bin6_k141_56882_length_12406_cov_37.6348_12	CD05348-bphB_A0A1S1UF61|unreviewed|Cis-2,3-dihydrobiphenyl-2,3-diol	31.746	126	77	3	4	124	3	124	5.39e-13	62.8
Bin6_k141_576515_length_11449_cov_26.7662_8	CD05348-bphB_A0A1S1UF61|unreviewed|Cis-2,3-dihydrobiphenyl-2,3-diol	30.502	259	156	6	11	251	3	255	5.52e-26	101
Bin6_k141_284706_length_4790_cov_39.1398_3	CD05348-bphB_A0A1S1UF61|unreviewed|Cis-2,3-dihydrobiphenyl-2,3-diol	28.52	277	170	9	8	270	3	265	2.36e-18	81.3
Bin6_k141_347794_length_14636_cov_24.0000_4	CD05348-bphB_A0A1S1UF61|unreviewed|Cis-2,3-dihydrobiphenyl-2,3-diol	28.27	237	149	7	10	233	9	237	1.17e-13	67.8
Bin6_k141_817716_length_10711_cov_41.9372_6	CD05348-bphB_A0A1S1UF61|unreviewed|Cis-2,3-dihydrobiphenyl-2,3-diol	27.778	234	155	5	3	226	2	231	1.77e-17	79
Bin6_k141_615857_length_4231_cov_43.3929_3	CD05348-bphB_A0A1S1UF61|unreviewed|Cis-2,3-dihydrobiphenyl-2,3-diol	27.509	269	169	11	3	259	1	255	5.05e-12	63.2
Bin6_k141_321478_length_2672_cov_39.0150_2	CD05348-bphB_A0A1S1UF61|unreviewed|Cis-2,3-dihydrobiphenyl-2,3-diol	27.273	176	109	4	6	173	9	173	2.88e-12	63.9
Bin6_k141_902609_length_2583_cov_42.5876_1	CD05348-bphB_A0A1S1UF61|unreviewed|Cis-2,3-dihydrobiphenyl-2,3-diol	25.962	208	139	5	5	207	9	206	3.62e-10	57.8
Bin6_k141_440387_length_21543_cov_42.2711_2	CD05348-bphB_A0A1S1UF61|unreviewed|Cis-2,3-dihydrobiphenyl-2,3-diol	25.49	204	127	7	1	192	1	191	7.12e-06	45.4
Bin6_k141_56882_length_12406_cov_37.6348_12	CD05348-bphB_A0A1V4LNV2|unreviewed|3-(Cis-5,6-dihydroxycyclohexa-1,	33.588	131	68	6	7	128	5	125	4.89e-08	48.9
Bin6_k141_817716_length_10711_cov_41.9372_6	CD05348-bphB_A0A1V4LNV2|unreviewed|3-(Cis-5,6-dihydroxycyclohexa-1,	33.163	196	113	5	5	191	3	189	2.08e-18	81.3
Bin6_k141_566665_length_8295_cov_36.7395_3	CD05348-bphB_A0A1V4LNV2|unreviewed|3-(Cis-5,6-dihydroxycyclohexa-1,	29.412	187	123	4	5	188	3	183	2.93e-14	69.3
Bin6_k141_347794_length_14636_cov_24.0000_4	CD05348-bphB_A0A1V4LNV2|unreviewed|3-(Cis-5,6-dihydroxycyclohexa-1,	28.968	252	159	8	11	249	9	253	1.05e-19	84.3
Bin6_k141_576515_length_11449_cov_26.7662_8	CD05348-bphB_A0A1V4LNV2|unreviewed|3-(Cis-5,6-dihydroxycyclohexa-1,	27.757	263	156	7	14	253	5	256	4.95e-18	79.7
Bin6_k141_284706_length_4790_cov_39.1398_3	CD05348-bphB_A0A1V4LNV2|unreviewed|3-(Cis-5,6-dihydroxycyclohexa-1,	24.812	266	164	8	15	262	9	256	2.04e-14	70.1
Bin6_k141_817716_length_10711_cov_41.9372_6	CD05348-bphB_A0A1Y0BCF3|unreviewed|C909|taxID:77133	33.163	196	113	5	5	191	3	189	2.75e-18	80.9
Bin6_k141_566665_length_8295_cov_36.7395_3	CD05348-bphB_A0A1Y0BCF3|unreviewed|C909|taxID:77133	29.412	187	123	4	5	188	3	183	4.26e-14	68.9
Bin6_k141_347794_length_14636_cov_24.0000_4	CD05348-bphB_A0A1Y0BCF3|unreviewed|C909|taxID:77133	28.968	252	159	8	11	249	9	253	2.21e-19	83.2
Bin6_k141_576515_length_11449_cov_26.7662_8	CD05348-bphB_A0A1Y0BCF3|unreviewed|C909|taxID:77133	27.757	263	156	7	14	253	5	256	8.37e-18	79
Bin6_k141_284706_length_4790_cov_39.1398_3	CD05348-bphB_A0A1Y0BCF3|unreviewed|C909|taxID:77133	24.812	266	164	8	15	262	9	256	1.68e-14	70.1
Bin6_k141_576515_length_11449_cov_26.7662_8	CD05348-bphB_A0A1Y0BF69|unreviewed|Cis-2,3-dihydrobiphenyl-2,3-diol	32.422	256	149	7	14	251	6	255	1.57e-26	103
Bin6_k141_566665_length_8295_cov_36.7395_3	CD05348-bphB_A0A1Y0BF69|unreviewed|Cis-2,3-dihydrobiphenyl-2,3-diol	31.633	196	122	7	4	194	3	191	1.05e-12	65.1
Bin6_k141_56882_length_12406_cov_37.6348_12	CD05348-bphB_A0A1Y0BF69|unreviewed|Cis-2,3-dihydrobiphenyl-2,3-diol	30.894	123	76	3	7	124	6	124	9.21e-12	59.3
Bin6_k141_284706_length_4790_cov_39.1398_3	CD05348-bphB_A0A1Y0BF69|unreviewed|Cis-2,3-dihydrobiphenyl-2,3-diol	30.072	276	161	11	11	270	6	265	7.59e-19	82.8
Bin6_k141_817716_length_10711_cov_41.9372_6	CD05348-bphB_A0A1Y0BF69|unreviewed|Cis-2,3-dihydrobiphenyl-2,3-diol	29.258	229	148	5	8	226	7	231	1.88e-18	81.6
Bin6_k141_321478_length_2672_cov_39.0150_2	CD05348-bphB_A0A1Y0BF69|unreviewed|Cis-2,3-dihydrobiphenyl-2,3-diol	28.814	177	107	5	5	173	8	173	6.54e-13	65.9
Bin6_k141_615857_length_4231_cov_43.3929_3	CD05348-bphB_A0A1Y0BF69|unreviewed|Cis-2,3-dihydrobiphenyl-2,3-diol	28.253	269	167	11	3	259	1	255	2.06e-11	61.6
Bin6_k141_347794_length_14636_cov_24.0000_4	CD05348-bphB_A0A1Y0BF69|unreviewed|Cis-2,3-dihydrobiphenyl-2,3-diol	27.907	258	164	8	6	249	5	254	2.89e-14	69.3
Bin6_k141_902609_length_2583_cov_42.5876_1	CD05348-bphB_A0A1Y0BF69|unreviewed|Cis-2,3-dihydrobiphenyl-2,3-diol	24.286	210	144	5	3	207	7	206	3.68e-06	45.8
Bin6_k141_440387_length_21543_cov_42.2711_2	CD05348-bphB_A0A1Y0BF69|unreviewed|Cis-2,3-dihydrobiphenyl-2,3-diol	24.121	199	136	6	1	192	1	191	1.31e-06	47.4
Bin6_k141_566665_length_8295_cov_36.7395_3	CD05348-bphB_A0A1Y0BIG4|unreviewed|Cis-2,3-dihydrobiphenyl-2,3-diol	33.503	197	117	8	4	194	3	191	4.45e-15	71.6
Bin6_k141_576515_length_11449_cov_26.7662_8	CD05348-bphB_A0A1Y0BIG4|unreviewed|Cis-2,3-dihydrobiphenyl-2,3-diol	31.66	259	153	7	11	251	3	255	9.41e-27	103
Bin6_k141_56882_length_12406_cov_37.6348_12	CD05348-bphB_A0A1Y0BIG4|unreviewed|Cis-2,3-dihydrobiphenyl-2,3-diol	30.159	126	79	2	4	124	3	124	1.64e-13	64.3
Bin6_k141_347794_length_14636_cov_24.0000_4	CD05348-bphB_A0A1Y0BIG4|unreviewed|Cis-2,3-dihydrobiphenyl-2,3-diol	30.04	253	157	8	10	249	9	254	1.2e-15	73.2
Bin6_k141_817716_length_10711_cov_41.9372_6	CD05348-bphB_A0A1Y0BIG4|unreviewed|Cis-2,3-dihydrobiphenyl-2,3-diol	29.487	234	151	6	3	226	2	231	1.67e-17	79
Bin6_k141_321478_length_2672_cov_39.0150_2	CD05348-bphB_A0A1Y0BIG4|unreviewed|Cis-2,3-dihydrobiphenyl-2,3-diol	28.977	176	106	5	6	173	9	173	1.13e-13	68.2
Bin6_k141_615857_length_4231_cov_43.3929_3	CD05348-bphB_A0A1Y0BIG4|unreviewed|Cis-2,3-dihydrobiphenyl-2,3-diol	28.625	269	166	11	3	259	1	255	6.72e-12	62.8
Bin6_k141_284706_length_4790_cov_39.1398_3	CD05348-bphB_A0A1Y0BIG4|unreviewed|Cis-2,3-dihydrobiphenyl-2,3-diol	27.698	278	171	10	8	270	3	265	2.81e-17	78.2
Bin6_k141_902609_length_2583_cov_42.5876_1	CD05348-bphB_A0A1Y0BIG4|unreviewed|Cis-2,3-dihydrobiphenyl-2,3-diol	25	208	141	5	5	207	9	206	2.91e-08	52
Bin6_k141_440387_length_21543_cov_42.2711_2	CD05348-bphB_A0A1Y0BIG4|unreviewed|Cis-2,3-dihydrobiphenyl-2,3-diol	24.5	200	134	7	1	192	1	191	4.1e-07	48.9
Bin6_k141_566665_length_8295_cov_36.7395_3	CD05348-bphB_A0A1Y0BJS6|unreviewed|Cis-2,3-dihydrobiphenyl-2,3-diol	32.99	194	114	8	8	194	1	185	1.73e-14	70.1
Bin6_k141_321478_length_2672_cov_39.0150_2	CD05348-bphB_A0A1Y0BJS6|unreviewed|Cis-2,3-dihydrobiphenyl-2,3-diol	29.714	175	106	5	6	173	3	167	1.12e-12	65.1
Bin6_k141_576515_length_11449_cov_26.7662_8	CD05348-bphB_A0A1Y0BJS6|unreviewed|Cis-2,3-dihydrobiphenyl-2,3-diol	29.528	254	153	7	17	251	3	249	1.24e-21	89.7
Bin6_k141_56882_length_12406_cov_37.6348_12	CD05348-bphB_A0A1Y0BJS6|unreviewed|Cis-2,3-dihydrobiphenyl-2,3-diol	29.167	120	76	3	10	124	3	118	5.39e-10	54.3
Bin6_k141_284706_length_4790_cov_39.1398_3	CD05348-bphB_A0A1Y0BJS6|unreviewed|Cis-2,3-dihydrobiphenyl-2,3-diol	28.996	269	160	12	14	267	3	255	8.79e-16	73.9
Bin6_k141_817716_length_10711_cov_41.9372_6	CD05348-bphB_A0A1Y0BJS6|unreviewed|Cis-2,3-dihydrobiphenyl-2,3-diol	28.634	227	148	6	10	226	3	225	1.75e-15	73.2
Bin6_k141_615857_length_4231_cov_43.3929_3	CD05348-bphB_A0A1Y0BJS6|unreviewed|Cis-2,3-dihydrobiphenyl-2,3-diol	27.586	261	163	11	11	259	3	249	2.72e-07	49.3
Bin6_k141_347794_length_14636_cov_24.0000_4	CD05348-bphB_A0A1Y0BJS6|unreviewed|Cis-2,3-dihydrobiphenyl-2,3-diol	27.381	252	165	6	10	249	3	248	3.08e-13	66.6
Bin6_k141_902609_length_2583_cov_42.5876_1	CD05348-bphB_A0A1Y0BJS6|unreviewed|Cis-2,3-dihydrobiphenyl-2,3-diol	25.481	208	140	5	5	207	3	200	6.32e-09	53.9
Bin6_k141_566665_length_8295_cov_36.7395_3	CD05348-bphB_A0A1Y0BK93|unreviewed|Cis-2,3-dihydrobiphenyl-2,3-diol	32.995	197	118	8	4	194	3	191	2.25e-15	72.8
Bin6_k141_56882_length_12406_cov_37.6348_12	CD05348-bphB_A0A1Y0BK93|unreviewed|Cis-2,3-dihydrobiphenyl-2,3-diol	31.746	126	77	3	4	124	3	124	5.5e-13	62.8
Bin6_k141_576515_length_11449_cov_26.7662_8	CD05348-bphB_A0A1Y0BK93|unreviewed|Cis-2,3-dihydrobiphenyl-2,3-diol	30.502	259	156	6	11	251	3	255	5.87e-26	101
Bin6_k141_347794_length_14636_cov_24.0000_4	CD05348-bphB_A0A1Y0BK93|unreviewed|Cis-2,3-dihydrobiphenyl-2,3-diol	28.692	237	148	7	10	233	9	237	3.81e-14	68.9
Bin6_k141_284706_length_4790_cov_39.1398_3	CD05348-bphB_A0A1Y0BK93|unreviewed|Cis-2,3-dihydrobiphenyl-2,3-diol	28.52	277	170	9	8	270	3	265	2.63e-18	80.9
Bin6_k141_817716_length_10711_cov_41.9372_6	CD05348-bphB_A0A1Y0BK93|unreviewed|Cis-2,3-dihydrobiphenyl-2,3-diol	27.778	234	155	5	3	226	2	231	9.25e-18	79.7
Bin6_k141_615857_length_4231_cov_43.3929_3	CD05348-bphB_A0A1Y0BK93|unreviewed|Cis-2,3-dihydrobiphenyl-2,3-diol	27.509	269	169	11	3	259	1	255	6.54e-12	62.8
Bin6_k141_321478_length_2672_cov_39.0150_2	CD05348-bphB_A0A1Y0BK93|unreviewed|Cis-2,3-dihydrobiphenyl-2,3-diol	27.273	176	109	4	6	173	9	173	3.08e-12	63.9
Bin6_k141_902609_length_2583_cov_42.5876_1	CD05348-bphB_A0A1Y0BK93|unreviewed|Cis-2,3-dihydrobiphenyl-2,3-diol	25.962	208	139	5	5	207	9	206	5.48e-10	57.4
Bin6_k141_440387_length_21543_cov_42.2711_2	CD05348-bphB_A0A1Y0BK93|unreviewed|Cis-2,3-dihydrobiphenyl-2,3-diol	24.121	199	136	6	1	192	1	191	6.8e-06	45.4
Bin6_k141_817716_length_10711_cov_41.9372_6	CD05348-bphB_A0A212I6V3|unreviewed|2,3-dihydroxy-2,3-dihydrophenylpropionate	28.934	197	131	4	1	192	1	193	3.41e-11	60.8
Bin6_k141_321478_length_2672_cov_39.0150_2	CD05348-bphB_A0A229UH32|unreviewed|3-(Cis-5,6-dihydroxycyclohexa-1,	30.46	174	108	5	5	173	8	173	7.53e-12	63.2
Bin6_k141_347794_length_14636_cov_24.0000_4	CD05348-bphB_A0A229UH32|unreviewed|3-(Cis-5,6-dihydroxycyclohexa-1,	30.319	188	116	5	7	187	6	185	7.63e-15	71.2
Bin6_k141_56882_length_12406_cov_37.6348_12	CD05348-bphB_A0A229UH32|unreviewed|3-(Cis-5,6-dihydroxycyclohexa-1,	29.921	127	78	4	4	124	3	124	4.41e-13	63.2
Bin6_k141_566665_length_8295_cov_36.7395_3	CD05348-bphB_A0A229UH32|unreviewed|3-(Cis-5,6-dihydroxycyclohexa-1,	29.592	196	126	6	4	194	3	191	5.44e-14	68.9
Bin6_k141_576515_length_11449_cov_26.7662_8	CD05348-bphB_A0A229UH32|unreviewed|3-(Cis-5,6-dihydroxycyclohexa-1,	28.625	269	157	7	11	250	3	265	8.56e-19	82.4
Bin6_k141_440387_length_21543_cov_42.2711_2	CD05348-bphB_A0A229UH32|unreviewed|3-(Cis-5,6-dihydroxycyclohexa-1,	26.904	197	133	7	1	192	1	191	2.11e-07	50.1
Bin6_k141_284706_length_4790_cov_39.1398_3	CD05348-bphB_A0A229UH32|unreviewed|3-(Cis-5,6-dihydroxycyclohexa-1,	26.619	278	163	9	8	259	3	265	2.42e-15	72.8
Bin6_k141_817716_length_10711_cov_41.9372_6	CD05348-bphB_A0A229UH32|unreviewed|3-(Cis-5,6-dihydroxycyclohexa-1,	26.295	251	162	7	8	246	7	246	2.3e-18	81.3
Bin6_k141_615857_length_4231_cov_43.3929_3	CD05348-bphB_A0A229UH32|unreviewed|3-(Cis-5,6-dihydroxycyclohexa-1,	26.182	275	174	10	3	258	1	265	2.51e-13	67
Bin6_k141_902609_length_2583_cov_42.5876_1	CD05348-bphB_A0A229UH32|unreviewed|3-(Cis-5,6-dihydroxycyclohexa-1,	24.051	237	150	8	4	228	8	226	5.19e-06	45.4
Bin6_k141_321478_length_2672_cov_39.0150_2	CD05348-bphB_A0A2D3RJ17|unreviewed|3-(Cis-5,6-dihydroxycyclohexa-1,	33.523	176	100	9	5	173	8	173	2.6e-10	58.5
Bin6_k141_56882_length_12406_cov_37.6348_12	CD05348-bphB_A0A2D3RJ17|unreviewed|3-(Cis-5,6-dihydroxycyclohexa-1,	32.576	132	77	4	4	129	3	128	3.02e-14	66.2
Bin6_k141_440387_length_21543_cov_42.2711_2	CD05348-bphB_A0A2D3RJ17|unreviewed|3-(Cis-5,6-dihydroxycyclohexa-1,	31.606	193	115	7	1	185	1	184	1.75e-11	62
Bin6_k141_576515_length_11449_cov_26.7662_8	CD05348-bphB_A0A2D3RJ17|unreviewed|3-(Cis-5,6-dihydroxycyclohexa-1,	31.538	260	153	5	11	251	3	256	3.94e-24	96.7
Bin6_k141_347794_length_14636_cov_24.0000_4	CD05348-bphB_A0A2D3RJ17|unreviewed|3-(Cis-5,6-dihydroxycyclohexa-1,	31.008	258	155	9	7	249	6	255	1.31e-19	84.3
Bin6_k141_817716_length_10711_cov_41.9372_6	CD05348-bphB_A0A2D3RJ17|unreviewed|3-(Cis-5,6-dihydroxycyclohexa-1,	30.729	192	124	4	3	189	2	189	6.24e-18	80.1
Bin6_k141_615857_length_4231_cov_43.3929_3	CD05348-bphB_A0A2D3RJ17|unreviewed|3-(Cis-5,6-dihydroxycyclohexa-1,	30.147	272	168	10	3	263	1	261	1.19e-13	67.8
Bin6_k141_902609_length_2583_cov_42.5876_1	CD05348-bphB_A0A2D3RJ17|unreviewed|3-(Cis-5,6-dihydroxycyclohexa-1,	29.268	164	106	3	3	161	7	165	1.1e-08	53.5
Bin6_k141_566665_length_8295_cov_36.7395_3	CD05348-bphB_A0A2D3RJ17|unreviewed|3-(Cis-5,6-dihydroxycyclohexa-1,	29.13	230	137	9	4	225	3	214	8.95e-12	62.4
Bin6_k141_284706_length_4790_cov_39.1398_3	CD05348-bphB_A0A2D3RJ17|unreviewed|3-(Cis-5,6-dihydroxycyclohexa-1,	27.24	279	172	8	8	270	3	266	3.08e-19	83.6
Bin6_k141_56882_length_12406_cov_37.6348_12	CD05348-bphB_A0A2D8K6H2|unreviewed|3-(Cis-5,6-dihydroxycyclohexa-1,	36.154	130	73	5	4	128	3	127	9.38e-17	73.2
Bin6_k141_321478_length_2672_cov_39.0150_2	CD05348-bphB_A0A2D8K6H2|unreviewed|3-(Cis-5,6-dihydroxycyclohexa-1,	31.461	178	101	7	5	173	8	173	1.46e-14	70.9
Bin6_k141_566665_length_8295_cov_36.7395_3	CD05348-bphB_A0A2D8K6H2|unreviewed|3-(Cis-5,6-dihydroxycyclohexa-1,	29.381	194	121	8	4	190	3	187	5.91e-15	71.6
Bin6_k141_347794_length_14636_cov_24.0000_4	CD05348-bphB_A0A2D8K6H2|unreviewed|3-(Cis-5,6-dihydroxycyclohexa-1,	28.692	237	151	5	7	231	6	236	1.09e-15	73.6
Bin6_k141_576515_length_11449_cov_26.7662_8	CD05348-bphB_A0A2D8K6H2|unreviewed|3-(Cis-5,6-dihydroxycyclohexa-1,	28.571	266	157	8	11	253	3	258	4.83e-21	88.2
Bin6_k141_284706_length_4790_cov_39.1398_3	CD05348-bphB_A0A2D8K6H2|unreviewed|3-(Cis-5,6-dihydroxycyclohexa-1,	28.413	271	163	9	8	262	3	258	3.17e-22	91.7
Bin6_k141_902609_length_2583_cov_42.5876_1	CD05348-bphB_A0A2D8K6H2|unreviewed|3-(Cis-5,6-dihydroxycyclohexa-1,	27.568	185	121	6	4	182	8	185	5.23e-08	51.2
Bin6_k141_817716_length_10711_cov_41.9372_6	CD05348-bphB_A0A2D8K6H2|unreviewed|3-(Cis-5,6-dihydroxycyclohexa-1,	26.957	230	153	6	8	226	7	232	1.56e-16	76.3
Bin6_k141_440387_length_21543_cov_42.2711_2	CD05348-bphB_A0A2D8K6H2|unreviewed|3-(Cis-5,6-dihydroxycyclohexa-1,	25.263	190	131	7	1	185	1	184	1.48e-10	59.3
Bin6_k141_615857_length_4231_cov_43.3929_3	CD05348-bphB_A0A2D8K6H2|unreviewed|3-(Cis-5,6-dihydroxycyclohexa-1,	24.719	267	180	9	3	259	1	256	2.32e-12	64.3
Bin6_k141_347794_length_14636_cov_24.0000_4	CD05348-bphB_A0A2S2BV71|unreviewed|3-(Cis-5,6-dihydroxycyclohexa-1,	32.461	191	108	8	7	187	6	185	3.38e-15	72
Bin6_k141_56882_length_12406_cov_37.6348_12	CD05348-bphB_A0A2S2BV71|unreviewed|3-(Cis-5,6-dihydroxycyclohexa-1,	30.303	132	78	5	4	128	3	127	1.29e-10	56.2
Bin6_k141_321478_length_2672_cov_39.0150_2	CD05348-bphB_A0A2S2BV71|unreviewed|3-(Cis-5,6-dihydroxycyclohexa-1,	29.379	177	106	4	5	173	8	173	9.98e-12	62.8
Bin6_k141_566665_length_8295_cov_36.7395_3	CD05348-bphB_A0A2S2BV71|unreviewed|3-(Cis-5,6-dihydroxycyclohexa-1,	29.101	189	124	6	4	188	3	185	6.53e-12	62.8
Bin6_k141_440387_length_21543_cov_42.2711_2	CD05348-bphB_A0A2S2BV71|unreviewed|3-(Cis-5,6-dihydroxycyclohexa-1,	28.421	190	125	7	1	185	1	184	1.2e-08	53.9
Bin6_k141_615857_length_4231_cov_43.3929_3	CD05348-bphB_A0A2S2BV71|unreviewed|3-(Cis-5,6-dihydroxycyclohexa-1,	27.547	265	175	10	3	259	1	256	1.08e-10	59.3
Bin6_k141_817716_length_10711_cov_41.9372_6	CD05348-bphB_A0A2S2BV71|unreviewed|3-(Cis-5,6-dihydroxycyclohexa-1,	26.984	252	164	8	3	248	2	239	3.22e-14	69.7
Bin6_k141_284706_length_4790_cov_39.1398_3	CD05348-bphB_A0A2S2BV71|unreviewed|3-(Cis-5,6-dihydroxycyclohexa-1,	26.978	278	169	10	8	268	3	263	4.98e-16	74.7
Bin6_k141_576515_length_11449_cov_26.7662_8	CD05348-bphB_A0A2S2BV71|unreviewed|3-(Cis-5,6-dihydroxycyclohexa-1,	26.82	261	164	6	11	251	3	256	7.44e-19	82.4
Bin6_k141_56882_length_12406_cov_37.6348_12	CD05348-bphB_A0A2S8DFJ9|unreviewed|3-(Cis-5,6-dihydroxycyclohexa-1,	27.273	132	87	2	1	127	1	128	2.62e-08	49.7
Bin6_k141_321478_length_2672_cov_39.0150_2	CD05348-bphB_A0A2S8DFJ9|unreviewed|3-(Cis-5,6-dihydroxycyclohexa-1,	26.432	227	140	8	6	223	10	218	3.61e-08	52
Bin6_k141_817716_length_10711_cov_41.9372_6	CD05348-bphB_A0A2S8DFJ9|unreviewed|3-(Cis-5,6-dihydroxycyclohexa-1,	26.396	197	136	4	1	192	1	193	7.65e-13	65.5
Bin6_k141_566665_length_8295_cov_36.7395_3	CD05348-bphB_A0A2S8DFJ9|unreviewed|3-(Cis-5,6-dihydroxycyclohexa-1,	26.25	240	147	9	1	227	1	223	3.7e-10	57.8
Bin6_k141_347794_length_14636_cov_24.0000_4	CD05348-bphB_A0A2S8J9C9|unreviewed|3-(Cis-5,6-dihydroxycyclohexa-1,	32.461	191	108	8	7	187	6	185	6.46e-15	71.2
Bin6_k141_56882_length_12406_cov_37.6348_12	CD05348-bphB_A0A2S8J9C9|unreviewed|3-(Cis-5,6-dihydroxycyclohexa-1,	30.303	132	78	5	4	128	3	127	7.67e-11	57
Bin6_k141_321478_length_2672_cov_39.0150_2	CD05348-bphB_A0A2S8J9C9|unreviewed|3-(Cis-5,6-dihydroxycyclohexa-1,	29.379	177	106	4	5	173	8	173	5.91e-12	63.2
Bin6_k141_566665_length_8295_cov_36.7395_3	CD05348-bphB_A0A2S8J9C9|unreviewed|3-(Cis-5,6-dihydroxycyclohexa-1,	29.101	189	124	6	4	188	3	185	9.58e-12	62.4
Bin6_k141_440387_length_21543_cov_42.2711_2	CD05348-bphB_A0A2S8J9C9|unreviewed|3-(Cis-5,6-dihydroxycyclohexa-1,	28.421	190	125	7	1	185	1	184	1.52e-08	53.5
Bin6_k141_615857_length_4231_cov_43.3929_3	CD05348-bphB_A0A2S8J9C9|unreviewed|3-(Cis-5,6-dihydroxycyclohexa-1,	27.547	265	175	10	3	259	1	256	8.13e-11	59.7
Bin6_k141_817716_length_10711_cov_41.9372_6	CD05348-bphB_A0A2S8J9C9|unreviewed|3-(Cis-5,6-dihydroxycyclohexa-1,	26.984	252	164	8	3	248	2	239	3.76e-14	69.7
Bin6_k141_284706_length_4790_cov_39.1398_3	CD05348-bphB_A0A2S8J9C9|unreviewed|3-(Cis-5,6-dihydroxycyclohexa-1,	26.978	278	169	10	8	268	3	263	4.47e-16	75.1
Bin6_k141_576515_length_11449_cov_26.7662_8	CD05348-bphB_A0A2S8J9C9|unreviewed|3-(Cis-5,6-dihydroxycyclohexa-1,	26.82	261	164	6	11	251	3	256	7.22e-19	82.4
Bin6_k141_347794_length_14636_cov_24.0000_4	CD05348-bphB_A0A2S8Q2W3|unreviewed|3-(Cis-5,6-dihydroxycyclohexa-1,	33.987	153	86	5	43	186	39	185	1.56e-10	58.9
Bin6_k141_56882_length_12406_cov_37.6348_12	CD05348-bphB_A0A2S9M9T0|unreviewed|3-(Cis-5,6-dihydroxycyclohexa-1,	34.351	131	67	6	7	128	5	125	9.91e-09	50.8
Bin6_k141_817716_length_10711_cov_41.9372_6	CD05348-bphB_A0A2S9M9T0|unreviewed|3-(Cis-5,6-dihydroxycyclohexa-1,	31.731	208	124	5	8	206	6	204	1.16e-14	70.5
Bin6_k141_347794_length_14636_cov_24.0000_4	CD05348-bphB_A0A2S9M9T0|unreviewed|3-(Cis-5,6-dihydroxycyclohexa-1,	29.344	259	163	8	4	249	2	253	3.1e-17	77.4
Bin6_k141_576515_length_11449_cov_26.7662_8	CD05348-bphB_A0A2S9M9T0|unreviewed|3-(Cis-5,6-dihydroxycyclohexa-1,	28.517	263	154	7	14	253	5	256	3.85e-14	68.9
Bin6_k141_566665_length_8295_cov_36.7395_3	CD05348-bphB_A0A2S9M9T0|unreviewed|3-(Cis-5,6-dihydroxycyclohexa-1,	28	225	138	8	6	216	4	218	1.94e-09	55.5
Bin6_k141_284706_length_4790_cov_39.1398_3	CD05348-bphB_A0A2S9M9T0|unreviewed|3-(Cis-5,6-dihydroxycyclohexa-1,	27.652	264	159	8	15	262	9	256	6.86e-16	73.9
Bin6_k141_817716_length_10711_cov_41.9372_6	CD05348-bphB_A0A2T2Y7E8|unreviewed|3-(Cis-5,6-dihydroxycyclohexa-1,	29.515	227	145	7	1	218	1	221	2.82e-11	61.2
Bin6_k141_56882_length_12406_cov_37.6348_12	CD05348-bphB_A0A2T4HRJ3|unreviewed|3-(Cis-5,6-dihydroxycyclohexa-1,	34.615	130	75	4	4	128	3	127	5.79e-16	70.9
Bin6_k141_321478_length_2672_cov_39.0150_2	CD05348-bphB_A0A2T4HRJ3|unreviewed|3-(Cis-5,6-dihydroxycyclohexa-1,	28.977	176	108	5	5	173	8	173	4.83e-14	69.3
Bin6_k141_347794_length_14636_cov_24.0000_4	CD05348-bphB_A0A2T4HRJ3|unreviewed|3-(Cis-5,6-dihydroxycyclohexa-1,	28.689	244	146	6	7	233	6	238	4.06e-17	77.4
Bin6_k141_284706_length_4790_cov_39.1398_3	CD05348-bphB_A0A2T4HRJ3|unreviewed|3-(Cis-5,6-dihydroxycyclohexa-1,	28.413	271	163	8	8	262	3	258	3.93e-22	91.7
Bin6_k141_566665_length_8295_cov_36.7395_3	CD05348-bphB_A0A2T4HRJ3|unreviewed|3-(Cis-5,6-dihydroxycyclohexa-1,	27.979	193	125	7	4	190	3	187	1.3e-11	62
Bin6_k141_576515_length_11449_cov_26.7662_8	CD05348-bphB_A0A2T4HRJ3|unreviewed|3-(Cis-5,6-dihydroxycyclohexa-1,	27.481	262	165	6	11	253	3	258	5.99e-21	87.8
Bin6_k141_817716_length_10711_cov_41.9372_6	CD05348-bphB_A0A2T4HRJ3|unreviewed|3-(Cis-5,6-dihydroxycyclohexa-1,	26.906	223	147	7	8	220	7	223	8.03e-17	77
Bin6_k141_615857_length_4231_cov_43.3929_3	CD05348-bphB_A0A2T4HRJ3|unreviewed|3-(Cis-5,6-dihydroxycyclohexa-1,	24.345	267	181	8	3	259	1	256	8.29e-12	62.8
Bin6_k141_440387_length_21543_cov_42.2711_2	CD05348-bphB_A0A2T4HRJ3|unreviewed|3-(Cis-5,6-dihydroxycyclohexa-1,	23.684	190	134	7	1	185	1	184	4.61e-08	52
Bin6_k141_56882_length_12406_cov_37.6348_12	CD05348-bphB_A0A2T5H851|unreviewed|Cis-2,3-dihydrobiphenyl-2,3-diol	35.385	130	74	4	4	128	3	127	1.3e-15	70.1
Bin6_k141_347794_length_14636_cov_24.0000_4	CD05348-bphB_A0A2T5H851|unreviewed|Cis-2,3-dihydrobiphenyl-2,3-diol	30.672	238	145	6	7	231	6	236	4.67e-17	77.4
Bin6_k141_321478_length_2672_cov_39.0150_2	CD05348-bphB_A0A2T5H851|unreviewed|Cis-2,3-dihydrobiphenyl-2,3-diol	28.977	176	108	5	5	173	8	173	2.01e-14	70.1
Bin6_k141_576515_length_11449_cov_26.7662_8	CD05348-bphB_A0A2T5H851|unreviewed|Cis-2,3-dihydrobiphenyl-2,3-diol	28.626	262	162	7	11	253	3	258	2.44e-21	89
Bin6_k141_566665_length_8295_cov_36.7395_3	CD05348-bphB_A0A2T5H851|unreviewed|Cis-2,3-dihydrobiphenyl-2,3-diol	28.351	194	123	8	4	190	3	187	3.66e-12	63.5
Bin6_k141_284706_length_4790_cov_39.1398_3	CD05348-bphB_A0A2T5H851|unreviewed|Cis-2,3-dihydrobiphenyl-2,3-diol	27.778	270	166	8	8	262	3	258	5.67e-22	91.3
Bin6_k141_902609_length_2583_cov_42.5876_1	CD05348-bphB_A0A2T5H851|unreviewed|Cis-2,3-dihydrobiphenyl-2,3-diol	25.543	184	126	4	4	182	8	185	1.38e-06	47
Bin6_k141_817716_length_10711_cov_41.9372_6	CD05348-bphB_A0A2T5H851|unreviewed|Cis-2,3-dihydrobiphenyl-2,3-diol	24.632	272	183	8	8	261	7	274	3.67e-17	77.8
Bin6_k141_440387_length_21543_cov_42.2711_2	CD05348-bphB_A0A2T5H851|unreviewed|Cis-2,3-dihydrobiphenyl-2,3-diol	24.211	190	133	7	1	185	1	184	6.31e-08	51.6
Bin6_k141_615857_length_4231_cov_43.3929_3	CD05348-bphB_A0A2T5H851|unreviewed|Cis-2,3-dihydrobiphenyl-2,3-diol	23.97	267	182	8	3	259	1	256	2.89e-12	63.9
Bin6_k141_347794_length_14636_cov_24.0000_4	CD05348-bphB_A0A2T8FBV6|unreviewed|3-(Cis-5,6-dihydroxycyclohexa-1,	31.443	194	114	9	3	187	2	185	5.94e-13	65.9
Bin6_k141_576515_length_11449_cov_26.7662_8	CD05348-bphB_A0A2T8FBV6|unreviewed|3-(Cis-5,6-dihydroxycyclohexa-1,	31.418	261	152	8	11	251	3	256	9.91e-23	92.8
Bin6_k141_321478_length_2672_cov_39.0150_2	CD05348-bphB_A0A2T8FBV6|unreviewed|3-(Cis-5,6-dihydroxycyclohexa-1,	30.682	176	105	4	5	173	8	173	3.18e-13	67
Bin6_k141_56882_length_12406_cov_37.6348_12	CD05348-bphB_A0A2T8FBV6|unreviewed|3-(Cis-5,6-dihydroxycyclohexa-1,	28.346	127	80	3	4	124	3	124	1.48e-12	61.6
Bin6_k141_615857_length_4231_cov_43.3929_3	CD05348-bphB_A0A2T8FBV6|unreviewed|3-(Cis-5,6-dihydroxycyclohexa-1,	27.957	279	165	14	3	263	1	261	9.12e-12	62.4
Bin6_k141_440387_length_21543_cov_42.2711_2	CD05348-bphB_A0A2T8FBV6|unreviewed|3-(Cis-5,6-dihydroxycyclohexa-1,	27.5	200	129	9	1	192	1	192	9.45e-08	50.8
Bin6_k141_284706_length_4790_cov_39.1398_3	CD05348-bphB_A0A2T8FBV6|unreviewed|3-(Cis-5,6-dihydroxycyclohexa-1,	27.138	269	165	8	8	260	3	256	4.18e-17	77.8
Bin6_k141_566665_length_8295_cov_36.7395_3	CD05348-bphB_A0A2T8FBV6|unreviewed|3-(Cis-5,6-dihydroxycyclohexa-1,	26.804	194	122	6	4	188	3	185	5.67e-09	54.3
Bin6_k141_817716_length_10711_cov_41.9372_6	CD05348-bphB_A0A2T8FBV6|unreviewed|3-(Cis-5,6-dihydroxycyclohexa-1,	25.794	252	167	8	3	248	2	239	2.69e-13	67
Bin6_k141_902609_length_2583_cov_42.5876_1	CD05348-bphB_A0A2T8FBV6|unreviewed|3-(Cis-5,6-dihydroxycyclohexa-1,	23.926	163	114	3	4	161	8	165	5.14e-06	45.4
Bin6_k141_817716_length_10711_cov_41.9372_6	CD05348-bphB_A0A2U1VRI0|unreviewed|2,3-dihydroxy-2,3-dihydrophenylpropionate	33.333	219	129	7	10	218	11	222	1.99e-16	75.9
Bin6_k141_566665_length_8295_cov_36.7395_3	CD05348-bphB_A0A2U1VRI0|unreviewed|2,3-dihydroxy-2,3-dihydrophenylpropionate	30.208	192	116	8	4	187	5	186	2.68e-09	55.1
Bin6_k141_284706_length_4790_cov_39.1398_3	CD05348-bphB_A0A2U1VRI0|unreviewed|2,3-dihydroxy-2,3-dihydrophenylpropionate	27.306	271	165	10	8	262	5	259	2.12e-16	75.9
Bin6_k141_56882_length_12406_cov_37.6348_12	CD05348-bphB_A0A2U1VRI0|unreviewed|2,3-dihydroxy-2,3-dihydrophenylpropionate	27.273	132	87	2	4	130	5	132	4.25e-13	63.2
Bin6_k141_576515_length_11449_cov_26.7662_8	CD05348-bphB_A0A2U1VRI0|unreviewed|2,3-dihydroxy-2,3-dihydrophenylpropionate	26.038	265	164	7	11	253	5	259	5.05e-18	79.7
Bin6_k141_321478_length_2672_cov_39.0150_2	CD05348-bphB_A0A2U1VRI0|unreviewed|2,3-dihydroxy-2,3-dihydrophenylpropionate	25.434	173	116	3	6	173	11	175	2.36e-09	55.5
Bin6_k141_321478_length_2672_cov_39.0150_2	CD05348-bphB_A0A2W6P917|unreviewed|3-(Cis-5,6-dihydroxycyclohexa-1,	26.106	226	140	8	7	223	1	208	2.55e-07	49.3
Bin6_k141_56882_length_12406_cov_37.6348_12	CD05348-bphB_A0A2X4XUG9|unreviewed|3-phenylpropionate-dihydrodiol/cinnamic	31.111	135	84	2	1	130	1	131	4.98e-11	57.4
Bin6_k141_817716_length_10711_cov_41.9372_6	CD05348-bphB_A0A2X4XUG9|unreviewed|3-phenylpropionate-dihydrodiol/cinnamic	30.457	197	128	4	1	192	1	193	2.99e-14	69.7
Bin6_k141_576515_length_11449_cov_26.7662_8	CD05348-bphB_A0A2X4XUG9|unreviewed|3-phenylpropionate-dihydrodiol/cinnamic	25.424	236	152	6	36	253	29	258	3.67e-14	68.9
Bin6_k141_566665_length_8295_cov_36.7395_3	CD05348-bphB_A0A2X4XUG9|unreviewed|3-phenylpropionate-dihydrodiol/cinnamic	24.335	263	170	9	1	252	1	245	4.24e-06	45.4
Bin6_k141_321478_length_2672_cov_39.0150_2	CD05348-bphB_A0A2Z5URW1|unreviewed|2,3-dihydroxy-2,3-dihydrophenylpropionate	32.955	176	101	7	5	173	8	173	9.15e-13	65.5
Bin6_k141_576515_length_11449_cov_26.7662_8	CD05348-bphB_A0A2Z5URW1|unreviewed|2,3-dihydroxy-2,3-dihydrophenylpropionate	32.95	261	148	7	11	251	3	256	2.13e-27	105
Bin6_k141_615857_length_4231_cov_43.3929_3	CD05348-bphB_A0A2Z5URW1|unreviewed|2,3-dihydroxy-2,3-dihydrophenylpropionate	29.562	274	167	11	3	263	1	261	2.1e-16	75.9
Bin6_k141_347794_length_14636_cov_24.0000_4	CD05348-bphB_A0A2Z5URW1|unreviewed|2,3-dihydroxy-2,3-dihydrophenylpropionate	29.457	258	159	9	7	249	6	255	6.58e-19	82.4
Bin6_k141_56882_length_12406_cov_37.6348_12	CD05348-bphB_A0A2Z5URW1|unreviewed|2,3-dihydroxy-2,3-dihydrophenylpropionate	29.365	126	80	2	4	124	3	124	1.07e-12	62
Bin6_k141_440387_length_21543_cov_42.2711_2	CD05348-bphB_A0A2Z5URW1|unreviewed|2,3-dihydroxy-2,3-dihydrophenylpropionate	28.796	191	123	7	1	185	1	184	1.83e-07	50.1
Bin6_k141_566665_length_8295_cov_36.7395_3	CD05348-bphB_A0A2Z5URW1|unreviewed|2,3-dihydroxy-2,3-dihydrophenylpropionate	28.634	227	142	7	4	225	3	214	7.21e-13	65.5
Bin6_k141_817716_length_10711_cov_41.9372_6	CD05348-bphB_A0A2Z5URW1|unreviewed|2,3-dihydroxy-2,3-dihydrophenylpropionate	28.39	236	154	6	3	227	2	233	1.88e-18	81.6
Bin6_k141_284706_length_4790_cov_39.1398_3	CD05348-bphB_A0A2Z5URW1|unreviewed|2,3-dihydroxy-2,3-dihydrophenylpropionate	28.315	279	169	9	8	270	3	266	5.48e-21	88.6
[truncated: 4,527 more rows]

## Sheet: Table S9
Table S9 The characters of genes involved in PCBs-degradation calculated by BLASTP in the genome of bin 7
[truncated: 13,777 more rows]

## Sheet: Table S10
Table S10 The characters of genes involved in PCBs-degradation calculated by BLASTP in the three genomes of Cylindrospermum species
[truncated: 27,487 more rows]
